# Supplementary material for: How quickly can we predict trimethoprim resistance using alchemical free energy methods?
Source: Interface Focus. 2020 Oct 16;10(6):20190141. doi: 10.1098/rsfs.2019.0141 (PMC7653339; doi:10.1098/rsfs.2019.0141)
Supplement: Dataset Set1 [file rsfs20190141supp2.zip › dhfr-Set1.csv]

	MUTATION	CALCULATION	RUN	DURATION	dG_10	dG_11	dG_12	dG_13	dG_5	dG_61	dG_62	dG_63	dG_7	dG_8	dG_91	dG_92	dG_93	dG_apo	dG_tmp	dG_fol	ddG_tmp	ddG_fol
0	a135t	ti-02	01	0.5	0.1995062540630975	1.985435490678776	-14.32918762547801	29.638996116156793	-0.024648296212954113	-1.8359870881931168	9.89520335664436	-32.76415230640536	0.014182328564770556	-0.12641004110898665	-2.5093228041347984	11.607331224306883	-29.328460199569793	17.295243981357558	-24.715402005602296	-20.157355566443595	-7.4201580242447385	-2.862111585086037
1	a135t	ti-02	01	1.0	0.08279197360898662	1.8891088952485666	-10.274846736137668	31.26126354684512	-0.06424389271964627	-1.8244704281500954	12.162628298996179	-33.22722827437858	0.0655916813166826	-0.13991666819646273	-2.464498674617591	10.303195995506693	-31.56476644359464	22.875525705956022	-22.887722614935463	-23.783193817293014	-0.01219690897944048	-0.9076681113369922
2	a135t	ti-02	01	1.5	0.07620784304288446	1.9020582249494677	-12.07973285389921	31.32871105742967	-0.07200553303793361	-1.7901864332832564	11.127705462715106	-32.427846216880624	0.043615928818628795	-0.28809656797510924	-2.637036287694619	10.953121760307976	-32.65753492898116	21.151036428479927	-23.11871679166808	-24.553338181300024	-1.9676803631881548	-3.4023017528200974
3	a135t	ti-02	01	2.0	0.09555509723135754	1.8531604463771514	-11.882034350262908	32.1129952748566	-0.0831222142748566	-1.7922626004541107	10.76563228171606	-32.407380217495216	0.05069428867566923	-0.3202130786281071	-2.7275908913169222	11.254120783231361	-32.83363231357553	22.084121370970845	-23.466438461832457	-24.531760403057838	-1.382317090861612	-2.447639032086993
4	a135t	ti-02	01	2.5	0.1257790531367511	1.9347180405971163	-10.982430774020076	32.564793751991715	-0.08327975872878828	-1.8775687889997614	10.324476969765774	-32.626352411966224	0.06183377007259801	-0.34544631201183074	-2.4632882694431166	10.813970541338033	-33.02351953871893	23.517081018568756	-24.2008902198564	-24.892504525699092	-0.6838092012876444	-1.3754235071303356
5	a135t	ti-02	01	3.0	0.16526810278186743	2.0043271633413	-11.027980975334607	32.37174757966858	-0.07395196252804333	-1.8342102027103249	10.412318478616955	-32.6618857233907	0.06179953005648504	-0.3739859941574251	-2.2605473812014023	11.128144069016889	-32.88214123804971	23.348093767675273	-24.095929879955623	-24.223262441609783	-0.7478361122803499	-0.8751686739345104
6	a135t	ti-02	01	3.5	0.24470076441865368	2.0287767553495106	-10.869282599707569	32.45130527218535	-0.07637520802208694	-1.8079957405606792	10.952238543653696	-33.09785124282982	0.05226497050331795	-0.38886184211379493	-2.2053489072446864	11.218954343106793	-32.8559391020414	23.610799427827292	-23.97771867725557	-23.98649474387443	-0.36691924942827825	-0.375695316047139
7	a135t	ti-02	01	4.0	0.2966120113892209	2.1073867933616155	-10.950674501445983	32.373187229923516	-0.07034805697502389	-1.7857480237404395	11.453541251350382	-33.441631347992356	0.04866976065917782	-0.4036571920682363	-2.2480587010755255	10.593021069849426	-32.78488181883365	23.52989952183915	-23.79551641669826	-24.54696463073876	-0.2656168948591109	-1.0170651088996117
8	a135t	ti-02	01	4.5	0.3390079155712236	2.2061493746664786	-10.686572731594387	32.43072065444118	-0.06544804295373066	-1.7929546690200764	11.778312274454633	-33.722670370893454	0.04646067933561838	-0.4120141082674256	-2.3223901661415787	10.822115312391361	-32.85266787545627	23.950297297513274	-23.75630012907701	-24.42594892190269	0.1939971684362618	-0.47565162438941755
9	a135t	ti-02	01	5.0	0.3626940799358509	2.2233323744483746	-11.025647106843213	32.67706795697896	-0.06767033120071701	-1.8140949570808793	11.82566768789675	-34.21631148948374	0.04673623829402486	-0.42424968360239007	-2.3862651161615682	10.863963893565966	-32.76738770172085	23.874753224584122	-24.225672851574565	-24.351244527982992	-0.3509196269904429	-0.4764913033988698
10	a135t	ti-02	01	5.5	0.361721160137561	2.220648490637172	-10.987837351000284	32.91854812469019	-0.06424715474882264	-1.937746036286028	11.894954782363147	-34.51616744077969	0.04590042560402062	-0.4396291212391118	-2.396502338104596	10.684545739970611	-32.772288848169396	24.151359264327077	-24.577305423847374	-24.56215340740493	-0.42594615952029713	-0.41079414307785456
11	a135t	ti-02	01	6.0	0.34912383988209045	2.2252102359249517	-10.997572204260676	32.83456583452836	-0.07104357821717656	-1.9603733554506053	11.933291386408541	-34.64575149816763	0.04384784739734704	-0.43227741474792863	-2.4355299183158063	10.666123309647867	-32.81132693196304	24.06220386619264	-24.70002919802952	-24.663887115496816	-0.6378253318368792	-0.6016832493041768
12	a135t	ti-02	01	6.5	0.3373222353806167	2.210734113673369	-11.040541875857436	32.90530205470244	-0.06283934340135038	-2.053664840198487	11.746380360995756	-34.78478198307542	0.04647268931412822	-0.4459202083951511	-2.4574017387980995	10.689239633014163	-32.81457439539018	24.07549429251837	-25.108433116365372	-24.69133447418865	-1.032938823847001	-0.6158401816702792
13	a135t	ti-02	01	7.0	0.3293938430805791	2.250329520006488	-10.883037226343896	32.888773541382136	-0.060750501747336795	-2.06810375880562	11.58767971220295	-34.639534878789945	0.048704891392071833	-0.45009850484444147	-2.4856131176939362	10.831619237209779	-32.81053397056816	24.25606583504473	-25.132004535747882	-24.58523251281618	-0.875938700703152	-0.32916667777145037
14	a135t	ti-02	01	7.5	0.32819591741528215	2.2749541114700143	-10.680073095607462	32.98294899294611	-0.06562942770467287	-2.089872321414172	11.349130535728127	-34.59602249463852	0.052309839514915246	-0.4536612205886001	-2.507061878756912	11.032898555358898	-32.758068904707756	24.577830008808668	-25.35008386851432	-24.357697531279086	-0.7722538597056534	0.22013247752958165
15	a135t	ti-02	01	8.0	0.3297162913941802	2.248035023834549	-10.607708270953633	33.02611198554015	-0.0648149354023064	-2.1207323661417603	11.407323803208651	-34.5252702936783	0.05326960169679134	-0.45252210691028316	-2.443042137772466	11.24308007063456	-32.844207256811664	24.666438738421064	-25.25022419031692	-24.166975139465674	-0.5837854518958565	0.4994635989553906
16	a135t	ti-02	01	8.5	0.3130353650723277	2.2190863091963147	-10.71988780077051	33.111364335222625	-0.06475050522147865	-2.0828611272693314	11.388291538326278	-34.408254881692166	0.05393162024287535	-0.45854292917989725	-2.3422336105919377	11.161977626254213	-32.87550335177092	24.61056284364843	-25.11364335561382	-24.20126690021621	-0.5030805119653898	0.40929594343221964
17	a135t	ti-02	01	9.0	0.29744930426359684	2.215583189438336	-10.712733430205015	33.00416908806033	-0.06641872700276183	-2.0541457010645057	11.20684684970257	-34.321789832430426	0.05689833602791055	-0.4801608149905725	-2.3970645440147655	11.106862829580413	-32.96223693966433	24.50701884729365	-25.178609074767213	-24.435150164825657	-0.6715902274735619	0.0718686824679935
18	a135t	ti-02	01	9.5	0.2868020355348644	2.1497031068429373	-10.67532161389386	32.907465164659705	-0.06344268719361501	-2.072377218428995	11.139662639075912	-34.26513576568286	0.060918276953185385	-0.489490003092963	-2.457322903048086	11.354653367877628	-32.971951837801555	24.381846657608783	-25.200374755276368	-24.27730934053011	-0.8185280976675848	0.1045373170786732
19	a135t	ti-02	01	10.0	0.289787465675	2.1658324502746176	-10.748227118594647	32.85786149450287	-0.06389228612645795	-2.0565942767711523	11.165477708398662	-34.25125906333652	0.06060355723338908	-0.49109577638587476	-2.4781597406673037	11.291670136366635	-33.017353919694074	24.275466826182843	-25.14566436060208	-24.405151834705617	-0.870197534419237	-0.12968500852277387
20	a135t	ti-02	01	10.5	0.3029979731715602	2.1569447210947845	-10.807692046082144	32.84020627114281	-0.06630994074337679	-2.03897484491297	11.053166938809936	-34.17189397659583	0.06390069381202657	-0.4855453346837081	-2.512277975752868	11.400019356113491	-32.91319389478232	24.189458946155455	-25.160111129630216	-24.20799987593384	-0.9706521834747619	-0.018540929778385618
21	a135t	ti-02	01	11.0	0.30721099946875546	2.1486191451792545	-10.7485898284243	32.85628909916565	-0.07044447342473492	-2.0369987039719493	11.199897764092649	-34.187785570571876	0.06629185319765774	-0.4901653941524639	-2.5430606604341213	11.424979557604294	-32.94391048496436	24.256318415920603	-25.029039130678253	-24.244945982477898	-0.77272071475765	0.011372433442705443
22	a135t	ti-02	01	11.5	0.31281974623134073	2.133293904538803	-10.66608977832847	32.959429328938974	-0.06935532709018903	-2.055419058078498	11.25664922133189	-34.23091718241589	0.06546565269462193	-0.49886521004539025	-2.5215403039612054	11.569325215125708	-33.01314228514642	24.426633455149307	-25.03357669355806	-24.15140283779597	-0.6069432384087534	0.275230617353337
23	a135t	ti-02	01	12.0	0.33070195212460163	2.1691737273856755	-10.746718785058158	33.071437628067244	-0.0697696331871614	-2.115075867923538	11.318311204134798	-34.145257532664104	0.06462492282261792	-0.4953432282819669	-2.5082128352844166	11.59972630198335	-33.1293203306246	24.493892570394763	-24.947166906817387	-24.202448140083032	-0.4532743364226235	0.2914444303117314
24	a135t	ti-02	01	12.5	0.339074524547701	2.174557537685422	-10.6097946396179	33.027905043021036	-0.07015084460619951	-2.121717028097399	11.452899619761151	-34.10513391645593	0.06605150411693163	-0.5019111171972914	-2.5140067475698507	11.646142723123036	-33.12866111607969	24.592667941088557	-24.778050665281445	-24.159361733176095	-0.1853827241928876	0.4333062079124623
25	a135t	ti-02	01	13.0	0.35154406311718644	2.1762672032501107	-10.60240295712237	32.983049527871735	-0.0727299275076482	-2.1233958990097435	11.475876041984115	-34.1166782464333	0.06660377956127739	-0.5011447524977755	-2.5082532174352847	11.639293109195838	-33.19465419473452	24.556913773999476	-24.770324251405302	-24.213214992354555	-0.21341047740582653	0.34369878164492107
26	a135t	ti-02	01	13.5	0.35475526647632416	2.1846441636716634	-10.637272304386292	32.96174788783139	-0.07391946388764234	-2.1366511032331412	11.557106604927087	-34.10896732470535	0.07011166646765575	-0.49873958327082935	-2.4930213819800375	11.599884728842285	-33.21993989647841	24.509119747116763	-24.692319620431388	-24.257060866410665	-0.18319987331462428	0.25205888070609817
27	a135t	ti-02	01	14.0	0.36016422335350645	2.1697287965178575	-10.639978920322315	32.97394533768096	-0.07345893630599563	-2.1593258359575254	11.547742543382958	-34.10735510857689	0.06939358560169695	-0.5201085440207422	-2.460327091802103	11.478395597162319	-33.227378930961486	24.5036952138765	-24.723003751855753	-24.369254746268503	-0.2193085379792521	0.13444046760799822
28	a135t	ti-02	01	14.5	0.36000984529064095	2.1426113577489314	-10.813598038333865	32.969452060262654	-0.06962245106073733	-2.1621807066823346	11.607517446748194	-34.09191878917041	0.07116331204964016	-0.5331507958341135	-2.4421719898990206	11.42655409714199	-33.271259807865945	24.298465379677722	-24.645041188115645	-24.46001865116645	-0.34657580843792246	-0.161553271488728
29	a135t	ti-02	01	15.0	0.36094325784024867	2.1599796709499683	-10.850038545736139	32.90921129238369	-0.06926057121696941	-2.169893629431963	11.718164739171446	-34.06835965630975	0.07345203892601976	-0.5447625587751275	-2.4235189204321226	11.441562376153058	-33.29327811695347	24.219152417597517	-24.51589707886122	-24.459053962167417	-0.2967446612637019	-0.23990154456989998
30	a135t	ti-02	01	15.5	0.3667665753437804	2.13318587858043	-10.825927483306849	32.81623604190982	-0.06974862401593268	-2.1569293228711417	11.644723077583746	-34.04482249525092	0.07450920812385155	-0.5651900763083546	-2.4504890474972685	11.480979440220102	-33.294525994512185	24.1234944371834	-24.552268156430394	-24.462459102753925	-0.42877371924699403	-0.3389646655705256
31	a135t	ti-02	01	16.0	0.3750214252356745	2.1033939622819067	-10.93540887329111	32.79140749253107	-0.06927661172260398	-2.1818200741687086	11.628986902219765	-33.98231460653681	0.07438632055226757	-0.5922331715190607	-2.4317254589609223	11.454550033665244	-33.27788077168977	23.95939258152187	-24.53003806965609	-24.47226794326884	-0.5706454881342218	-0.5128753617469712
32	a135t	ti-02	01	16.5	0.37619359386763745	2.090555298037238	-10.941132902624402	32.71012358520264	-0.06867858828912697	-2.198726782816508	11.672266081346477	-33.958319462936615	0.07580678313932576	-0.6037277671948889	-2.4566324812440246	11.45451071825138	-33.34286319807163	23.859545980615472	-24.47765196955645	-24.57251913439153	-0.6181059889409788	-0.7129731537760584
33	a135t	ti-02	01	17.0	0.3843016434408954	2.0732937986494773	-10.990044068981554	32.65741794469126	-0.06862919661420257	-2.214511544826088	11.811753405837363	-33.99263182951862	0.07531360776389044	-0.6016466921434878	-2.454207629840991	11.523338285804266	-33.40015599313913	23.740667674359184	-24.388705557357657	-24.548370385878446	-0.648037882998473	-0.8077027115192621
34	a135t	ti-02	01	17.5	0.3915325208088558	2.0714997312193693	-11.054183109881102	32.61327440798004	-0.0687270368097267	-2.232942687304812	11.759226464594182	-34.01306890123294	0.07369989866244697	-0.5964336831689965	-2.4469533806053714	11.50411316220366	-33.38346706088877	23.63059102931831	-24.481812262090852	-24.531208441650623	-0.8512212327725415	-0.9006174123323127
35	a135t	ti-02	01	18.0	0.4039468840398874	2.076553286912577	-11.054378800200768	32.65716779264923	-0.06758725480596717	-2.2280695477492296	11.8493920370273	-34.00153934419482	0.07235375824587051	-0.6009729208757701	-2.414286103471957	11.571658300025042	-33.44053616794136	23.67934227936104	-24.375450351476843	-24.48019000822416	-0.696108072115802	-0.8008477288631184
36	a135t	ti-02	01	18.5	0.41632155397311965	2.1037484693495925	-10.983586882834192	32.690019880601035	-0.0669293031058146	-2.2344077329457717	11.94493658888935	-33.93957585236719	0.07030200486715696	-0.594369570698884	-2.3793735793257436	11.511127852770985	-33.49003979419527	23.810181467116436	-24.225674294662273	-24.53633353747579	-0.4154928275458367	-0.7261520703593547
37	a135t	ti-02	01	19.0	0.4208877002337099	2.138920502863792	-10.989104680148937	32.73268297700513	-0.06660877650894384	-2.241462061278177	11.988657760639528	-33.90093514176814	0.06799448674735836	-0.5853326191382711	-2.3558098803051726	11.448610121091452	-33.53771531121061	23.88249879971999	-24.152353732168372	-24.609359989328894	-0.2698549324483821	-0.7268611896089041
38	a135t	ti-02	01	19.5	0.4230396064767229	2.1429444776056554	-10.972390232623052	32.74122002744871	-0.06614225075620675	-2.254582246008727	12.059229204512526	-33.868921474419	0.07085495859816976	-0.5896943560268131	-2.3617579637677157	11.463245114159562	-33.54680431935108	23.911774272431316	-24.059561808073234	-24.611971918509322	-0.1477875356419176	-0.7001976460780064
39	a135t	ti-02	01	20.0	0.4247798914222872	2.145757102419455	-10.999662930742355	32.745595459488534	-0.06537527859907982	-2.240384636663838	12.017804921749523	-33.79120802832218	0.07260522428893405	-0.5948985983898184	-2.3604760149335564	11.514590528087789	-33.549670006931166	23.891689631165633	-24.00655779754664	-24.565674200744464	-0.11486816638100805	-0.6739845695788311
40	a135t	ti-02	01	20.5	0.4289079926735252	2.159519203123477	-11.0928552237164	32.71533982878286	-0.06418358844721254	-2.2226272743517552	12.02104793236372	-33.723418401918615	0.07239403529651943	-0.6006454841216774	-2.3668061571279946	11.541885782291388	-33.6108259712537	23.782003808189934	-23.916787297057343	-24.607483837538464	-0.13478348886740932	-0.8254800293485296
41	a135t	ti-02	01	21.0	0.4310916200482904	2.211510932977329	-11.087764642426931	32.673425155581356	-0.06325581090444324	-2.2390012905036194	11.91520334997041	-33.71458520839023	0.07189756178366569	-0.6006613985494401	-2.3603207822411916	11.497283664946579	-33.64373943640172	23.797171446131753	-24.029741398044223	-24.676346332197475	-0.23256995191247043	-0.8791748860657229
42	a135t	ti-02	01	21.5	0.4432874940780745	2.225337971296305	-11.087489845977554	32.65444625297082	-0.06398451925477118	-2.2389287390746455	11.88385355195136	-33.65695531932954	0.07341357252462652	-0.600224848164771	-2.343484126826496	11.53236736669138	-33.633982971846464	23.792294378289572	-24.002601453182972	-24.602037086068275	-0.21030707489340017	-0.8097427077787032
43	a135t	ti-02	01	22.0	0.45461665911879673	2.256120570535373	-11.084216346067267	32.60112651899009	-0.06414521279407483	-2.2330966613850385	11.846437496753865	-33.624708753367806	0.07386153220872806	-0.6013065794345451	-2.332559796025335	11.579300265055906	-33.65450880888231	23.7730307434582	-24.001651598584328	-24.554458260167486	-0.2286208551261275	-0.7814275167092859
44	a135t	ti-02	01	22.5	0.4724720680962019	2.276316290746637	-11.066290698054663	32.56737601236	-0.06550390797433037	-2.234389865856643	11.862002148449877	-33.604510420436704	0.07703291343146083	-0.6004237032999971	-2.3099338342211406	11.544136455412477	-33.62474258698101	23.777401605051974	-23.965369132386343	-24.518491600993464	-0.1879675273343686	-0.7410899959414898
45	a135t	ti-02	01	23.0	0.48707213825551793	2.2890923302980295	-11.07516804589118	32.56414839263447	-0.06690442190823219	-2.2309019621328665	11.882752773156124	-33.55571619617175	0.07918601049326628	-0.6020096104457665	-2.299497561713775	11.556779019438295	-33.64650795099343	23.778072677041322	-23.89158379656346	-24.50416396545916	-0.113511119522137	-0.7260912884178374
46	a135t	ti-02	01	23.5	0.49447971105257515	2.3154195995866433	-11.107352698219508	32.50854343285778	-0.06573618330556169	-2.236281631761309	11.89018917169151	-33.53210855855028	0.08388272578922962	-0.6132792282198464	-2.2982332446142	11.498461140032708	-33.612582271187755	23.716610334224914	-23.860054476136405	-24.531153892936516	-0.14344414191149113	-0.8145435587116019
47	a135t	ti-02	01	24.0	0.5020304396208574	2.3355265904745255	-11.121513108831264	32.442180793399466	-0.06644990940219687	-2.2255549124518996	11.866701968612173	-33.55582868656389	0.08544644472387866	-0.6292749110457198	-2.299008381350582	11.510515031612352	-33.577842229425585	23.65619427504273	-23.895685095081937	-24.49358005058868	-0.23949082003920807	-0.8373857755459504
48	a135t	ti-02	01	24.5	0.5081874767543608	2.327258101082677	-11.120475764910433	32.3954618001246	-0.06675033072864425	-2.23571525208317	11.843816620180311	-33.53742228287701	0.08598111925398864	-0.6359532959544655	-2.299302420606017	11.468264822055978	-33.60505106622026	23.602244136296846	-23.910090126254524	-24.563854483970406	-0.3078459899576771	-0.9616103476735596
49	a135t	ti-02	01	25.0	0.505750390776262	2.343139246962619	-11.149877907393881	32.39533638346081	-0.06695145204342258	-2.241056749643117	11.829694356735752	-33.573139268546846	0.0879793669556023	-0.6317178129459178	-2.280761374348183	11.439318928292217	-33.609942283269596	23.588597723029547	-23.963473746542032	-24.57735215149522	-0.37487602351248484	-0.988754428465672
50	a135t	ti-02	01	25.5	0.5035445915978097	2.3465287206985552	-11.16978538535817	32.37216623441758	-0.06594560424270939	-2.244356925265259	11.886240725662441	-33.61988083578612	0.08913923351191641	-0.6258890908514343	-2.284302185768808	11.457725840705182	-33.650409275022206	23.548909569757964	-23.95480340611973	-24.599330119339456	-0.40589383636176635	-1.0504205495814922
51	a135t	ti-02	01	26.0	0.504915435145729	2.3452393583035187	-11.134231462950433	32.35187750009192	-0.06534547836461242	-2.25976669162625	11.862104574567581	-33.63972191140241	0.08985007288917486	-0.6283975526181425	-2.290662265173371	11.455228813941076	-33.6362307024011	23.562885395445008	-24.01287943393652	-24.595146271105808	-0.44999403849151065	-1.0322608756607998
52	a135t	ti-02	01	26.5	0.5076825842471773	2.335304648653329	-11.153266127632685	32.34220762084275	-0.06639010997717673	-2.270694537161589	11.791191235407613	-33.63478921631468	0.09055134198283322	-0.6307850723930358	-2.2914036105519227	11.434279088661768	-33.62766377170969	23.524246141863394	-24.090131286063	-24.607890781745706	-0.5658851441996049	-1.083644639882312
53	a135t	ti-02	01	27.0	0.5112906145717638	2.344865272479729	-11.106167705328945	32.36011173571276	-0.06769772358890128	-2.2776037584264572	11.781816925769775	-33.666110515013095	0.09000099639049114	-0.6285014001145279	-2.291422240468983	11.45369935043345	-33.63108108172226	23.598809302863547	-24.13959407486819	-24.586014757300553	-0.5407847720046419	-0.9872054544370066
54	a135t	ti-02	01	27.5	0.5157254491737293	2.361665423129911	-11.084868436739717	32.347719153256755	-0.06912257999469651	-2.2988189401318544	11.802789381135295	-33.67673105975491	0.09149738836638704	-0.6234496223611934	-2.2880518478367367	11.503373052708495	-33.665283815299155	23.62451613964695	-24.150385810379774	-24.557686783614862	-0.5258696707328241	-0.9331706439679124
55	a135t	ti-02	01	28.0	0.5202574644516781	2.359924530753978	-11.096134802481734	32.321084691170455	-0.07136707188596866	-2.281870495836179	11.847348214997268	-33.703407491634806	0.09378331368425634	-0.6196587505437893	-2.26884934028749	11.498783388105931	-33.68253326652554	23.5848744194427	-24.11551353067543	-24.55200050479921	-0.5306391112327304	-0.9671260853565116
56	a135t	ti-02	01	28.5	0.5229250852955002	2.3716630013725153	-11.039413757738568	32.25428002172932	-0.07193115432167815	-2.2878429938161475	11.822715171536773	-33.71458627122438	0.09501514705767108	-0.6150290564219411	-2.2782646682167815	11.470099878337663	-33.69335444331861	23.586529265363268	-24.156630100767757	-24.59362320432417	-0.5701008354044887	-1.007093938960903
57	a135t	ti-02	01	29.0	0.529249735464314	2.3815407634856105	-11.016505931479031	32.24699864220017	-0.07410074707961364	-2.289758832775928	11.768586586536232	-33.70771420172083	0.09377152330681744	-0.6149618407988643	-2.2941740328072457	11.41378515384239	-33.701247650161534	23.612033474206747	-24.209215671733325	-24.66734863446094	-0.5971821975265783	-1.0553151602541924
58	a135t	ti-02	01	29.5	0.5351026328473713	2.36107929946492	-10.959227767311592	32.27630892580742	-0.07461502286945085	-2.2751956267185656	11.715886265015902	-33.695029134555355	0.09344041208214644	-0.6146075727269336	-2.3105386081948076	11.367081396494418	-33.71941948010562	23.67816045796075	-24.235513107045325	-24.74238163168557	-0.5573526490845744	-1.064221173724821
59	a135t	ti-02	01	30.0	0.5427350467140535	2.356218805417941	-10.959404176700065	32.27479678489483	-0.07405983870086043	-2.2645023510431805	11.678195872070585	-33.670122003107075	0.09406481372836202	-0.6132080412230003	-2.2934211626202994	11.382062552415709	-33.75422067861696	23.67161141361271	-24.23642350705217	-24.736052283330498	-0.5648120934394605	-1.0644408697177887
60	a135t	ti-02	01	30.5	0.5439789304759831	2.360686609826281	-10.952076425263476	32.29281236052757	-0.07637025567868981	-2.2562138087620047	11.733378182399901	-33.690631834699225	0.0945245656266196	-0.6080719622552472	-2.28420379823749	11.3650074809992	-33.77864099907543	23.701422545090374	-24.195313151113396	-24.76193034809298	-0.49389060602302237	-1.0605078030026078
61	a135t	ti-02	01	31.0	0.5428848674806173	2.3777775313668053	-10.943742933516253	32.267037565996425	-0.0778586925729199	-2.266294756583845	11.751843579956672	-33.68949894783506	0.09563257646049467	-0.6082201899615356	-2.280883511190865	11.304497929518135	-33.81009113581693	23.701072163846977	-24.18617624057466	-24.851812039970582	-0.4851040767276835	-1.1507398761236054
62	a135t	ti-02	01	31.5	0.5401631477051035	2.3799732710022106	-10.922012245228196	32.267506717659636	-0.07845335442968206	-2.286337856707315	11.786472036687382	-33.697358242577124	0.09575265117774262	-0.5974070382728792	-2.287402386042978	11.317392294409549	-33.8601308425485	23.72546774343365	-24.179924765848995	-24.887384824749706	-0.4544570224153439	-1.161917081316055
63	a135t	ti-02	01	32.0	0.5345647105022407	2.3697989586827792	-10.900287343630168	32.24465241507828	-0.0778206307740126	-2.2902208557029082	11.772126603198943	-33.723731725472035	0.09597878639844497	-0.5863393134545217	-2.302141775169844	11.339595264923068	-33.898158404487326	23.71416403013089	-24.22366782235157	-24.912479517686382	-0.5095037922206807	-1.1983154875554938
64	a135t	ti-02	01	32.5	0.5374881547068417	2.352023546297182	-10.962111777124024	32.24240499455599	-0.07952435176566226	-2.297203912356825	11.736020911580422	-33.727295909756165	0.09477036538354516	-0.5815796958114907	-2.2977775759884067	11.335920217893708	-33.919169425264975	23.63231676372915	-24.273232896914685	-24.92511832446432	-0.6409161331855344	-1.292801560735171
65	a135t	ti-02	01	33.0	0.5379425422010329	2.3435685062374705	-10.919028353261892	32.21845708956197	-0.08009768930090819	-2.3112482455476195	11.719992648081437	-33.7539673419665	0.09415559468318706	-0.5794937224769614	-2.296610354129223	11.331449169362507	-33.946402026768645	23.642997242537554	-24.331165034050404	-24.953114391811287	-0.6881677915128499	-1.310117149273733
66	a135t	ti-02	01	33.5	0.5337132933144013	2.3340964318553143	-10.858025411826747	32.230032595087074	-0.08184520787465224	-2.3105566206504604	11.69594431476841	-33.7427867107086	0.09348229676321114	-0.5734096396154081	-2.3077332405759465	11.285208848265848	-33.99296845296024	23.706103615115644	-24.345761927702096	-25.055189191571348	-0.6396583125864517	-1.3490855764557033
67	a135t	ti-02	01	34.0	0.5306035791269191	2.346505356629457	-10.861924110434543	32.21927980274997	-0.08254349233562028	-2.3126679806199455	11.651208605091524	-33.73243237402991	0.09376049365335029	-0.5724959915079786	-2.3219303822848243	11.266159682197179	-34.01489246386795	23.703861048944887	-24.382674748240603	-25.112555576336657	-0.6788136992957163	-1.40869452739177
68	a135t	ti-02	01	34.5	0.5343411197482033	2.3535384609668895	-10.860270500120725	32.23429512845169	-0.0825944896826921	-2.3114261941106697	11.666634322279087	-33.75289047200854	0.09428698652203577	-0.5723689453392006	-2.3228256384010653	11.24662825914782	-34.04123575095046	23.727563089297856	-24.385989847000776	-25.155460955794705	-0.6584267577029195	-1.4278978664968491
69	a135t	ti-02	01	35.0	0.5380403545669282	2.343332673381453	-10.815131449893308	32.24368388930621	-0.08455409496289948	-2.3141894059607413	11.645897403407814	-33.74896234328053	0.09357853428589866	-0.571763097038603	-2.3224706153005323	11.287439843431045	-34.06589476331603	23.771885112794358	-24.40822990651046	-25.134648277657195	-0.636344793716102	-1.3627631648628373
70	a135t	ti-02	01	35.5	0.5394831475792433	2.338287870150952	-10.846959919955871	32.239658755914384	-0.08503608822076433	-2.3156054395278427	11.62010972029334	-33.77832246005769	0.09290459508366554	-0.5714814249678694	-2.3252583928262487	11.197159437364578	-34.064845451329255	23.730986706109462	-24.465949672429286	-25.224942684179553	-0.7349629663198236	-1.4939559780700904
71	a135t	ti-02	01	36.0	0.5353335577633048	2.3414723932579804	-10.836561435099162	32.22760636060656	-0.08440142827300433	-2.3194678169166334	11.638077438526661	-33.79825003518697	0.09186954839111294	-0.5719983191799779	-2.3305638126587396	11.203837836998368	-34.06257164356277	23.732517318765375	-24.47217229345883	-25.225962380639814	-0.7396549746934546	-1.4934450618744393
72	a135t	ti-02	01	36.5	0.5387633209340922	2.338195539139094	-10.852312162584154	32.226784394698264	-0.08481793010399376	-2.319336366200459	11.662168617802514	-33.82543617489705	0.0920488010049666	-0.5746531935870559	-2.3412013571563173	11.174130756446864	-34.032866210367075	23.712667771253205	-24.475373052394023	-25.235826683729492	-0.7627052811408177	-1.523158912476287
73	a135t	ti-02	01	37.0	0.5436779288829194	2.3329134463056818	-10.86444756738525	32.21286400218335	-0.08542677931310398	-2.32401799538571	11.61483200626996	-33.82453741344116	0.0916925626353935	-0.5789884870046121	-2.3446959139169166	11.178365444053552	-34.01101975388869	23.681329881103785	-24.527457619234625	-25.212660781873748	-0.8461277381308392	-1.5313309007699623
74	a135t	ti-02	01	37.5	0.5415456076311975	2.3182356677084726	-10.857994140913542	32.22133057023958	-0.08503745345248899	-2.3182353193604293	11.629433663476345	-33.82785676009191	0.09141962295443681	-0.5869263783364372	-2.3533446992179905	11.226149079016588	-33.98222832626967	23.68157209703451	-24.51027624647405	-25.154804717176315	-0.8287041494395382	-1.473232620141804
75	a135t	ti-02	01	38.0	0.5417189274063474	2.303971327954174	-10.829958113369075	32.23007819324242	-0.08418279373815667	-2.31706943044808	11.616784726869527	-33.830480827651705	0.0904494548306204	-0.594464007626126	-2.361628183781259	11.20677523617567	-33.990229893076375	23.70409140782752	-24.524498870137798	-25.197827920901744	-0.8204074623102784	-1.493736513074225
76	a135t	ti-02	01	38.5	0.54086716279806	2.3035453615701806	-10.821115235542493	32.25271149144559	-0.08533046914374326	-2.3126588905289056	11.58424663886756	-33.846270055257634	0.0899636296952179	-0.5971195241607101	-2.363704891938598	11.205065282874754	-34.00044819712495	23.735141617473275	-24.570049146367502	-25.215340167551446	-0.8349075288942274	-1.4801985500781711
77	a135t	ti-02	01	39.0	0.537880336075771	2.2887608391619474	-10.795594786869245	32.27123538375742	-0.08624403535426776	-2.3107916416419148	11.547040188470364	-33.849885290851596	0.08844385149401873	-0.5972086729367125	-2.363771090886221	11.18172248039321	-34.00244209785753	23.76440143605012	-24.611436927883396	-25.243819045211485	-0.8470354918332745	-1.479417609161363
78	a135t	ti-02	01	39.5	0.5391604038192753	2.2784856332285304	-10.775979712156877	32.2910636993963	-0.08685550956749664	-2.322159149300096	11.552829799583618	-33.86535589106676	0.08770672749544432	-0.598539331963323	-2.352167361015435	11.200672191716826	-33.98506962685987	23.79356962046795	-24.633834022855293	-25.195943724302527	-0.8402644023873442	-1.4023741038345783
79	a135t	ti-02	01	40.0	0.5369579836250119	2.2799899816901887	-10.75485719655925	32.28882674545889	-0.0863814312367292	-2.3312728443466835	11.58934504614866	-33.863020075406304	0.08792884964449689	-0.5981632792685289	-2.350746229744204	11.215827865049246	-33.97072870166109	23.81395953058983	-24.603400455196557	-25.166852361999563	-0.7894409246067262	-1.3528928314097328
80	a135t	ti-02	01	40.5	0.5367816453351406	2.2796194361586695	-10.747257786166042	32.30851844721996	-0.08658131644740454	-2.348635992769846	11.594477219928109	-33.86923533350766	0.08678895929518747	-0.5944258383831558	-2.337303724893689	11.18615407730559	-33.95533832989417	23.840880097212587	-24.623186463501614	-25.164132170530284	-0.7823063662890277	-1.323252073317697
81	a135t	ti-02	01	41.0	0.5341087405802243	2.28389305772554	-10.71096828227846	32.30183131435667	-0.0863211708603682	-2.3517168702399442	11.608907939179685	-33.86666848551974	0.08708429563764399	-0.5946297190393895	-2.3362332210336128	11.201780547973941	-33.95878848248846	23.87475608980375	-24.60871429180272	-25.153762134007295	-0.7339582019989699	-1.2790060442035447
82	a135t	ti-02	01	41.5	0.5340081747512608	2.2788117555662364	-10.694681189392854	32.279122757906826	-0.08550295626610113	-2.3502233871306433	11.644061404456824	-33.87768781405585	0.08709707511397226	-0.5957058155350842	-2.3281867694102103	11.215435748338288	-33.987630227066994	23.86325332408021	-24.582255677881793	-25.16207888892274	-0.7190023538015851	-1.2988255648425309
83	a135t	ti-02	01	42.0	0.5324264790047801	2.268465889461269	-10.688647279175635	32.26814858480151	-0.08544830958228626	-2.3536591082379643	11.64491444442798	-33.89486389363107	0.08650041041331491	-0.5939812532520031	-2.3269607319732195	11.216308297072533	-33.99164947600838	23.847967195087143	-24.602556456610024	-25.163856685156286	-0.7545892615228809	-1.315889490069143
84	a135t	ti-02	01	42.5	0.5339129923700914	2.2667441114768407	-10.678054200964231	32.28087117731745	-0.08409807343275934	-2.352378787100629	11.615166699446002	-33.90320566144837	0.08599309372944776	-0.5953704258144459	-2.3260888485159654	11.18714372322269	-34.00924863659629	23.86956108783006	-24.638522728806304	-25.20965119533392	-0.7689616409762436	-1.3400901075038583
85	a135t	ti-02	01	43.0	0.5378717146396572	2.2633419725308483	-10.664532087089	32.26773664719418	-0.0831763878935146	-2.3541169787402243	11.574191477541522	-33.911625054304324	0.08513828377950884	-0.5961854508346748	-2.3182287153908026	11.152328466378352	-33.98803647944552	23.866546532636026	-24.689588659617034	-25.21225046465299	-0.823042126981008	-1.3457039320169635
86	a135t	ti-02	01	43.5	0.5444658447071243	2.2540612685607777	-10.685413412311085	32.25828983515213	-0.08333615192992175	-2.3558524401620557	11.558028110036533	-33.91283294672044	0.08549885623867201	-0.5979357747514945	-2.3257137021613503	11.171917092159635	-33.954363344285014	23.826937691401817	-24.708494572537212	-25.161629884331102	-0.8815568811353955	-1.3346921929292854
87	a135t	ti-02	01	44.0	0.5468353809865505	2.260846884563326	-10.660739510820202	32.26624827035894	-0.0831571535226838	-2.3577759657411947	11.551961564107042	-33.93597172567573	0.08676732984137625	-0.5966067430816803	-2.3253241822331283	11.163963448709705	-33.9732120110703	23.866355644102068	-24.738175950991188	-25.184344106688854	-0.8718203068891199	-1.3179884625867864
88	a135t	ti-02	01	44.5	0.5435349436690072	2.2644399827122954	-10.680640788144864	32.25251366213847	-0.08204793114725446	-2.3581564465401823	11.50620576301962	-33.94521389140097	0.08757989388418773	-0.5993352997597294	-2.3381549108723383	11.131789611524932	-34.01360146972378	23.836312856705902	-24.791632612184596	-25.27576712516191	-0.9553197554786941	-1.4394542684560072
89	a135t	ti-02	01	45.0	0.5423461273401318	2.2600898598952086	-10.718549628517932	32.23848408582961	-0.08227990765122155	-2.3582006535228968	11.481105105756267	-33.96527032302953	0.08839505361181753	-0.6005016474933875	-2.343986169685203	11.118322782446048	-34.02866431320374	23.780024317206887	-24.83625072483556	-25.31248322059615	-1.056226407628671	-1.5324589033892622
90	a135t	ti-02	01	45.5	0.5398175155287396	2.262225446625755	-10.754897607601833	32.193909491475814	-0.08204242177486501	-2.3581412682401965	11.453137315509629	-33.96292607642078	0.08747169524190117	-0.6025164466044288	-2.3540287405904916	11.085334722121308	-34.04766424479452	23.701237330499737	-24.86250075568431	-25.379057194339392	-1.161263425184572	-1.6778198638396553
91	a135t	ti-02	01	46.0	0.5384201255372434	2.2691722970122727	-10.7087518493768	32.18889085117216	-0.08091371831918179	-2.3608804242415053	11.45201395339487	-33.94474959758708	0.08816276661957041	-0.6012377343571577	-2.362717799943003	11.10009395899463	-34.05154600283689	23.749311298807633	-24.84636702013332	-25.376987452605178	-1.0970557213256882	-1.6276761537975446
92	a135t	ti-02	01	46.5	0.5399929303746415	2.258133707126646	-10.701700372185792	32.18122850138251	-0.08092940453445392	-2.351005647807725	11.430184677157799	-33.96121990701441	0.08854153513946812	-0.6027540103769801	-2.3678167414484887	11.118006147289046	-34.08306954098537	23.73766183632337	-24.87442874705932	-25.39564121514715	-1.1367669107359504	-1.6579793788237822
93	a135t	ti-02	01	47.0	0.5405563290992534	2.252015279931502	-10.714814332512185	32.159824911466174	-0.08115678272432976	-2.3472484853176083	11.432255283217783	-33.966826437644926	0.08776126825263923	-0.6063307653349641	-2.3724431677001454	11.155668116837916	-34.09856263414833	23.69702585888549	-24.875215154216445	-25.381112121246268	-1.1781892953309558	-1.684086262360779
94	a135t	ti-02	01	47.5	0.5390670693365069	2.255110290132644	-10.710458949271569	32.18408289510573	-0.08209097545108551	-2.335363642293613	11.437571405702707	-33.95954291721124	0.0876501800487239	-0.5988385199785803	-2.3683736961667217	11.153415036324546	-34.14377047179934	23.728734235966805	-24.851775949204505	-25.418500582283592	-1.1230417132377006	-1.6897663463167873
95	a135t	ti-02	01	48.0	0.5373503380154706	2.258117523945088	-10.70702634854832	32.17552605461281	-0.08190069732004858	-2.336009847208099	11.41324124718775	-33.96427088616356	0.08780839998084468	-0.5940937511573554	-2.35842827469974	11.170042841867541	-34.15081282116396	23.72661723000958	-24.881131783523116	-25.395941667138043	-1.1545145535135362	-1.6693244371284628
96	a135t	ti-02	01	48.5	0.5344489379727623	2.2658141366588382	-10.750413553835823	32.1874989702507	-0.08204919948217235	-2.3294265783859656	11.386398492521739	-33.98171144970806	0.08857618253951002	-0.5899382418438798	-2.3524296489629815	11.188878714071917	-34.14189324413744	23.702899553073713	-24.918212552514948	-25.360933482899625	-1.2153129994412346	-1.658033929825912
97	a135t	ti-02	01	49.0	0.533281795929298	2.2714663324344437	-10.737450877022553	32.189888723465494	-0.08350838863832578	-2.3249542406130117	11.421738800138574	-34.00188672328014	0.08819048119718947	-0.5887479141211419	-2.3443761063577377	11.211449520507482	-34.13325237708277	23.723904178877383	-24.90042007119571	-25.32164508112487	-1.1765158923183279	-1.5977409022474873
98	a135t	ti-02	01	49.5	0.5382800453192468	2.2701277468441563	-10.763048502375813	32.19950977809237	-0.08275344242877727	-2.320636168038533	11.441754356617894	-34.00003765312816	0.08861437936803303	-0.5924526622836369	-2.345949305952878	11.23651389593072	-34.12272494184516	23.706589022560713	-24.873058527609544	-25.28633296883171	-1.1664695050488305	-1.5797439462709981
99	a135t	ti-02	01	50.0	0.5460752735287284	2.268188843302199	-10.732675259013655	32.20056261998088	-0.08249316472742829	-2.3218296724089718	11.418837848043069	-33.98445785965583	0.08842373440429732	-0.5964404601994837	-2.3350963009865104	11.226869273276549	-34.099954510564054	23.736076204269423	-24.881519114344865	-25.25854672494477	-1.1454429100754417	-1.5224705206753484
100	a135t	ti-02	01	50.5	0.5521212704055796	2.266751679350094	-10.740467116507027	32.20292264977692	-0.08254059718736718	-2.3140050587482595	11.40506930399391	-33.96900590007473	0.08823488166475559	-0.6018675421461007	-2.3336494463739332	11.22810864274169	-34.07976354422744	23.72920721261999	-24.872247370351687	-25.235050619600205	-1.143040157731697	-1.5058434069802153
101	a135t	ti-02	01	51.0	0.5533672070934091	2.274961026297473	-10.731056758311102	32.20875893815844	-0.0828851603523366	-2.3111770060522674	11.383662501056731	-33.971424562619504	0.08749843557143462	-0.603408643578366	-2.327910132524829	11.239734540357542	-34.06220829542047	23.75266320614481	-24.894325792395943	-25.20042532407271	-1.1416625862511331	-1.4477621179279012
102	a135t	ti-02	01	51.5	0.5530073629027201	2.277753969375926	-10.7356091838803	32.20961547776038	-0.08227215173201505	-2.3066603169626982	11.397307006697229	-33.95617830274308	0.0863513964017919	-0.601769565899229	-2.326688011977991	11.223166866572743	-34.05909749257873	23.751760263256006	-24.861452368338778	-25.21138084098049	-1.1096921050827717	-1.4596205777244826
103	a135t	ti-02	01	52.0	0.5541058910244614	2.269858325614336	-10.768017669842331	32.206702755828054	-0.08263168270747075	-2.298564532780359	11.408819419534538	-33.95748897751508	0.08669545287046809	-0.6007062218793527	-2.324396918138504	11.232431473593792	-34.04406994374173	23.70854341160006	-24.8431703205979	-25.182635719141334	-1.1346269089978378	-1.474092307541273
104	a135t	ti-02	01	52.5	0.5539469603675168	2.272068129023598	-10.767632107408703	32.20118636873659	-0.08245288450929476	-2.2956292475983435	11.409003972844982	-33.95787973961146	0.08629557351685084	-0.6012935019216883	-2.321917701670933	11.252883148874364	-34.0573898457227	23.705622390351486	-24.840662325357265	-25.173770940073446	-1.1350399350057785	-1.4681485497219597
105	a135t	ti-02	01	53.0	0.55526493014886	2.27246617354901	-10.793505047452362	32.205173877935714	-0.08226578513580038	-2.292754303341828	11.399531325276392	-33.98932326053429	0.08619787160817488	-0.6009993070377447	-2.324362339699565	11.25423108683238	-34.0548578604928	23.684135004032363	-24.87861415212735	-25.170723490248875	-1.1944791480949881	-1.4865884862165117
106	a135t	ti-02	01	53.5	0.5550457121052154	2.2709692466370015	-10.778029520338922	32.195573336761775	-0.08102154043401472	-2.2899328703697206	11.385902618213178	-34.00423355085541	0.08590130299341706	-0.6008562226548477	-2.3309892425217074	11.24307395177488	-34.05193009498462	23.688513063059855	-24.90338404045255	-25.18565589628108	-1.214870977392696	-1.4971428332212255
107	a135t	ti-02	01	54.0	0.5554363127885155	2.2715509807751757	-10.79660693198267	32.197489845841304	-0.08050508079935026	-2.2817698862499873	11.36292004956647	-33.99712335661426	0.08552057130325844	-0.6008441288692506	-2.3301180174472327	11.245564297029576	-34.0540714054865	23.672433894633812	-24.91095770279387	-25.184032941984896	-1.238523808160057	-1.5115990473510834
108	a135t	ti-02	01	54.5	0.5563744034021104	2.2681845353048375	-10.805518576368904	32.19596386606716	-0.08049772769789147	-2.2606295105143936	11.348316485310155	-33.985118681637324	0.08521148536931218	-0.6014568641040359	-2.3272525584455046	11.232442103785052	-34.05349525534073	23.658629825003093	-24.89271794917014	-25.193388170703106	-1.234088124167048	-1.5347583457000127
109	a135t	ti-02	01	55.0	0.5581228546668564	2.25338181143586	-10.816351945674846	32.18463033065357	-0.08035339178791935	-2.2585979650650834	11.325431980765908	-33.98406990996003	0.08421430162027638	-0.599554533858074	-2.3217472126391363	11.234950043442788	-34.037271993047106	23.62166019641458	-24.91337498442685	-25.16550084143467	-1.2917147880122677	-1.54384064502009
110	a135t	ti-02	01	55.5	0.5585506243666003	2.2437736747685006	-10.817940936344646	32.19413805911812	-0.0801016855908101	-2.2525512388355717	11.30545795640626	-33.9541077651842	0.08399809939124722	-0.5988869728756573	-2.3184260356822537	11.21733699075149	-34.023938073398064	23.61997079754197	-24.89730463381307	-25.165363466837885	-1.2773338362711009	-1.5453926692959143
111	a135t	ti-02	01	56.0	0.5601697905592095	2.2416410644667617	-10.793372806455276	32.214728161789814	-0.08035468908984053	-2.255496493895695	11.271420498847863	-33.935739010004106	0.08500645402747713	-0.5994414863979148	-2.323840531789547	11.21947172573432	-34.02784316149104	23.662996419801303	-24.9151632401143	-25.171483663384972	-1.252166820312997	-1.5084872435836694
112	a135t	ti-02	01	56.5	0.5643139276274823	2.240050582994403	-10.763242604186567	32.24882908945595	-0.08018804426385807	-2.2539671226512055	11.24150977173194	-33.92935387519832	0.08544168864561295	-0.601050663020948	-2.3194863106496038	11.226315629512523	-34.01749721325245	23.725637068263786	-24.936557581735837	-25.147404629782994	-1.2109205134720504	-1.4217675615192071
113	a135t	ti-02	01	57.0	0.5673537957471028	2.23991093296082	-10.784781912158667	32.27410126899466	-0.0801480980655798	-2.2514403002652412	11.260803308653895	-33.92943287293281	0.0861452568519716	-0.6048769889510247	-2.3161090842233065	11.215493741595612	-33.998971469382106	23.729230289796817	-24.91407270575776	-25.13711000521372	-1.1848424159609436	-1.4078797154169038
114	a135t	ti-02	01	57.5	0.5662592662371253	2.2450336886403157	-10.778746270747263	32.2753368521862	-0.08038915429547437	-2.24629608476941	11.257720668950613	-33.941704696337794	0.0862808628271547	-0.6086819332205982	-2.309685555597348	11.226986215537512	-33.994305468484555	23.741624270079253	-24.92438840362491	-25.119427475527864	-1.182764133545657	-1.3778032054486111
115	a135t	ti-02	01	58.0	0.5645377140045824	2.2407193295120984	-10.787123421534812	32.274313280477344	-0.08040497325550948	-2.2429799838010034	11.258063586875492	-33.945988798872555	0.0864734649229701	-0.6066509809658801	-2.3067710077771144	11.221257302459923	-34.00495723940133	23.727909188454632	-24.924836704130605	-25.132584211679816	-1.1969275156759736	-1.4046750232251846
116	a135t	ti-02	01	58.5	0.5624246340634331	2.236388523764291	-10.806619084778706	32.258064247033715	-0.07949918835792828	-2.2412341609252096	11.278377801818039	-33.962042017945066	0.08763365033778796	-0.605392410625614	-2.3023645873139844	11.21433045493086	-34.01102937044907	23.6878336860193	-24.916763915072377	-25.14203127939438	-1.228930229053077	-1.4541975933750813
117	a135t	ti-02	01	59.0	0.5628242021158893	2.2380046544677867	-10.846361513938264	32.25896229664258	-0.07968419777465811	-2.2376824482952284	11.27498537566237	-33.946266723839	0.08838917314762856	-0.6026400557331116	-2.3000111840781186	11.240758092126397	-34.01791090003889	23.650605437172104	-24.90025882109889	-25.116979845607837	-1.2496533839267876	-1.4663744084357333
118	a135t	ti-02	01	59.5	0.5642761805793356	2.2415788450828393	-10.85044849088939	32.2457784064353	-0.08085736161638694	-2.2425855038813363	11.257060813015872	-33.94747377463288	0.08923022969661563	-0.6006172959359569	-2.3054951706420006	11.240553401389429	-34.02225357868842	23.63690876062875	-24.924625597418117	-25.123536463297615	-1.287716836789368	-1.4866277026688657
119	a135t	ti-02	01	60.0	0.5638809186318515	2.2387032554672563	-10.850262565134816	32.24762898872689	-0.08061279670256534	-2.248806683715053	11.244550774589351	-33.94024832050669	0.0894025571086958	-0.6008890132888743	-2.308430125225813	11.24629510982375	-34.02650656672244	23.63606967905933	-24.935714469226262	-25.125649676781524	-1.2996447901669335	-1.4895799977221955
120	a135t	ti-02	01	60.5	0.5652401210540546	2.2296632977579365	-10.87332377426638	32.244964023028444	-0.07935299976191625	-2.246558967349707	11.245231009126972	-33.923018786404846	0.08956633310652852	-0.5998552466063283	-2.3073576796210413	11.25823536043883	-34.01913352486768	23.60130354652	-24.914133411282968	-25.102870969602165	-1.3128298647629677	-1.5015674230821645
121	a135t	ti-02	01	61.0	0.567415302006653	2.234702674779652	-10.879259130780193	32.25288163260508	-0.07886265538110836	-2.2539640922225814	11.24089430444672	-33.91836851432467	0.08986626953342944	-0.5993879828737071	-2.31418484779582	11.268013150832186	-34.03058554254302	23.60832517660454	-24.92043468794821	-25.10872992037371	-1.3121095113436674	-1.5004047437691703
122	a135t	ti-02	01	61.5	0.5667939376791298	2.2369800455433677	-10.894564903487009	32.26168888167893	-0.07890832673312247	-2.251947876077534	11.240356185723456	-33.92395106610572	0.09007040343928477	-0.5970098458698369	-2.3109588746759013	11.292847945547152	-34.026718015699636	23.60410402373529	-24.92438067975364	-25.075044853019094	-1.3202766560183505	-1.4709408292838049
123	a135t	ti-02	01	62.0	0.5653262249543498	2.2355960480720793	-10.904360757126394	32.263642279960536	-0.07836666973361267	-2.2428426987051906	11.248854211784177	-33.92472212148431	0.09045139859755676	-0.5928996892876819	-2.3081579059101496	11.313636367574532	-34.022500219075724	23.59487757090622	-24.906625879541373	-25.04459522174467	-1.3117483086351527	-1.4497176508384513
124	a135t	ti-02	01	62.5	0.5664170192367827	2.245004255192561	-10.904878300081448	32.27381267174707	-0.07877153655675849	-2.2353127509579998	11.250601805872607	-33.938819702767255	0.09143138861240314	-0.5918523807317673	-2.303380319447253	11.297962731009672	-34.011939334828654	23.613938626858186	-24.910870795797003	-25.042792284761216	-1.2969321689388167	-1.42885365790303
125	a135t	ti-02	01	63.0	0.5669944898460423	2.2433437227198167	-10.893735781155515	32.26646598876294	-0.07872674098026494	-2.226001873006677	11.254861051867698	-33.94691611183192	0.09181631885114115	-0.5955983555609236	-2.3099788577566844	11.282847581126797	-34.005710783635315	23.61607393032724	-24.904967355100023	-25.061445925980085	-1.288893424772784	-1.4453719956528452
126	a135t	ti-02	01	63.5	0.5708860535206298	2.2419838252516797	-10.911798068386101	32.27408809853219	-0.07912022079500697	-2.2219977860590143	11.267191467004805	-33.95336141078978	0.09157313218009422	-0.6016933720004215	-2.3083054553481492	11.280631284219943	-34.00551313279973	23.604273855397768	-24.895714818458902	-25.063994622407723	-1.2914409630611345	-1.459720767009955
127	a135t	ti-02	01	64.0	0.5737141162682691	2.2442781972831103	-10.896347184461938	32.28406447362722	-0.08011917908696446	-2.2140510498940014	11.258023280953896	-33.949696954768164	0.0925016262031773	-0.6044090019645338	-2.3008939552185406	11.280013968705838	-34.00186717891072	23.63199548644839	-24.89334227659206	-25.05344205111969	-1.2613467901436692	-1.4214465646712995
128	a135t	ti-02	01	64.5	0.5789429495240299	2.256130585472541	-10.889489602414997	32.2802756734469	-0.07908338353998672	-2.2162813830557404	11.280358892438178	-33.955568157681434	0.09281449112018351	-0.6047981528937991	-2.29700122070198	11.293227099904675	-33.99793537240359	23.646916656504445	-24.8777595407188	-25.02756469657066	-1.2308428842143542	-1.380648040066216
129	a135t	ti-02	01	65.0	0.5799703112345787	2.264197620261222	-10.900388943696647	32.277605370532434	-0.07860322987451464	-2.211469523620444	11.27699377190061	-33.93865929055743	0.09334593807625019	-0.6031080665152854	-2.2952609287909986	11.26927494899277	-33.99687112229741	23.641414047097008	-24.85839233407553	-25.045994857376343	-1.2169782869785202	-1.4045808102793345
130	a135t	ti-02	01	65.5	0.5814693945274412	2.2565432867617212	-10.899792507085898	32.28632572396079	-0.07882992489758932	-2.202673842995948	11.262977532185703	-33.92411970920237	0.09397667732995509	-0.6024174895747342	-2.291588456703343	11.263429213594652	-34.00041618003053	23.643076503636614	-24.848669267580252	-25.04952351818651	-1.2055927639436383	-1.4064470145498973
131	a135t	ti-02	01	66.0	0.5833779239785329	2.2608222217431555	-10.912045104431527	32.297138471630745	-0.07833728693775709	-2.199946422649473	11.25216130840174	-33.922848273219756	0.09404066255944	-0.6010817314705988	-2.287686711799785	11.262100992680898	-33.996378580269706	23.645915588942373	-24.854930011845806	-25.03966810688066	-1.209014422903433	-1.3937525179382888
132	a135t	ti-02	01	66.5	0.588262089251545	2.2630589531852627	-10.911656217500761	32.29383908884822	-0.07778702925585708	-2.1993214785982453	11.233301348538356	-33.915640036232396	0.09477345332756096	-0.6004014267412899	-2.2915582506419323	11.265641481850013	-33.96881567017353	23.645241824532725	-24.86467374222058	-25.006871776455192	-1.2194319176878565	-1.3616299519224668
133	a135t	ti-02	01	67.0	0.5930191158360277	2.2587167620316277	-10.923038661333653	32.3033546050341	-0.07758098946128819	-2.198364897237864	11.22940021782587	-33.92708829645986	0.09506302943669914	-0.5989194630777556	-2.292635082462116	11.271824233612104	-33.949397055556354	23.639032705732077	-24.87857093589644	-24.976108251648093	-1.2395382301643636	-1.337075545916015
134	a135t	ti-02	01	67.5	0.598950164513336	2.2572079071515976	-10.916862558337753	32.323666730330615	-0.07814315204839266	-2.2013409604402816	11.218598075555919	-33.92840219473932	0.09570821615151474	-0.5995681546024242	-2.2957559376841834	11.26538639020847	-33.93613650727514	23.66401207914446	-24.893580015520563	-24.967124044839938	-1.2295679363761032	-1.3031119656954786
135	a135t	ti-02	01	68.0	0.5995632709435736	2.2572380998783954	-10.931900168867887	32.323517706107296	-0.07853180605627529	-2.1989453806471992	11.211006503488393	-33.92103293709932	0.09576631893180605	-0.5982173684091603	-2.298033788363373	11.277090140597206	-33.921842686811104	23.648855637117805	-24.891737301382594	-24.941440432042857	-1.2428816642647895	-1.2925847949250517
136	a135t	ti-02	01	68.5	0.5993722935216936	2.2547600279500504	-10.92926973623209	32.32677610515693	-0.07918380554218311	-2.199032039791646	11.207232965821799	-33.88870565045901	0.09558121571969379	-0.6010178146225632	-2.297686737888916	11.273341807100678	-33.90823780808679	23.652266396874893	-24.864107314251346	-24.934228259975896	-1.2118409173764526	-1.281961863101003
137	a135t	ti-02	01	69.0	0.599051455427467	2.2500385786565875	-10.935042720413175	32.33388648415635	-0.07927847104919016	-2.2018688116319454	11.232388759770451	-33.888674084954424	0.0956361980653109	-0.6070549810068482	-2.305933856533454	11.276790232335024	-33.913813410057635	23.648882342399766	-24.841796409799798	-24.950960559835448	-1.1929140674000323	-1.3020782174356818
138	a135t	ti-02	01	69.5	0.5974308502856636	2.2490234328829253	-10.947868848117718	32.336501956196514	-0.07915054185093065	-2.214947035517065	11.24587970404667	-33.88632174983194	0.09587400109078222	-0.6124266180145684	-2.302164583088354	11.25456833063858	-33.919579434176306	23.63765654096172	-24.83866562206249	-24.982171454354983	-1.2010090811007679	-1.3445149133932617
139	a135t	ti-02	01	70.0	0.5956671963479514	2.2491787223649347	-10.946087458536848	32.33008180124966	-0.07917279994846352	-2.2170637252727263	11.253187668617693	-33.87284924050805	0.09625085280700288	-0.6145534388849324	-2.2990525113399753	11.258244995370774	-33.92816662247336	23.63317306507775	-24.819647244304548	-24.987860380979544	-1.1864741792267992	-1.3546873159017956
140	a135t	ti-02	01	70.5	0.5940419450955207	2.249364896219642	-10.952158575771174	32.327071568807845	-0.08008642648022635	-2.214206379358039	11.24074921434384	-33.862215078036726	0.09792669685206698	-0.6169094785188536	-2.302157116041128	11.272137143336193	-33.9393743028773	23.624277889256312	-24.817831972679084	-24.992261809005566	-1.1935540834227716	-1.3679839197492534
141	a135t	ti-02	01	71.0	0.5969415946623287	2.241337959620123	-10.931673191049981	32.34533376912046	-0.08105790365600678	-2.2171153142804783	11.2227604954291	-33.85762628056582	0.09827366423043181	-0.6193545785814875	-2.301374306171775	11.286129594640858	-33.94469231088251	23.654998537690602	-24.83476533884277	-24.982350006332585	-1.1797668011521694	-1.3273514686419823
142	a135t	ti-02	01	71.5	0.5991030562423514	2.2385620148176595	-10.931927554745945	32.34941407137903	-0.08318083638326408	-2.21858348858204	11.212610320689961	-33.845416136736716	0.09893118588044487	-0.6230400145476064	-2.300066993459183	11.287051060989953	-33.94013765545415	23.656048531450743	-24.835638955131614	-24.977090546228634	-1.179590423680871	-1.3210420147778912
143	a135t	ti-02	01	72.0	0.5994597811678916	2.239170697469434	-10.923647121027436	32.343475015070645	-0.08599997894374403	-2.2307938023111387	11.178012002258436	-33.84262465274458	0.09897817329643017	-0.6259311497560979	-2.3069386085464867	11.298666389352269	-33.93604750846478	23.658998591512642	-24.882428258444598	-24.970791096247208	-1.2234296669319562	-1.3117925047345658
144	a135t	ti-02	01	72.5	0.5993187386065075	2.2355686409367044	-10.92602724621246	32.3446267389648	-0.08687341269642708	-2.2341365473965076	11.167418302654383	-33.84561877518805	0.0991105197387773	-0.6265352486759146	-2.3121069186859313	11.292809904445877	-33.940722415238795	23.654168133689044	-24.90009991288783	-24.98723593954826	-1.2459317791987843	-1.3330678058592156
145	a135t	ti-02	01	73.0	0.5994495080617911	2.2404417094085494	-10.92845493757541	32.346793781889254	-0.08705233792688717	-2.2333383632691604	11.157871220539922	-33.84558224734147	0.09940260626183897	-0.6278571159346303	-2.313154087988855	11.294743390110375	-33.94736145754211	23.658780553722394	-24.908699121735754	-24.994179763293427	-1.24991856801336	-1.3353992095710332
146	a135t	ti-02	01	73.5	0.599840870753822	2.2391431056710522	-10.935143760219065	32.34503582809952	-0.08744076042225866	-2.2289649544384926	11.168813210097863	-33.84940270408616	0.099799163018268	-0.6308864710852748	-2.3123026443275925	11.305721120544177	-33.94982445129624	23.649035173551507	-24.897196045830782	-24.987451575411104	-1.248160872279275	-1.3384164018595968
147	a135t	ti-02	01	74.0	0.6001703364632094	2.2381430686304715	-10.942746532301081	32.33062702696243	-0.08818183015301534	-2.2240241910340743	11.184360702839099	-33.84441467446773	0.10049360513904643	-0.6334885232491214	-2.3119426001705725	11.29224960032231	-33.95818787488373	23.626023563291824	-24.871766387676672	-25.011199061517903	-1.2457428243848483	-1.3851754982260793
148	a135t	ti-02	01	74.5	0.6005958909589559	2.2351153086967637	-10.958987604270531	32.32276717625645	-0.08868769061561968	-2.225124193771928	11.188772824544186	-33.84993867822761	0.1008828627721228	-0.6332261787737204	-2.3158200063275873	11.271188711982708	-33.97482749336952	23.598894880682682	-24.874094875298844	-25.05208907552916	-1.2751999946161625	-1.4531941948464784
149	a135t	ti-02	01	75.0	0.5995835012197707	2.240095302908515	-10.955033071629485	32.32057863256851	-0.08937444042230404	-2.222305295453747	11.18831843329646	-33.85008612253027	0.10122854435422564	-0.6341677011528968	-2.3171557577033526	11.2679440973219	-33.96664206520076	23.60564086384754	-24.872218880755636	-25.050437925515336	-1.2665780169080953	-1.4447970616677956
150	a135t	ti-02	01	75.5	0.5972502247994318	2.2465172038550674	-10.966108738595787	32.326085244660725	-0.09002738070810046	-2.2232877408343703	11.170563757016213	-33.865756502762835	0.10219046604479422	-0.6326127563960249	-2.3171789482242313	11.28282888243045	-33.96180054489504	23.606493709920002	-24.906317401244298	-25.031513142285416	-1.2998236913242955	-1.4250194323654135
151	a135t	ti-02	01	76.0	0.595744958919801	2.2479322310124785	-10.948663483413693	32.32090028979445	-0.09041811106332708	-2.223069509939261	11.177356360802209	-33.8790919898171	0.1030903455734911	-0.631350301043062	-2.319812679514101	11.291686430299361	-33.972836449192414	23.62016903739324	-24.912132904443986	-25.036568040530412	-1.2919638670507467	-1.4163990031371725
152	a135t	ti-02	01	76.5	0.5945838509102491	2.248394403399362	-10.938339874898078	32.298443341093716	-0.08967562361444247	-2.220272531516617	11.189779532888723	-33.874346286589144	0.10400262699728396	-0.6330400945745605	-2.315701081159378	11.30143305627056	-33.98876653725736	23.608497869595	-24.890512281834194	-25.04149080581049	-1.2820144122391959	-1.4329929362154914
153	a135t	ti-02	01	77.0	0.5962429254516619	2.2485053970374214	-10.95414261732953	32.299107215024456	-0.08949047411566018	-2.223954557636158	11.198720975218924	-33.880771110352356	0.10435484011917694	-0.6356263563656757	-2.3147752589891364	11.313995627961537	-33.99159579793773	23.593469994732345	-24.89114032676607	-25.03175885987934	-1.297670332033725	-1.438288865146994
154	a135t	ti-02	01	77.5	0.5985404256319231	2.248200411760725	-10.963785774452138	32.30487768171229	-0.08943197009515455	-2.228035269358557	11.198591543342577	-33.87118718731627	0.10564869571808252	-0.6348203115233219	-2.3051536434213884	11.312019129425348	-34.00604216941246	23.589292319020878	-24.88441418770933	-25.035456569299896	-1.295121868688451	-1.4461642502790184
155	a135t	ti-02	01	78.0	0.5985004122889059	2.2491671176927124	-10.963840769684145	32.30468155264868	-0.08923035640180237	-2.227719557153951	11.214369197147652	-33.86768251639334	0.10698430664918858	-0.6339990149363447	-2.2977686805051354	11.315194567080676	-34.016184790869985	23.59000790065725	-24.863278926152248	-25.034257506941884	-1.2732710254949993	-1.444249606284636
156	a135t	ti-02	01	78.5	0.6000024974500376	2.2509483963964154	-10.965262871409305	32.29475378010131	-0.0891242975854659	-2.2253855710444737	11.229871927823712	-33.85729851468909	0.10771794942927014	-0.6331006815454739	-2.302755857665414	11.321247668193312	-34.0189846732694	23.58043930508842	-24.83421850606605	-25.03359104683694	-1.2537792009776325	-1.4531517417485205
157	a135t	ti-02	01	79.0	0.6007759982440248	2.2567250327076986	-10.979206318881333	32.30793350923954	-0.09006984119194583	-2.2202363549571182	11.242079966400421	-33.86316796312655	0.10798092067289491	-0.6345143669357196	-2.2995039537765694	11.313484222279303	-33.997306980601216	23.585452223065907	-24.8234132722023	-25.017065080790175	-1.2379610491363913	-1.431612857724268
158	a135t	ti-02	01	79.5	0.6014499609844598	2.2640017523029794	-10.968138880937394	32.318923635439795	-0.09089809215107872	-2.20840723875236	11.254438488487779	-33.85582315468908	0.10862334181767173	-0.639292879596571	-2.2994841580265946	11.306836254383716	-33.988972074828666	23.61478650680538	-24.792066655287062	-25.019462897083656	-1.1772801484816817	-1.4046763902782757
159	a135t	ti-02	01	80.0	0.6020009281696432	2.272263083317017	-10.965431375034596	32.32326040816205	-0.09039512955921665	-2.2013181532801327	11.254029279687888	-33.847706591748334	0.10896052615847276	-0.6428207432634412	-2.298648632524379	11.291998579421941	-33.98174128791228	23.63009211644447	-24.776430068741323	-25.029211156108513	-1.1463379522968538	-1.3991190396640434
160	a135t	ti-02	01	80.5	0.6013642126711419	2.2746324159124076	-10.960985138732068	32.320970668704746	-0.09019730808514789	-2.201546593713513	11.25528655817807	-33.85501197281993	0.10980159212417237	-0.647564952539403	-2.2972297177974252	11.305064820944013	-33.988549256079786	23.634617945885083	-24.78166772431635	-25.026914892801457	-1.147049778431267	-1.3922969469163746
161	a135t	ti-02	01	81.0	0.5993318855199319	2.27482569079141	-10.957017783639555	32.309053379570614	-0.08992228105564407	-2.2001680248177236	11.25176097802484	-33.859016491218746	0.11098840607297643	-0.6505349282540158	-2.295008877674563	11.30908857890055	-33.976323701785766	23.626861286722466	-24.786357412994295	-25.013447043293866	-1.1594961262718293	-1.3865857565713995
162	a135t	ti-02	01	81.5	0.5983007879830884	2.2678656537316955	-10.961053050286923	32.308958411504456	-0.09052746819798484	-2.1961268206986193	11.240042585816123	-33.86140806409465	0.11336290784894544	-0.6543061408769368	-2.297549054493132	11.310002385611124	-33.97896091425273	23.615771014949228	-24.79465685932618	-25.022512936028587	-1.1788858443769534	-1.4067419210793588
163	a135t	ti-02	01	82.0	0.5985246841298587	2.274153533322564	-10.965436780143579	32.2986095797871	-0.09093442963271815	-2.1933371727450854	11.229020611197859	-33.8566193878247	0.11612593929163073	-0.6551049826725303	-2.2945271118329407	11.305085873145408	-33.970498287640496	23.607326332966082	-24.795744439713015	-25.0165198248707	-1.1884181067469335	-1.4091934919046167
164	a135t	ti-02	01	82.5	0.5984693342617711	2.272153081323071	-10.974694299514796	32.30959938418316	-0.09206674757901112	-2.1901083438992797	11.231759220593737	-33.84737571156416	0.11759164544294665	-0.655507887132694	-2.296023464281231	11.287338913689089	-33.942197030382744	23.607058165991432	-24.78019993700577	-25.007920133845808	-1.1731417710143361	-1.4008619678543752
165	a135t	ti-02	01	83.0	0.5976604296251959	2.269616702611417	-10.971523346986222	32.31614062392016	-0.0934059458392154	-2.1895231619020996	11.241909192937666	-33.84524659419705	0.11881654224891443	-0.6560533869365827	-2.2982680178498125	11.280495871791311	-33.92697093062499	23.614233979545357	-24.767449966751784	-25.003136033994874	-1.1532159872064263	-1.3889020544495168
166	a135t	ti-02	01	83.5	0.5960489259875207	2.2676021813891105	-10.969348335057958	32.32699914482372	-0.0933385661898101	-2.1900593297449973	11.255635748042245	-33.83397106021684	0.12058041168263764	-0.6580899484304171	-2.2978566209929	11.291029226644243	-33.91156416736591	23.625252991154873	-24.741152796426764	-24.980432584157462	-1.1158998052718907	-1.355179593002589
167	a135t	ti-02	01	84.0	0.594228873444141	2.2622449016498565	-10.965254058945074	32.33679278125854	-0.09348652435881875	-2.197350739790659	11.256897882695274	-33.83243570942024	0.12130697057338614	-0.6657942453933096	-2.301848370133445	11.316502730362014	-33.90299243751708	23.633783623963318	-24.745068120301056	-24.959903449237675	-1.1112844963377384	-1.3261198252743576
168	a135t	ti-02	01	84.5	0.5947596971986886	2.2597252811078765	-10.968137582466762	32.34237764965044	-0.09486298423251692	-2.1972630768410975	11.264583135501951	-33.83860127151617	0.12168182758969515	-0.6690312557301654	-2.302956246511677	11.317782941648654	-33.90030598496982	23.633965348291554	-24.744462369498137	-24.95975084836432	-1.1104970212065837	-1.3257855000727652
169	a135t	ti-02	01	85.0	0.5932529641805029	2.2580936167993255	-10.973116017696135	32.3448157819143	-0.09663470379840852	-2.199096136995096	11.269669273255401	-33.85805409110336	0.12246363812100157	-0.6712225650844985	-2.3029208738827744	11.32377419190477	-33.89090293012598	23.62979338101749	-24.761652020520465	-24.94801921300798	-1.1318586395029762	-1.3182258319904925
170	a135t	ti-02	01	85.5	0.5913944795644722	2.2587487819279533	-10.98538217530728	32.35233771569288	-0.09801783659099177	-2.193645796819198	11.2605630132157	-33.86138903965592	0.12457600936384454	-0.6750363739590963	-2.3017429460220664	11.33349587287641	-33.893163870085	23.625704322313556	-24.767913650486562	-24.94505283762528	-1.1422093281730064	-1.3193485153117237
171	a135t	ti-02	01	86.0	0.591148245762117	2.250177778170417	-10.992497766159996	32.36633975215661	-0.10048853580946797	-2.190484851024768	11.274005366185524	-33.8654093650229	0.12623385625128955	-0.6778306030586787	-2.3009495518613265	11.336362037342179	-33.89503358811531	23.624019764167034	-24.75614352942032	-24.94630345993102	-1.1321237652532865	-1.3222836957639856
172	a135t	ti-02	01	86.5	0.5896541641912034	2.2463571417101855	-10.999197432758757	32.388107466411945	-0.10174472022519376	-2.1848639517330017	11.283867172968618	-33.85665239741563	0.12675407946277376	-0.6768412921589797	-2.302157127886714	11.321964272627566	-33.899160659462204	23.635267175363374	-24.732639816942434	-24.96654064268913	-1.0973726415790601	-1.3312734673257545
173	a135t	ti-02	01	87.0	0.5878656450693557	2.2468374348519595	-11.005958567365143	32.395088804531774	-0.1027866110135299	-2.1868154647342806	11.293812249523196	-33.85281383359706	0.1271657570249418	-0.6779407018687776	-2.3034772673164876	11.324242028744456	-33.893127467280934	23.63596767201859	-24.721437902796737	-24.962437762652385	-1.0854702307781459	-1.3264700906337943
174	a135t	ti-02	01	87.5	0.5868945493480312	2.2450584822151067	-11.038370169502791	32.397306416428926	-0.10401863144410052	-2.187429035173211	11.29833646693309	-33.834748731683526	0.12894264248809348	-0.6817029040287235	-2.30258152443913	11.31064056086555	-33.88218974003614	23.60399472914124	-24.698917288879652	-24.96893905829041	-1.0949225597384107	-1.3649443291491679
175	a135t	ti-02	01	88.0	0.5857944048476853	2.246634582201112	-11.033160863803811	32.39995391170911	-0.10599248515730651	-2.1890199476202516	11.295652383678734	-33.8223179104652	0.1301389190197886	-0.6833259758636527	-2.302608580586597	11.317475815954698	-33.878740171812524	23.613427630106415	-24.69153904054424	-24.96140450746039	-1.078111410437824	-1.3479768773539753
176	a135t	ti-02	01	88.5	0.5866984554217072	2.2465615368095655	-11.044831490352852	32.39670435347326	-0.10776330093192225	-2.1899015910392747	11.304519448134402	-33.82411983339354	0.13086824474952527	-0.6824059293422721	-2.298986620185387	11.31271008539316	-33.87398300139294	23.598434399929975	-24.68639703248081	-24.955967010105734	-1.087962632550834	-1.3575326101757597
177	a135t	ti-02	01	89.0	0.5867660146814215	2.2492575397321306	-11.038034788414164	32.39480878818721	-0.11034345211039379	-2.1880056335392073	11.304730202835037	-33.8224458677251	0.13186276010265433	-0.6823414273278273	-2.297237658034997	11.31906436275107	-33.86026296947172	23.60603153950518	-24.684201990437014	-24.93401167740205	-1.0781704509318324	-1.3279801378968692
178	a135t	ti-02	01	89.5	0.5851270210051206	2.2533120580409443	-11.025455233034101	32.39749487332696	-0.11098609582192577	-2.1846356248374446	11.296302947425954	-33.80507976252348	0.13251073291545556	-0.6850834421112734	-2.299341940397984	11.320381363511661	-33.85914606041551	23.625351698333805	-24.67188780284144	-24.938063058407987	-1.0465361045076342	-1.3127113600741822
179	a135t	ti-02	01	90.0	0.583190450713679	2.2553127723786175	-11.034791519099777	32.406765410186956	-0.11234625534077437	-2.182256823163735	11.296269300939029	-33.794504546207776	0.13282771661046577	-0.6871203868603012	-2.297111362503266	11.325269331568387	-33.85389079761524	23.627286663465796	-24.660010607162793	-24.929662764696744	-1.0327239436969968	-1.3023761012309478
180	a135t	ti-02	01	90.5	0.5818770953521923	2.2509734820650302	-11.034603905947467	32.41313580699864	-0.11371714006474568	-2.1817907791786237	11.291322718794943	-33.792417495880855	0.13304935336213122	-0.6889786005041831	-2.293284560947335	11.322653999280847	-33.84725228919376	23.629505383116204	-24.66355334296715	-24.92498435601224	-1.0340479598509447	-1.295478972896035
181	a135t	ti-02	01	91.0	0.581245443111747	2.2492403042004385	-11.052800885552	32.408410308580045	-0.11628824247272973	-2.182567347605572	11.297526186298406	-33.7894614555712	0.13270949199883122	-0.6897867821446353	-2.290496275333111	11.321883655632112	-33.84440349213646	23.604849727228483	-24.658081367352267	-24.921557450870345	-1.0532316401237836	-1.316707723641862
182	a135t	ti-02	01	91.5	0.5813445309676673	2.241399673268939	-11.060040074229875	32.40704973032099	-0.11891638035510393	-2.1798324188992244	11.313703613871331	-33.80259743529064	0.13376740268174897	-0.6909584806387049	-2.288690103496911	11.311726611862507	-33.83279008897603	23.588409329360054	-24.653875217991892	-24.919367530281473	-1.065465888631838	-1.330958200921419
183	a135t	ti-02	01	92.0	0.5832173543433915	2.235910070107376	-11.071034025438289	32.40490681023465	-0.12134136100150933	-2.1745126863873505	11.309098796552602	-33.79574808818791	0.13312532401064092	-0.6926112352679151	-2.287464566121249	11.310264413649028	-33.82906779119731	23.569782854903735	-24.64937801501353	-24.915661824594054	-1.0795951601097933	-1.3458789696903182
184	a135t	ti-02	01	92.5	0.5836684257297744	2.234447382678426	-11.060811785635417	32.411099638258094	-0.12299455960893332	-2.174577698865473	11.321965830130036	-33.78652952657205	0.13185160802716797	-0.6959121735500267	-2.285909189339413	11.308811129794321	-33.81375542436968	23.584735235301103	-24.630284346889255	-24.903097231735025	-1.0455491115881514	-1.3183619964339215
185	a135t	ti-02	01	93.0	0.5825117653007617	2.2274556256499207	-11.056943023447003	32.414375203411865	-0.12557232259196582	-2.1732400479637994	11.319012293574602	-33.77720992323548	0.1321747149919946	-0.6975094016556208	-2.281800481637215	11.328329186394386	-33.80561511729271	23.584887805614784	-24.624835285224652	-24.8740840488904	-1.039947479609868	-1.2891962432756152
186	a135t	ti-02	01	93.5	0.5832257206194598	2.2217682776028393	-11.059135484827257	32.43768936401444	-0.1266894510226733	-2.1733413500630268	11.326305426017234	-33.76657259561254	0.1328063369567865	-0.6988764625727254	-2.2818818209847347	11.327613538086082	-33.80763089991033	23.60032215679002	-24.60749163372422	-24.87754992476225	-1.0071694769341981	-1.277227767972228
187	a135t	ti-02	01	94.0	0.5837588876880669	2.224375549217872	-11.064487773051113	32.439273070816895	-0.12914616393410047	-2.173731709102788	11.323742568258458	-33.75095278901896	0.13275437845469315	-0.7017654542656421	-2.2808320705076786	11.30652928005617	-33.80553097092266	23.599160846983654	-24.5973337153427	-24.897840327951744	-0.9981728683590454	-1.2986794809680902
188	a135t	ti-02	01	94.5	0.5834956661544966	2.2200001493578037	-11.073060516186334	32.43996811790071	-0.12930693228831536	-2.1774349650805784	11.316738066171117	-33.74604816160534	0.13347926158834506	-0.7039335958029479	-2.2716934902380537	11.294145411372094	-33.79556600745982	23.586907751072182	-24.602572731214767	-24.89355201597423	-1.015664980142585	-1.3066442649020473
189	a135t	ti-02	01	95.0	0.5853874128369503	2.2158992913555196	-11.073564183571273	32.43983010913757	-0.12890561463017514	-2.176203858065387	11.328437352910283	-33.735539396598575	0.13476100760675253	-0.7064494788303413	-2.270210899974358	11.299898620392153	-33.77811954337325	23.582165216921815	-24.5774505087771	-24.869493888948845	-0.9952852918552857	-1.28732867202703
190	a135t	ti-02	01	95.5	0.5876253783245623	2.210145727108792	-11.06442840636715	32.44018357003419	-0.12894313942302912	-2.177000627286915	11.329436985342936	-33.714825094575126	0.1350891379588409	-0.7072393230324066	-2.2766789003606833	11.312533322957558	-33.770926489226206	23.585900890775836	-24.556242737983293	-24.854686011337176	-0.9703418472074574	-1.2687851205613399
191	a135t	ti-02	01	96.0	0.5892105030271945	2.2062998921050734	-11.06142250294286	32.45265181016969	-0.12965939722552183	-2.1749795826457685	11.343088784091131	-33.70911900135437	0.13570211958225284	-0.7072532309808945	-2.276602158356711	11.300768359748128	-33.76612576810469	23.597529199331905	-24.534967077552274	-24.86000229466698	-0.9374378782203685	-1.262473095335075
192	a135t	ti-02	01	96.5	0.5921161018902255	2.204233963222105	-11.05665039240051	32.45461645879282	-0.1304390347122857	-2.1755305660140043	11.341205827146737	-33.695516312463795	0.13654351003456658	-0.7084759616445777	-2.2755148131625957	11.313922023104896	-33.75613900365352	23.602200029614416	-24.52373657600878	-24.834091653465574	-0.9215365463943641	-1.2318916238511584
193	a135t	ti-02	01	97.0	0.5947951662295908	2.2002747957965836	-11.04862966833317	32.45760873117523	-0.13103999012280462	-2.1745733090450856	11.335026607362808	-33.69282003279554	0.1378352095528129	-0.7138618774080346	-2.2726843241719807	11.303102436776507	-33.75850396219766	23.609253858638642	-24.525571515047808	-24.847152560771573	-0.9163176564091664	-1.2378987021329309
194	a135t	ti-02	01	97.5	0.5974788791674231	2.1984866959009093	-11.055612887031462	32.46073309191464	-0.1301757784286158	-2.1745822431468906	11.321025688662834	-33.68722614528899	0.13916711397523227	-0.7211199705044149	-2.2693046166984763	11.30155031617949	-33.766903457755376	23.603606900784087	-24.53179136422643	-24.858298849611355	-0.9281844634423422	-1.2546919488272685
195	a135t	ti-02	01	98.0	0.5992837969906324	2.193479739343398	-11.086122420349339	32.45871304246985	-0.13033416757635016	-2.1752892191614555	11.313644798984422	-33.68976349743435	0.14346951398750585	-0.7247654313106856	-2.2656312175180227	11.2850590913928	-33.77287349170308	23.56607036146391	-24.538272571200228	-24.878927252148358	-0.9722022097363165	-1.312856890684447
196	a135t	ti-02	01	98.5	0.6020315598158759	2.1889033333355483	-11.095042730257934	32.459088782882716	-0.13088952444049096	-2.1794782326713795	11.308979712051963	-33.69460772632191	0.14496847879126248	-0.7259221292578555	-2.263983504608026	11.286611565235866	-33.77433076606196	23.552949385960332	-24.551027292590557	-24.875593274876096	-0.9980779066302254	-1.3226438889157635
197	a135t	ti-02	01	99.0	0.6059007254126952	2.188611010699519	-11.079700793792322	32.45294919095351	-0.13200614220721799	-2.1788089911035065	11.306088781038829	-33.6971807615109	0.14671292462081617	-0.728550027262566	-2.2663092137366734	11.28242117096976	-33.77855498790487	23.56185940786071	-24.55519418916198	-24.88509233252165	-0.9933347813012716	-1.3232329246609424
198	a135t	ti-02	01	99.5	0.6083644043881694	2.185157270538412	-11.085701594888354	32.45133115247412	-0.13301426830204696	-2.1795477751101013	11.313305392625303	-33.69914161950672	0.14705619518285382	-0.7315908889779668	-2.2703185318090426	11.292761406817384	-33.78525301923876	23.550786828124174	-24.551342075110714	-24.886036628820214	-1.00055524698654	-1.3352498006960403
199	a135t	ti-02	01	100.0	0.6083893671549139	2.1863921118633174	-11.086154305153634	32.45029703183556	-0.13417105283096317	-2.1778378135580545	11.322608317145747	-33.6992154251434	0.14841827375543737	-0.7346174418396964	-2.26999357270336	11.299688872981168	-33.78921827036329	23.550534838545243	-24.540197700631232	-24.885751044770267	-0.9896628620859893	-1.3352162062250237
200	a135t	ti-02	01	100.5	0.6088544867091481	2.191892716271225	-11.08164796042665	32.45732679459028	-0.1359703884553683	-2.172833648034511	11.325640765074931	-33.70292657227209	0.14912843976271298	-0.7372919664012424	-2.272132725898142	11.292434392038253	-33.80107378166588	23.567571550434856	-24.536961403924327	-24.90920959521786	-0.9693898534894707	-1.3416380447830036
201	a135t	ti-02	01	101.0	0.6121363650238342	2.1953246349100577	-11.076632336426087	32.45361626258921	-0.13753067872417557	-2.174075932573382	11.316161029562645	-33.703955039163816	0.14999556101250167	-0.7409872121514279	-2.273974504262457	11.290169154378114	-33.79181321117221	23.57230856107318	-24.549405059886226	-24.90446940818415	-0.9770964988130473	-1.3321608471109698
202	a135t	ti-02	01	101.5	0.6134480090528371	2.1946533477414003	-11.078810720967262	32.45644310718299	-0.1384639080434364	-2.175169431184002	11.31369590131444	-33.70107905873696	0.1519485304149625	-0.74523515625705	-2.2744632392571122	11.281784461972444	-33.78789271518059	23.57228573395713	-24.549067966234993	-24.91235863966947	-0.9767822322778628	-1.34007290571234
203	a135t	ti-02	01	102.0	0.6147326020303983	2.1885966653081583	-11.072367127235031	32.46346605865481	-0.13958089067926133	-2.1752811628650464	11.315161319573866	-33.690801141533576	0.1540852030013942	-0.7517844603832082	-2.2761343145087922	11.2943377877107	-33.78941212712762	23.579695596727937	-24.536416672502625	-24.90826051227852	-0.9567210757746878	-1.328564915550583
204	a135t	ti-02	01	102.5	0.617090930232174	2.1856924223037915	-11.081177862202923	32.4592987188219	-0.14048649726242965	-2.1774014634862486	11.306657500510923	-33.68267527866108	0.15567232349070212	-0.7580298906883811	-2.278560806964795	11.297123144998807	-33.797392239549104	23.563813278922765	-24.538233415408133	-24.9197688619713	-0.9744201364853673	-1.3559555830485337
205	a135t	ti-02	01	103.0	0.6184067862548475	2.1857831620187675	-11.084533308407899	32.462605401042346	-0.1412455717561956	-2.175882209211026	11.320246118142856	-33.68139632088957	0.15807027836040669	-0.7635841011032783	-2.284672476217045	11.311507751200878	-33.793264588492455	23.563855254653213	-24.520207705353528	-24.911606628357053	-0.9563524507003152	-1.34775137370384
206	a135t	ti-02	01	103.5	0.6191522849771743	2.1884236231134078	-11.083116016854296	32.469515193345	-0.14114245448781346	-2.1776135743347362	11.320912595063952	-33.67572184558657	0.15933127295729616	-0.7694470455086801	-2.287062330776283	11.29867780342985	-33.79216466949713	23.574822799604114	-24.514234006387873	-24.93084395737507	-0.9394112067837597	-1.3560211577709573
207	a135t	ti-02	01	104.0	0.620026064913804	2.1904107996629834	-11.081589154895022	32.47715011954883	-0.1407006583919648	-2.1799450616234233	11.306850971956125	-33.672143399580825	0.16001455842468104	-0.7746124296495623	-2.289929209996617	11.304523099103452	-33.79465464691498	23.585971764316792	-24.525923589215406	-24.9346471225439	-0.9399518248986141	-1.3486753582271085
208	a135t	ti-02	01	104.5	0.6218647482885289	2.1905886503801018	-11.08658021095919	32.478381527924284	-0.14141240472492136	-2.1825819294669118	11.307391429609378	-33.6690214419509	0.16055287565312898	-0.7800588557739849	-2.293386438745596	11.30540770415458	-33.79141597242827	23.582389967345197	-24.52507147088023	-24.93758881450474	-0.9426815035350344	-1.3551988471595422
209	a135t	ti-02	01	105.0	0.622816370033445	2.1908565654565053	-11.079092610904214	32.480248256100346	-0.1413917239687631	-2.1809102122559185	11.317756307555085	-33.66555630686059	0.1614427978804539	-0.7836172965897114	-2.2936884934589545	11.30776122590613	-33.78870704308933	23.592012210652637	-24.50865913764973	-24.935435237198423	-0.9166469269970925	-1.3434230265457856
210	a135t	ti-02	01	105.5	0.624273699581352	2.1913936230032633	-11.070254122414566	32.471725677606194	-0.141437166959389	-2.1834534464637807	11.325200432096928	-33.65384638139873	0.16253649482424457	-0.7862934032929683	-2.29342144520369	11.30160828719437	-33.79204327062796	23.59286517819489	-24.49100006790073	-24.945876132348893	-0.8981348897058368	-1.3530109541540014
211	a135t	ti-02	01	106.0	0.6256975051603706	2.1920778600976583	-11.066983576498613	32.4787075161667	-0.14133139664175073	-2.1834659742156775	11.342478652517634	-33.654716516108074	0.16305772057309292	-0.788354405125149	-2.297461775682064	11.31627993273675	-33.79011636524135	23.603801799765748	-24.473977513874775	-24.933955108151444	-0.8701757141090276	-1.3301533083856967
212	a135t	ti-02	01	106.5	0.6273076524224377	2.1922614367137343	-11.091801925262324	32.47917530374394	-0.14132141443123147	-2.1852870855312347	11.328246499455858	-33.654034095987754	0.16401058276556144	-0.7900166754936858	-2.2974614746168673	11.324111299181897	-33.79700013183503	23.579634815195355	-24.4883855137288	-24.933059330341244	-0.9087506985334457	-1.353424515145889
213	a135t	ti-02	01	107.0	0.6287345872123465	2.1892440467509786	-11.086539502287891	32.48335255941638	-0.1419337202114352	-2.1854740875337066	11.328827745372358	-33.649101501626134	0.16370701645517638	-0.791602997576531	-2.298714972694283	11.327325425836879	-33.78958952906935	23.58605710387947	-24.483974547543742	-24.923847486290942	-0.897917443664273	-1.3377903824114732
214	a135t	ti-02	01	107.5	0.6294686789470352	2.185479348513518	-11.102096300179321	32.48437168287188	-0.14256545940084334	-2.191836652791627	11.345089102237909	-33.64667217116459	0.16421332470040612	-0.7950033917681485	-2.3041732937101393	11.345445495520892	-33.78512120897735	23.56775473120608	-24.471771856418744	-24.909383719987712	-0.9040171252126648	-1.3416289887816326
215	a135t	ti-02	01	108.0	0.6327521302894094	2.1796622635731184	-11.126606512894496	32.47844922845407	-0.1427322522560172	-2.1944662733399944	11.342374941217624	-33.649220689863505	0.16543051239635778	-0.7968206193272915	-2.3064595401305192	11.33579735456505	-33.77542385363554	23.53150497913269	-24.478613761845534	-24.910154528238888	-0.9471087827128422	-1.3786495491061963
216	a135t	ti-02	01	108.5	0.6358273138702879	2.176284384305816	-11.128152936530881	32.47848406841562	-0.1425782356547456	-2.200584285872446	11.340933634342147	-33.65058185867088	0.1663682809847323	-0.800457242898284	-2.306397600102081	11.332927550859756	-33.7713633751711	23.526615516190553	-24.486442464871196	-24.90946335344142	-0.959826948680643	-1.3828478372508677
217	a135t	ti-02	01	109.0	0.6378039580634329	2.174002966481116	-11.150355321818942	32.481451192002744	-0.14265645977159822	-2.200488505646653	11.33682478109388	-33.65571889382006	0.16643400625838495	-0.8018294360800166	-2.3080862023057653	11.333717983185219	-33.767891249166766	23.505098836664917	-24.495605071886047	-24.906284946303895	-0.9905062352211296	-1.401186109638978
218	a135t	ti-02	01	109.5	0.6421043460341673	2.1724738707069675	-11.153064156708416	32.49580086542362	-0.1436384945766496	-2.200103407709246	11.344614375254626	-33.65585933701906	0.16748003209231171	-0.804092015811479	-2.306083414403871	11.33054566190283	-33.763904673632645	23.51521057942217	-24.48750683195802	-24.901430095910996	-0.9722962525358483	-1.3862195164888256
219	a135t	ti-02	01	110.0	0.6448076019116331	2.1744329593216842	-11.147471316729533	32.504267336215875	-0.1434297665275769	-2.1989917860742003	11.345299115212823	-33.66311963060577	0.1680459239759995	-0.8058520806216888	-2.3004104920222015	11.329171362974357	-33.77265794007475	23.531228978808027	-24.492196144018724	-24.904941547832653	-0.9609671652106968	-1.373712569024626
220	a135t	ti-02	01	110.5	0.6469449355717434	2.1725812500554476	-11.14885142086226	32.5007890148071	-0.14315991930267696	-2.1995955500245286	11.342126342126646	-33.681137716858736	0.1685334208343227	-0.8073371032908664	-2.29633055243807	11.341868969091447	-33.776081456380595	23.524518844000283	-24.513233423224975	-24.890935207446343	-0.9887145792246912	-1.36641636344606
221	a135t	ti-02	01	111.0	0.6467223894243299	2.174280472479442	-11.15123727051918	32.49412528006735	-0.1423714762814325	-2.2028917439973172	11.344280960625529	-33.6893566587644	0.16936585755574432	-0.809407386094995	-2.2978006595110463	11.347447161493202	-33.78067179082045	23.517168482027614	-24.52097306086188	-24.89371028550896	-1.0038045788342664	-1.376541803481345
222	a135t	ti-02	01	111.5	0.6462676917422123	2.1758018549895812	-11.170952543750385	32.48778193723803	-0.14187680822584797	-2.207518380924575	11.367951763757956	-33.69438985566542	0.17010642764425304	-0.809235943845525	-2.298185331824833	11.34492980994907	-33.780568711274206	23.49263124847723	-24.505726853413634	-24.896792485253282	-1.013095604936403	-1.4041612367760514
223	a135t	ti-02	01	112.0	0.6459446427407705	2.1790386451392036	-11.170615951765972	32.48203614750495	-0.14219713453442534	-2.2083707239761803	11.379740749860328	-33.697107131269625	0.16954306972372646	-0.8074406071561904	-2.2970279375534735	11.335091774680153	-33.77794304433557	23.49045884087818	-24.498391170196175	-24.901375171624313	-1.0079323293179954	-1.410916330746133
224	a135t	ti-02	01	112.5	0.6458430976721373	2.1778468736565753	-11.18195114040003	32.47038000517138	-0.14198189899094502	-2.207158032953937	11.380704029922008	-33.70581699911286	0.16902705354498457	-0.8074346459524635	-2.2973581863797095	11.326268314254094	-33.78710422100291	23.466275738427925	-24.505225847590754	-24.919785641408854	-1.0389501091628297	-1.4535099029809295
225	a135t	ti-02	01	113.0	0.6460564331650049	2.178001789426454	-11.172411387169515	32.47132515448654	-0.1421072554269658	-2.2109700399842422	11.378311556936602	-33.71464274321478	0.16830771259756303	-0.8081230231507004	-2.2955260249910063	11.3307036249148	-33.790158409913865	23.47691555674348	-24.521100769091824	-24.91704739997577	-1.0441852123483422	-1.4401318432322867
226	a135t	ti-02	01	113.5	0.6470932126370573	2.1775179027861067	-11.17716579815702	32.469712618828424	-0.14230189465897	-2.2088208742221354	11.371886870216029	-33.714837598932355	0.1684314118091723	-0.8095108814679969	-2.29665214323135	11.33011487004836	-33.78383023097986	23.47006472345751	-24.525642085788256	-24.91278517299379	-1.0555773623307445	-1.442720449536278
227	a135t	ti-02	01	114.0	0.6500491704647423	2.1741202281557395	-11.166222753651441	32.47251833031432	-0.1417732954506537	-2.2068186900136064	11.370594148249534	-33.714746149324064	0.16832733074282774	-0.8114900647719131	-2.2955829766720925	11.329569419474394	-33.7806114216229	23.48041580481862	-24.524416655795964	-24.908065873127768	-1.0440008509773442	-1.4276500683091484
228	a135t	ti-02	01	114.5	0.6529283826600398	2.1689974011775877	-11.17223430365313	32.46887188525803	-0.1413434409296425	-2.2107614765737402	11.368158150520692	-33.71047756964594	0.168075942443514	-0.8138519598844878	-2.295009628290106	11.320392226161305	-33.7643356581516	23.46563498278249	-24.526348394185113	-24.89987663750485	-1.0607134114026238	-1.43424165472236
229	a135t	ti-02	01	115.0	0.6555225887464939	2.1690958130791262	-11.175684260836418	32.47535293983289	-0.14099559841474768	-2.211959508511161	11.359855630699705	-33.70905562370106	0.16774574854512014	-0.8172955923540131	-2.2933116059628986	11.32177724245577	-33.765048236553326	23.468764492075596	-24.534409351382145	-24.898355603667973	-1.0656448593065484	-1.4295911115923765
230	a135t	ti-02	01	115.5	0.6590230057591705	2.171740757197411	-11.177939659648892	32.48817778578376	-0.14054676278124598	-2.214872575376548	11.371608321339837	-33.71079769489944	0.16712757062664033	-0.8214563133158443	-2.293483976747285	11.330056733413537	-33.7575520902025	23.481978883332282	-24.527481141090757	-24.883412641092924	-1.045502257758475	-1.4014337577606426
231	a135t	ti-02	01	116.0	0.6627788648873314	2.17227621762713	-11.181898097170361	32.49808715129887	-0.14044792105018913	-2.215227186979112	11.37383438783022	-33.70544267216655	0.16664189321702752	-0.823917275756694	-2.29277237950478	11.32818565421956	-33.760445700163174	23.488465271755636	-24.520641499148603	-24.886170836317756	-1.0321762273929664	-1.39770556456212
232	a135t	ti-02	01	116.5	0.6651183818356935	2.1704304187087744	-11.178031773707582	32.50634459311121	-0.140569541587727	-2.2186361838011193	11.370546090948809	-33.70504911149002	0.16640308723782674	-0.8256988062951255	-2.2965503975284833	11.335345013079483	-33.75974828032909	23.4987432381124	-24.527305658692228	-24.881534089237523	-1.0285624205798278	-1.3827908511251223
233	a135t	ti-02	01	117.0	0.6659234601637597	2.173465351437184	-11.168484622314741	32.5187474314646	-0.1405116830039691	-2.2214076510023326	11.37202092852374	-33.69729976544754	0.16600190975884732	-0.8276332601277292	-2.296053851466654	11.34318126699134	-33.76425145131637	23.52372816058704	-24.521196261171255	-24.87883383575565	-0.9974681005842143	-1.355105675168609
234	a135t	ti-02	01	117.5	0.6674813358001623	2.1762374243268785	-11.163609920994741	32.51744844371436	-0.1402463256617629	-2.225434152219964	11.370385058830367	-33.708889083382466	0.16529948233011252	-0.8313344621406771	-2.2951260299827365	11.333660718732874	-33.7688789424953	23.530075947046495	-24.538885020103713	-24.89419738008568	-1.0088090730572183	-1.364121433039184
235	a135t	ti-02	01	118.0	0.6681671359232529	2.181010729594302	-11.159443001590583	32.51130174474188	-0.13976368718262067	-2.2269150577569716	11.368172748284364	-33.717084544714325	0.16488150049874015	-0.8327284478662743	-2.290648273610056	11.328379801249953	-33.772121485481414	23.532869472745595	-24.550709040870814	-24.898951269784536	-1.0178395681252184	-1.366081797038941
236	a135t	ti-02	01	118.5	0.6676475391884	2.183454349945905	-11.159067066296418	32.51640976713896	-0.13939298109556478	-2.227679489143629	11.377280006361854	-33.715545456569586	0.16456398166001396	-0.8336124529149899	-2.288797263366694	11.318624530947444	-33.7779908091192	23.54079705078845	-24.540773938786913	-24.914128455265043	-0.9999768879984643	-1.3733314044765947
237	a135t	ti-02	01	119.0	0.6677721283614991	2.185738977595848	-11.158924065540376	32.52364047433601	-0.13861923144607108	-2.2298138468318087	11.386358956960834	-33.720130882734544	0.16429460242658106	-0.8361431618776453	-2.2856962878751745	11.309055808961546	-33.78328269291177	23.550455386391484	-24.537910401625012	-24.928294205341544	-0.9874550152335289	-1.3778388189500603
238	a135t	ti-02	01	119.5	0.6695245456363218	2.1856554229068825	-11.159761271816679	32.529824681265644	-0.13823063204415162	-2.2330570871905935	11.394660910523719	-33.73183977754051	0.16419115725052127	-0.8381311719298373	-2.2823090488646582	11.293316575684585	-33.7866105139504	23.555718832355847	-24.54427542900101	-24.94420961342399	-0.9885565966451644	-1.3884907810681426
239	a135t	ti-02	01	120.0	0.6687234090020436	2.185569052040356	-11.153440396369005	32.53586730955227	-0.13791567862172557	-2.232737662575227	11.404686003315348	-33.73536526270714	0.1640358931789575	-0.8403906140879661	-2.2784436986961394	11.280470319740914	-33.78460599249125	23.567995965223624	-24.537296707409787	-24.954246576532398	-0.9693007421861637	-1.3862506113087747
240	a135t	ti-02	01	120.5	0.6681054542360988	2.1891513513617022	-11.150545857677546	32.53804211628463	-0.13760387566813423	-2.2342827502697156	11.401245504193778	-33.736332833015986	0.16491445874279012	-0.8435563139361902	-2.273282139741504	11.276513743698821	-33.78964551497001	23.576647609968784	-24.54205949601727	-24.961864770712786	-0.9654118860484857	-1.385217160744002
241	a135t	ti-02	01	121.0	0.667921521919923	2.1880199021244287	-11.159968204982677	32.538420484036	-0.13715248519915502	-2.2326239483429005	11.400553843116299	-33.738083955367166	0.1649628955266679	-0.8468803250295615	-2.2677875502533973	11.282685587212832	-33.7790784537119	23.566472181177755	-24.542343650266258	-24.9431392198621	-0.9758714690885029	-1.3766670386843458
242	a135t	ti-02	01	121.5	0.6679685483342208	2.1887235627295993	-11.163943385393305	32.53598565491116	-0.1368276310861275	-2.2305057307773035	11.402685432778416	-33.74546792775332	0.16537495863801382	-0.8493834458333978	-2.261806157578383	11.268357855739602	-33.77868831256045	23.560765832247455	-24.544740898200317	-24.953551511898404	-0.9839750659528619	-1.3927856796509488
243	a135t	ti-02	01	122.0	0.6709568948223482	2.1852023628313564	-11.170870210861773	32.52625525168089	-0.1364455534783876	-2.2267979540267957	11.389618681053566	-33.75137877877865	0.16581176332319061	-0.8512169680804076	-2.2581813615669493	11.261958266404644	-33.776218177816354	23.54058740365047	-24.55919184190708	-24.95270134623672	-1.0186044382566095	-1.4121139425862488
244	a135t	ti-02	01	122.5	0.6747701487719049	2.185531029913091	-11.16018572435789	32.526743340409766	-0.13628662080930778	-2.2250781859878006	11.390630104788766	-33.74105910879369	0.16567850692324246	-0.8541103925793914	-2.256827233082389	11.246216300052017	-33.773111973328206	23.552088645964968	-24.546115303878793	-24.963063150166064	-0.9940266579138246	-1.4109745042010964
245	a135t	ti-02	01	123.0	0.6792817449113969	2.1875539316655788	-11.154629692207095	32.52750208043806	-0.13654260053864511	-2.2281663523274298	11.384458475161653	-33.73773385766917	0.16499807292988775	-0.857661839683362	-2.2531104066959036	11.248701904919393	-33.77325842912994	23.560426319896546	-24.552986262443707	-24.956047025678416	-0.9925599425471603	-1.3956207057818695
246	a135t	ti-02	01	123.5	0.6803303097694892	2.189629188979589	-11.146325835209073	32.52587759375456	-0.13675995666626123	-2.2326581145853734	11.38138876798429	-33.73608545894137	0.16460744620264625	-0.8608603661663712	-2.2512981454582826	11.243050132610373	-33.76737765583019	23.569180947525076	-24.55950731600607	-24.956155725074982	-0.9903263684809929	-1.3869747775499057
247	a135t	ti-02	01	124.0	0.6809386215043135	2.190511077807585	-11.136323712193768	32.523647976373134	-0.13682153491031698	-2.2340950400339814	11.37903633428998	-33.726677511641896	0.16501281142545526	-0.8632979992825742	-2.2482069347962015	11.24021033135003	-33.76388298949916	23.57783534198695	-24.553544940870758	-24.95423897072359	-0.9757095988838067	-1.3764036287366395
248	a135t	ti-02	01	124.5	0.6810694652350134	2.186238724879268	-11.131292107359151	32.5181104083924	-0.13712673405366602	-2.2316266228164405	11.381213432113514	-33.71554658536885	0.16532548391117516	-0.8663750170664352	-2.2487636245347957	11.24220436593334	-33.76736402258566	23.57305702591252	-24.537761026214266	-24.95922883301854	-0.9647040003017473	-1.3861718071060203
249	a135t	ti-02	01	125.0	0.6835519314016252	2.1875236486363665	-11.143894002770404	32.51361792632887	-0.13738311707381645	-2.2318846856456593	11.37446419174759	-33.69720380839388	0.16473811673854874	-0.8668769669001436	-2.2431464017833	11.237790229157742	-33.76408821466539	23.557247572194832	-24.527269302627218	-24.95276942278947	-0.9700217304323857	-1.395521850594637
250	a135t	ti-02	01	125.5	0.6870259709976678	2.192740371022136	-11.151849556060608	32.5154642737885	-0.1378962525329843	-2.2361962600837546	11.368795793617958	-33.68484509306358	0.1645919826639057	-0.8672054455509997	-2.238973287612463	11.25261575442427	-33.76865196600324	23.55635508875003	-24.525549829398454	-24.935188973744765	-0.9691947406484225	-1.3788338849947337
251	a135t	ti-02	01	126.0	0.6894494502514644	2.1931026346632674	-11.155598460700858	32.5194015429148	-0.1380392430384211	-2.2432131759867144	11.360592670508193	-33.67495781120064	0.16408950975758563	-0.8684472364610553	-2.2383206354348126	11.25575541789906	-33.7814226862917	23.55690571687721	-24.53152804996	-24.94298569003704	-0.9746223330827881	-1.3860799731598306
252	a135t	ti-02	01	126.5	0.6930229149158489	2.1929415117933826	-11.161997608413158	32.517982226387595	-0.13882521978518036	-2.250863064922959	11.34796767465191	-33.666640638689884	0.16411775480272575	-0.8690488117798043	-2.2377937881674876	11.255629506983105	-33.78475260714793	23.54892612976782	-24.54424349394339	-24.942942785196266	-0.9953173641755697	-1.3940166554284446
253	a135t	ti-02	01	127.0	0.6960881962979706	2.1955320029064604	-11.163893468145469	32.525333827611	-0.13908153215810323	-2.2522225732427246	11.344740432354207	-33.66504096245915	0.1640181611685348	-0.8677928750511112	-2.2356043764512843	11.25870535132994	-33.791457706881104	23.556972362371994	-24.547586474337237	-24.94006141075559	-0.9906141119652432	-1.3830890483835958
254	a135t	ti-02	01	127.5	0.699122528604409	2.1985491862214883	-11.16225998447011	32.54068010284751	-0.13868562140548316	-2.2551576350495717	11.335870390981096	-33.66018385867069	0.1638155129678134	-0.8670088941783513	-2.2326309083893268	11.260522469805524	-33.79465518030864	23.57696930459889	-24.554341211176837	-24.934649984466382	-0.9773719065779467	-1.3576806798674923
255	a135t	ti-02	01	128.0	0.701082898917838	2.2017052026401913	-11.152568291754903	32.548778414047554	-0.13843899580451946	-2.2561119723191028	11.327636809277138	-33.66464513905279	0.1628619144190424	-0.8663422332340593	-2.232185825459302	11.266432503125163	-33.79938134166243	23.597915324932842	-24.56869738348023	-24.93039399831279	-0.970782058547389	-1.3324786733799492
256	a135t	ti-02	01	128.5	0.7024855862178384	2.19876981828137	-11.1410031176011	32.5593233286165	-0.13890914909424273	-2.2585389674267944	11.313469986468611	-33.667788476200684	0.16255902013023396	-0.8672545447601399	-2.233386897612437	11.26455018140924	-33.811096657363315	23.61709002929677	-24.589207586122875	-24.94470233210881	-0.972117556826106	-1.3276123028120423
257	a135t	ti-02	01	129.0	0.7045950803846881	2.1987695170872423	-11.130228781774278	32.56347543054383	-0.13935518153509494	-2.256986361600561	11.301015054637066	-33.66948302614612	0.1623477739122071	-0.8688272992420647	-2.2357577114264755	11.260208719554354	-33.81480216937541	23.632016165856797	-24.6024617407325	-24.95458338010491	-0.9704455748757042	-1.3225672142481137
258	a135t	ti-02	01	129.5	0.7077106295937013	2.2010256766987513	-11.124251121988458	32.570055271831166	-0.13934968832559672	-2.2562503125534525	11.301969810081667	-33.67514083366826	0.1623752662273868	-0.8700681602732036	-2.2320046592440184	11.262880616470763	-33.82119915657203	23.64682982654146	-24.606395758238257	-24.952680730024785	-0.9595659316967975	-1.305850903483325
259	a135t	ti-02	01	130.0	0.7098423833973342	2.202032379811737	-11.11308152968856	32.582568583780706	-0.13921328620406492	-2.2572581525081263	11.29606571263276	-33.676576681644356	0.16177641878641344	-0.8704680622346873	-2.2351999461535526	11.267728516096465	-33.81679168784013	23.67151943390388	-24.615205988937372	-24.94488879673457	-0.9436865550334907	-1.2733693628306888
260	a135t	ti-02	01	130.5	0.711107661920598	2.20566713305706	-11.108601451526562	32.59002810102611	-0.1388494104121566	-2.2565207558483453	11.291711447591778	-33.68168411795886	0.1616717590829988	-0.8713969667852243	-2.2353708555786582	11.256464061689336	-33.8098652053653	23.687093782556605	-24.623671077544586	-24.949061304119247	-0.9365772949879805	-1.2619675215626422
261	a135t	ti-02	01	131.0	0.7155810688435627	2.204066156469357	-11.10536642369175	32.59652084257731	-0.13851393737578815	-2.256214793963226	11.278290128764633	-33.68592982298979	0.16118300210621525	-0.8731634928763828	-2.235046688975158	11.25879335161522	-33.80766408265584	23.69522057535492	-24.64118542345796	-24.9414998440486	-0.9459648481030385	-1.24627926869368
262	a135t	ti-02	01	131.5	0.7183996899546907	2.2009087925819095	-11.099035851461284	32.59492137389737	-0.1384720885904937	-2.2567736285654783	11.270958079879227	-33.68441349694858	0.16104739817201355	-0.8732152916793935	-2.232675755098498	11.26280485810318	-33.80617389160635	23.696794315017996	-24.64765373605331	-24.93086039032637	-0.9508594210353145	-1.2340660753083732
263	a135t	ti-02	01	132.0	0.7200794406364398	2.198102948221182	-11.093439206888327	32.583325580114	-0.13844627665856402	-2.258850762671505	11.25517672790336	-33.685281166003975	0.16108351961286682	-0.8734615244117073	-2.230985722249587	11.258433054301936	-33.81152517438367	23.687989321446857	-24.666317957817817	-24.937459926106587	-0.9783286363709607	-1.2494706046597308
264	a135t	ti-02	01	132.5	0.7232630593846939	2.1945949649271355	-11.095754334022686	32.584078738219404	-0.13838446638895546	-2.2602330006091034	11.250138725211801	-33.68353605486374	0.16134716621258224	-0.8752491556032205	-2.2268005657380225	11.243412172041468	-33.82714090769108	23.68291936912385	-24.67066763043741	-24.96251539760616	-0.9877482613135591	-1.2795960284823096
265	a135t	ti-02	01	133.0	0.7253724624108778	2.1980051361478745	-11.096540260876456	32.58513531040197	-0.13807991294154065	-2.2622785224248836	11.254476488739579	-33.69205541534884	0.1611135321058957	-0.8762022260187718	-2.2267337046881783	11.245564804820852	-33.82923910504032	23.686600185673385	-24.676823829869786	-24.96123776851554	-0.9902236441964014	-1.274637582842157
266	a135t	ti-02	01	133.5	0.72641192509036	2.2017739479567697	-11.096801423107953	32.5872012921718	-0.1377028277887938	-2.2636718363359307	11.264559537369264	-33.69065361457656	0.1609520196399434	-0.8766981210018461	-2.2261680171154983	11.232658741133976	-33.836093442427924	23.692173817020617	-24.66651672169208	-24.97988891432093	-0.9743429046714631	-1.287715097300314
267	a135t	ti-02	01	134.0	0.7273176089553987	2.2030020115531443	-11.088437912369157	32.589652347339545	-0.13742309461466573	-2.268188076981286	11.263695198366435	-33.687419623423274	0.1611644044900135	-0.8774753770905976	-2.223964778110606	11.23488863119572	-33.84172238131759	23.70421644652353	-24.668171192162777	-24.980956296367673	-0.9639547456392457	-1.276739849844141
268	a135t	ti-02	01	134.5	0.7268588367293809	2.2041150990449374	-11.079049565327955	32.59928822183644	-0.13724390778070372	-2.266591437159844	11.269508021155795	-33.692606862736724	0.1609704888184403	-0.8785248149427239	-2.223021947738977	11.23411724050608	-33.84482069547824	23.724353755553423	-24.665963697703038	-24.98539138092448	-0.9416099421496149	-1.2610376253710562
269	a135t	ti-02	01	135.0	0.7268176030072624	2.2064007240146593	-11.089262789434958	32.59901520419942	-0.13703884920720558	-2.2662295256074643	11.269137179191858	-33.69021656274343	0.16115241231128816	-0.877980300484201	-2.219564290949614	11.240724704457698	-33.84895023093265	23.71615313877912	-24.663195346054952	-24.978952514901508	-0.9470422072758318	-1.2627993761223877
270	a135t	ti-02	01	135.5	0.7292826794003145	2.2078219375237245	-11.09054350499307	32.605470515447465	-0.13676710720113516	-2.2652406751193968	11.260223837146945	-33.689661149635235	0.1613852166617677	-0.878083179945124	-2.217205729407873	11.242130513265856	-33.85302816645532	23.72274894797812	-24.670059878147054	-24.976903883142143	-0.9473109301689355	-1.2541549351640242
271	a135t	ti-02	01	136.0	0.7320774307369425	2.2095344492619646	-11.09092757876526	32.61168608447095	-0.13636343138604876	-2.2653553405320688	11.271499058698806	-33.698353482911095	0.16096955679070304	-0.8783088420815853	-2.2170779311591073	11.241685210432403	-33.8530294827459	23.73029295496766	-24.667603639339703	-24.97465361481725	-0.9373106843720436	-1.2443606598495904
272	a135t	ti-02	01	136.5	0.7339549582289324	2.214174366867567	-11.090275863827781	32.61439342175261	-0.13618227358688562	-2.263502025686843	11.280476615679321	-33.70619604683811	0.16109089935561147	-0.8775033382534395	-2.2153323969686536	11.240253277999924	-33.85564241410862	23.738291924792396	-24.664312831076906	-24.97426991310186	-0.92602090628451	-1.2359779883094646
273	a135t	ti-02	01	137.0	0.7354963248537914	2.2182933709697696	-11.082523034360719	32.621854924407884	-0.1357842556004644	-2.262815088339171	11.278124409262102	-33.718217140758675	0.1611718162835498	-0.8761488612705439	-2.2161703346510486	11.24026350581375	-33.863025293418794	23.757625261016933	-24.677520259152658	-24.979584658672845	-0.9198949981357245	-1.2219593976559118
274	a135t	ti-02	01	137.5	0.7348119124626288	2.221255631187709	-11.084591385037996	32.62832578035199	-0.13583321616045635	-2.2614029242388693	11.27340160816977	-33.712881818203954	0.16116604482525096	-0.8746012170178974	-2.2183424748740577	11.243881101738667	-33.864861321026794	23.764990026501707	-24.675550305608258	-24.979111998717453	-0.9105602791065515	-1.2141219722157466
275	a135t	ti-02	01	138.0	0.7339104960675451	2.2238567378365826	-11.083868071917971	32.63033831977236	-0.13590703468057577	-2.2593308384028563	11.269045638357666	-33.710938960550195	0.16075569211435387	-0.8721797902049455	-2.2197356706441345	11.246890475141477	-33.86176098543105	23.770326985690975	-24.67637550316161	-24.972875475071106	-0.9060485174706336	-1.2025484893801313
276	a135t	ti-02	01	138.5	0.7336960256799091	2.2241969462180795	-11.083535754782984	32.63083218219145	-0.13583189872467466	-2.2521262591582056	11.272979591605877	-33.71274314808201	0.16056537899492215	-0.8695884010469696	-2.2209569620259915	11.2414160777979	-33.85001052941152	23.77149337362654	-24.667156335364094	-24.965443789006674	-0.8956629617375533	-1.193950415380133
277	a135t	ti-02	01	139.0	0.7342888860650234	2.2265369336082297	-11.087012245846907	32.63354899323562	-0.13567808312652344	-2.246500158698952	11.267517704323307	-33.70657973826293	0.15997882402601554	-0.8679092796332379	-2.2199570727639344	11.245024397707072	-33.848452646034225	23.773073680996944	-24.661261451739083	-24.957005714659303	-0.8881877707421388	-1.1839320336623587
278	a135t	ti-02	01	139.5	0.7354671704514363	2.230947912166147	-11.090691589053106	32.64741090972031	-0.135740711440265	-2.24381966082326	11.264698747751446	-33.70367907765389	0.15962514915588624	-0.8672489690240233	-2.219957470550443	11.239497544975405	-33.84175025479658	23.78766723283335	-24.658915553010083	-24.953991978944202	-0.8712483201767327	-1.1663247461108526
279	a135t	ti-02	01	140.0	0.7368871129839218	2.2294759517685745	-11.088836304677326	32.659409912199536	-0.13577972944016317	-2.2457861274045037	11.257801343462459	-33.70352003023423	0.1592712754805842	-0.8661191140090108	-2.220103558132406	11.2458663661723	-33.840509048620596	23.800049559290784	-24.66801326813585	-24.94397824160579	-0.8679637088450676	-1.143928682315007
280	a135t	ti-02	01	140.5	0.738416920088805	2.2333540380097596	-11.07932200553014	32.663424579509915	-0.13591259209625736	-2.2450068022114533	11.252816172390188	-33.69853777499277	0.15870050311629263	-0.8641937808062969	-2.2147818596463638	11.246893533814015	-33.83623088602695	23.817456611989535	-24.667940493794	-24.929896072576785	-0.8504838818044647	-1.1124394605872503
281	a135t	ti-02	01	141.0	0.741262390822424	2.233135303081157	-11.084643563337861	32.677230951971715	-0.13563168859528363	-2.248598982397926	11.256072675967872	-33.69865066141871	0.15787334371944456	-0.8629433656545096	-2.213262610476008	11.248485951090084	-33.83248147013954	23.82572269171501	-24.668935312724606	-24.918939104357552	-0.8432126210095952	-1.0932164126425405
282	a135t	ti-02	01	141.5	0.7430914059800691	2.2347918462207175	-11.089041498003763	32.68127890383924	-0.1350036883631792	-2.2479563435128735	11.262379966694349	-33.69288171244399	0.157370768550055	-0.8621264835716924	-2.2138911365712883	11.254744449918139	-33.834330831875185	23.8270292520562	-24.65609100907564	-24.912512596119956	-0.8290617570194421	-1.085483344063757
283	a135t	ti-02	01	142.0	0.7440742144262753	2.235109256135934	-11.088255447508601	32.689256273934234	-0.13492834971713674	-2.2482846050752063	11.265544393317924	-33.693426894642236	0.1572931497225093	-0.8603716849941832	-2.212044830283909	11.260073363152198	-33.83809760698031	23.836110082561568	-24.653802306394144	-24.906366544679933	-0.8176922238325766	-1.0702564621183654
284	a135t	ti-02	01	142.5	0.7458447736532998	2.2358809953041865	-11.087405263117773	32.696742743758996	-0.1342255275969215	-2.251239711515397	11.268533725958088	-33.69008518894545	0.15681577034714242	-0.8597689060035152	-2.2102776439004495	11.262472279998455	-33.845935863112835	23.84521847594541	-24.650200931752543	-24.907665359365044	-0.804982455807135	-1.0624468834196357
285	a135t	ti-02	01	143.0	0.7481876347552349	2.2387937908327884	-11.092897369414937	32.70681528670659	-0.13336408017810442	-2.2510760142016406	11.267757001542325	-33.68839262376486	0.15644288291486882	-0.8581834566788297	-2.209065300680478	11.244905867569942	-33.8438783753961	23.852711708124446	-24.64863283368741	-24.91803363043023	-0.7959211255629661	-1.0653219223057846
286	a135t	ti-02	01	143.5	0.7523910909379525	2.2433588467117658	-11.096556965696958	32.72093673721503	-0.13265869180495998	-2.251531398397915	11.268229417247332	-33.683958791527665	0.15634624806188685	-0.8567511092657388	-2.2088096414933927	11.23645836060317	-33.8419988679395	23.867738618229836	-24.643573216421323	-24.91871016715751	-0.7758345981914871	-1.0509715489276736
287	a135t	ti-02	01	144.0	0.7538848660460519	2.247331949150313	-11.105136522530724	32.725820462841256	-0.13259751800349218	-2.252912639884101	11.272450785540139	-33.685338284021796	0.15705341456248342	-0.8559178161291127	-2.2031181607057944	11.233241939840775	-33.84065092121773	23.868015889460843	-24.641344241806767	-24.912560092165812	-0.7733283523459242	-1.0445442027049694
288	a135t	ti-02	01	144.5	0.7539270018087603	2.249127203194214	-11.09864720559139	32.72623946317392	-0.1322523142219519	-2.2566921633279997	11.263873558333271	-33.67763626893838	0.15712992785361096	-0.8563998776647352	-2.196733553459489	11.244112628076799	-33.841818072160535	23.87671946077674	-24.64557726030145	-24.896911873399198	-0.7688577995247101	-1.0201924126224569
289	a135t	ti-02	01	145.0	0.7531672858210259	2.2486177820403954	-11.10654616084405	32.728587070465494	-0.13217618880737292	-2.2590582899192526	11.26235409107897	-33.68127551636778	0.1568522764351932	-0.8560587963502836	-2.1947107737866713	11.246956289190196	-33.84419460242632	23.870658691661838	-24.653303627580247	-24.894840597552054	-0.7826449359184089	-1.0241819058902166
290	a135t	ti-02	01	145.5	0.7533321998937789	2.2488345869728836	-11.11107275131437	32.726213268878496	-0.132125638881514	-2.2581815640864322	11.263739387193223	-33.68604865306953	0.15673010300118384	-0.8567191315479482	-2.194727656900852	11.249269103832551	-33.84504516077492	23.86397510453701	-24.655886365843067	-24.89389064549739	-0.7919112613060584	-1.0299155409603813
291	a135t	ti-02	01	146.0	0.7533450580763182	2.2516135852825943	-11.113797072592597	32.7276328983047	-0.13187019653697385	-2.2555559262617404	11.262477568916141	-33.69019984607048	0.15662533148881091	-0.8567818529516358	-2.191683260659489	11.258057160021394	-33.848722197674114	23.865449410994696	-24.65852306846424	-24.885785093187526	-0.7930736574695452	-1.0203356821928296
292	a135t	ti-02	01	146.5	0.7540671015501221	2.254364558715199	-11.119476473504976	32.73073659380257	-0.13149609416552221	-2.254240161487184	11.257537816821547	-33.690092748788	0.15655642439753412	-0.8564900860638334	-2.195548734304601	11.251286649907708	-33.850609916615724	23.86562467901279	-24.661734763221624	-24.89729498552633	-0.7961100842088342	-1.03167030651354
293	a135t	ti-02	01	147.0	0.7544789527108813	2.2534648981501713	-11.119939934999222	32.73069725850666	-0.13127768802558334	-2.2545173290461427	11.24900663202955	-33.685105088204494	0.1559543554830566	-0.8567406251452797	-2.1948755541109928	11.24453314652435	-33.860567328680034	23.86422222165761	-24.665939117763614	-24.91317140870108	-0.8017168961060044	-1.048949187043469
294	a135t	ti-02	01	147.5	0.7560043381395659	2.254906866935983	-11.126686074903818	32.735301657895555	-0.1310244430287702	-2.2569207108689424	11.248981878714336	-33.68376231545968	0.15526201055014938	-0.8568697530262828	-2.195121405461813	11.238473322049217	-33.86155192535823	23.86352244992772	-24.66746358009291	-24.919065423657543	-0.8039411301651889	-1.0555429737298212
295	a135t	ti-02	01	148.0	0.757331286694683	2.2558964266879413	-11.122446526093619	32.73551500584595	-0.13117661832378816	-2.2567250890907316	11.244745927927951	-33.68212966219446	0.15498133312673928	-0.8582107885697993	-2.1953152873576594	11.24984105413368	-33.860044144424066	23.86896490644027	-24.670304108554294	-24.906397879523162	-0.8013392021140255	-1.0374329730828933
296	a135t	ti-02	01	148.5	0.7594726486442093	2.254923858233404	-11.125549843027025	32.73535397293889	-0.13120223733456746	-2.2531671262953687	11.240515551488793	-33.679883339560796	0.1547711064256901	-0.8591264833750799	-2.194105762263052	11.244273434229434	-33.8522987727764	23.86472798814527	-24.66896604527625	-24.90178493554089	-0.8042380571309806	-1.0370569473956195
297	a135t	ti-02	01	149.0	0.7614778930695429	2.257083134853336	-11.119398061491209	32.72834789806486	-0.13086256155321166	-2.2544792435455645	11.242609124556443	-33.67319235986885	0.15469007471992535	-0.8588209905567584	-2.194866675067688	11.253475817804306	-33.84802336374107	23.86603297142699	-24.661234965691254	-24.886757318491668	-0.7952019942642643	-1.0207243470646787
298	a135t	ti-02	01	149.5	0.7642220252273978	2.257116110734249	-11.111706594245982	32.725890153779545	-0.1311760274295461	-2.253122616547007	11.234549579874118	-33.666873101328186	0.15441747585326648	-0.8576076071471064	-2.1994382298620834	11.253499582557266	-33.84785729111475	23.87129967026781	-24.662204689577358	-24.887181520339276	-0.7909050193095482	-1.015881850071466
299	a135t	ti-02	01	150.0	0.7662189392980309	2.256764619196346	-11.117527479673933	32.721028551704904	-0.13108495567561348	-2.2514043696933106	11.232557117760164	-33.661315110197584	0.154252005331732	-0.8558988172713226	-2.200460127383999	11.262314273304476	-33.846424364913965	23.86026569122732	-24.656995312474614	-24.87425009696678	-0.7967296212472945	-1.0139844057394605
300	a135t	ti-02	01	150.5	0.7705115093702548	2.2576980348811824	-11.111286720014906	32.71446710472201	-0.13166229285742162	-2.252152014967769	11.227926266213743	-33.6549439589711	0.15403080465966631	-0.8554253822442988	-2.195938301924629	11.26893500316665	-33.845002476506245	23.86087841958829	-24.656801195922885	-24.85691964813827	-0.7959227763345957	-0.9960412285499807
301	a135t	ti-02	01	151.0	0.773311102686991	2.2578219077041157	-11.104947181464285	32.71181901710077	-0.13191026917825235	-2.2541651106222096	11.225186448192547	-33.65333526860446	0.15367773123835046	-0.8550529951089331	-2.1971371376220956	11.259616928151058	-33.83466134121788	23.864693743340602	-24.660546468974022	-24.853923443110865	-0.79585272563342	-0.989229699770263
302	a135t	ti-02	01	151.5	0.7753654089901991	2.2592480834956232	-11.108459573194216	32.71380092951762	-0.131498912098824	-2.2542742655757264	11.223180615146115	-33.64544673455651	0.1536069301758192	-0.8552062535722454	-2.1958224557634765	11.257930143794928	-33.823172645619856	23.864589439819024	-24.654432366909127	-24.84090580217045	-0.7898429270901026	-0.9763163623514259
303	a135t	ti-02	01	152.0	0.7776772233334319	2.256781225299278	-11.118836390495725	32.716513449466014	-0.13120611495739407	-2.252903420532247	11.225660733595056	-33.64640222687305	0.15317481797398924	-0.8548788018035371	-2.19271849351379	11.259297094991238	-33.81633207721143	23.85445828426957	-24.651676210793646	-24.826955054204088	-0.7972179265240769	-0.9724967699345193
304	a135t	ti-02	01	152.5	0.7810310404517585	2.2550119764861503	-11.123385260053272	32.72403505437851	-0.13105763494233122	-2.2554513351642234	11.21751257694189	-33.649483453322375	0.15249023471468928	-0.8545581252374062	-2.1859428537162224	11.254935860358527	-33.80572883070992	23.855661770811388	-24.665989611772346	-24.81026290885326	-0.8103278409609587	-0.9546011380418733
305	a135t	ti-02	01	153.0	0.7833755093665473	2.257161594789661	-11.121977900517978	32.72077084787676	-0.13086134241571218	-2.2547453973897635	11.211694039828588	-33.64757841368924	0.15184117718146783	-0.8542891239109275	-2.182334843043806	11.260741692989772	-33.7963206263981	23.85595454214844	-24.66964993648466	-24.788827390996513	-0.8136953943362215	-0.9328728488480742
306	a135t	ti-02	01	153.5	0.7854650267336486	2.2578750882088694	-11.11931867868434	32.722140154147795	-0.13080361325010878	-2.255272590039338	11.20748496353581	-33.64533087994621	0.1514490560379284	-0.8541832560234868	-2.179990164135519	11.264616175482542	-33.791105230034454	23.860696563672324	-24.672473063661915	-24.775197447977266	-0.8117764999895911	-0.9145008843049425
307	a135t	ti-02	01	154.0	0.7882491179204624	2.2604755462709227	-11.113923115444713	32.723252899760375	-0.13097268083128527	-2.2544890111984306	11.19947197928744	-33.6426076411065	0.1509728000904761	-0.8555943778621434	-2.179655969915507	11.270887806256656	-33.79269937456545	23.869805330586587	-24.677624553758303	-24.768812798165985	-0.8078192231717161	-0.8990074675793984
308	a135t	ti-02	01	154.5	0.7907530863903556	2.2641171365610067	-11.11161601410441	32.71923112749407	-0.13109595918136202	-2.254686363033261	11.20025407202006	-33.6424036891557	0.15047936869811998	-0.8575675217967101	-2.1831446637009386	11.274897688463435	-33.78567786309986	23.871732249950668	-24.677452570652143	-24.76073927374372	-0.8057203207014751	-0.8890070237930523
309	a135t	ti-02	01	155.0	0.7926913133509468	2.2641791304866787	-11.111781760240524	32.714310244680185	-0.13068278667436006	-2.256248843369475	11.203986887340793	-33.634949620381796	0.1501934722226146	-0.8577979238671622	-2.1838708557599587	11.284165102102152	-33.783993860127666	23.86670761492634	-24.667700890862225	-24.74880622430169	-0.800993275935884	-0.8820986093753476
310	a135t	ti-02	01	155.5	0.7938504814653513	2.264324118997974	-11.108922766199921	32.71543212913815	-0.13030517813334677	-2.2567881081234447	11.199542304951077	-33.62991104937053	0.1496723207676052	-0.8588379507121494	-2.1860575193152445	11.3002976523889	-33.78675083784277	23.870833481936202	-24.667789709908632	-24.737498174015908	-0.79695622797243	-0.8666646920797056
311	a135t	ti-02	01	156.0	0.7950535094011987	2.2661292664318293	-11.10053367535962	32.71612647307203	-0.13013073695688857	-2.2550571617737476	11.195006465905584	-33.626470948439106	0.1494722297415383	-0.8595874781957011	-2.183450514506802	11.307440371153367	-33.78565596245771	23.881722064144242	-24.667180151522622	-24.726200074605647	-0.7854580873783803	-0.8444780104614047
312	a135t	ti-02	01	156.5	0.7956581296631731	2.2659360751272857	-11.097089233903672	32.714668108260426	-0.12991626571468218	-2.2554918908009265	11.185470143899238	-33.62533451664605	0.14882958416095385	-0.8595251143978003	-2.1822710453509533	11.301905116689642	-33.79267233727132	23.883514949484038	-24.676442945101467	-24.736905250667256	-0.7929279956174291	-0.853390301183218
313	a135t	ti-02	01	157.0	0.7967288249897638	2.2633367390439387	-11.100807871596809	32.70814258019633	-0.1298409142067034	-2.2566712593939484	11.186266649995794	-33.62277199285115	0.1485645372387561	-0.8588208944803347	-2.183113101376213	11.30675794086829	-33.79177420191874	23.87067144764346	-24.67445297921725	-24.730221431917236	-0.8037815315737902	-0.8595499842737766
314	a135t	ti-02	01	157.5	0.797600651403987	2.264859093105482	-11.098039719547696	32.70533585830087	-0.1295505585375932	-2.2576272001765543	11.184977192473927	-33.61824445269812	0.14817473614054327	-0.8590173826481897	-2.182383463489061	11.309159618744076	-33.80282012009204	23.872155231858656	-24.6722702827978	-24.737460696081232	-0.8001150509391444	-0.8653054642225761
315	a135t	ti-02	01	158.0	0.7999749064182495	2.2631420282905568	-11.097286437185396	32.702988222432666	-0.12905082370978652	-2.2567740756200405	11.182981974847277	-33.61502181420481	0.1478583085340432	-0.85867586440254	-2.1806121610708944	11.310075023003073	-33.80497960161677	23.868843813537826	-24.670006430153315	-24.734217697668882	-0.801162616615489	-0.8653738841310563
316	a135t	ti-02	01	158.5	0.8023713292908033	2.262492262286909	-11.094521155156404	32.69819867276372	-0.12860580026390067	-2.2606446747661426	11.1718502005428	-33.61907483636255	0.14727884169667815	-0.857044330959258	-2.18224742025184	11.317922461638807	-33.810216589744236	23.86616977989423	-24.689196269153115	-24.729214550025723	-0.8230264892588863	-0.8630447701314949
317	a135t	ti-02	01	159.0	0.8037103271771978	2.2617010428248596	-11.098860759888863	32.69529032190615	-0.12814144470042058	-2.263425456091447	11.175309094055612	-33.61934182092307	0.14778363324863814	-0.8558134822309968	-2.182204160457415	11.333397448224877	-33.81307327615233	23.858130604842145	-24.687815994410684	-24.713983143438668	-0.8296853895685388	-0.8558525385965225
318	a135t	ti-02	01	159.5	0.8037643908600217	2.2600606944487023	-11.105346062398825	32.69156719238433	-0.12800652738490387	-2.2670475424300736	11.174509387633597	-33.619819099422195	0.14777525873035174	-0.8544875747485084	-2.182758877814915	11.332417911787223	-33.812144767363755	23.84628182443421	-24.692588522873223	-24.713208917279935	-0.8463066984390117	-0.8669270928457244
319	a135t	ti-02	01	160.0	0.8020446087549861	2.2604178539455293	-11.101843469911604	32.689850444968926	-0.12776756707040812	-2.272845831327635	11.174923981977052	-33.62398728369981	0.14766385507351512	-0.8535535570754558	-2.185686366288465	11.338181282834144	-33.81457918803777	23.84842482900285	-24.70201284504729	-24.71359321981256	-0.8535880160444371	-0.865168390809707
320	a135t	ti-02	01	160.5	0.8017999304921524	2.259685737455976	-11.09977202437889	32.68534419220531	-0.1278153049841696	-2.27479651447262	11.170412235813009	-33.631328018177534	0.14805939504721252	-0.8535513059413591	-2.18833607034286	11.332520303906056	-33.817202920697774	23.845257905282395	-24.7154682067741	-24.724770062583787	-0.8702103014917064	-0.8795121573013915
321	a135t	ti-02	01	161.0	0.8015241128318824	2.2559338500792654	-11.100274193076856	32.683833449698945	-0.12756906337163762	-2.2766422615899558	11.169850961092417	-33.630587601673916	0.14801082635776486	-0.8546460610541414	-2.18966112523421	11.334636661179069	-33.81987351926297	23.839493106701354	-24.71693713918533	-24.72801993154037	-0.8774440324839752	-0.8885268248390155
322	a135t	ti-02	01	161.5	0.8026264331104034	2.252169381060876	-11.099276149114413	32.68402361333729	-0.12746404044738643	-2.2779291200237823	11.164028179405522	-33.62920615216166	0.14730997902981294	-0.8551959826240001	-2.1914721666074484	11.335448823388575	-33.82652958384569	23.836916845283753	-24.72326115419749	-24.735122476578162	-0.8863443089137384	-0.8982056312944096
323	a135t	ti-02	01	162.0	0.803750138280435	2.252697354076811	-11.09577901785639	32.681536664173336	-0.12727339091126988	-2.2802740384539164	11.161871098272842	-33.63403520318438	0.14667862307761928	-0.8557011988183809	-2.191414556042729	11.337760698982438	-33.83073819904751	23.838455000393758	-24.733032911199107	-24.73634311664575	-0.8945779108053493	-0.8978881162519912
324	a135t	ti-02	01	162.5	0.8047450353325136	2.2511743995297224	-11.09662912601481	32.68262820439876	-0.1269523349435938	-2.2835307665087208	11.15457710229666	-33.632922324710485	0.14574391492784058	-0.855632635158655	-2.189320977006427	11.340506838615331	-33.826455254240884	23.837173477913673	-24.743084408938298	-24.726156992458122	-0.9059109310246249	-0.8889835145444493
325	a135t	ti-02	01	163.0	0.8049624660929761	2.249710109889698	-11.092187363461132	32.684146634608624	-0.12663360037477714	-2.2873935705295256	11.156821812543694	-33.63763159862579	0.14494951756440252	-0.8560249454147248	-2.188805017677377	11.3439840079448	-33.82421655311206	23.84166938103719	-24.749887439421993	-24.720100042166383	-0.9082180583848043	-0.8784306611291939
326	a135t	ti-02	01	163.5	0.8053851825273718	2.248940928077842	-11.094510733824817	32.691313942240185	-0.126337398574891	-2.2911627265027996	11.158066348398249	-33.64109548305486	0.14388038298900516	-0.8578192694842465	-2.1900140039347162	11.342456676381389	-33.82131499819503	23.84574413649321	-24.756648876745302	-24.721306412705232	-0.9109047402520929	-0.8755622762120225
327	a135t	ti-02	01	164.0	0.8052336100597443	2.2504428800635625	-11.101572243012264	32.69687598052103	-0.1257968167147583	-2.292345742127343	11.163304414326497	-33.6369836433947	0.14283510855940457	-0.8611613079493903	-2.193742776602315	11.34029784295587	-33.82108490094379	23.845746617572328	-24.7489866793509	-24.73045753247988	-0.9032400617785719	-0.8847109149075507
328	a135t	ti-02	01	164.5	0.8057131647632813	2.25079702167694	-11.103286242845478	32.69591592044249	-0.125182138385887	-2.294025233285376	11.166851775756063	-33.63901012523668	0.1421159135813483	-0.8668442055644956	-2.1945383451527047	11.35393015169666	-33.82094405964618	23.843426699273948	-24.74924980757053	-24.722683293903437	-0.9058231082965804	-0.8792565946294886
329	a135t	ti-02	01	165.0	0.8063855843865868	2.250233770358907	-11.107751091241909	32.6931896591054	-0.12468611624432181	-2.295325809018269	11.163756774325131	-33.64060224439422	0.14226270011749087	-0.8710871504921229	-2.1934384591568894	11.363008683916346	-33.82408855618808	23.8356723382224	-24.75459469521419	-24.71921989753416	-0.9189223569917928	-0.8835475593117614
330	a135t	ti-02	01	165.5	0.8062434207469045	2.2504134258505304	-11.11363961705438	32.69188509800681	-0.12408445325699503	-2.2952540552450804	11.15956191133624	-33.64716447530872	0.14160060463999297	-0.872968718431949	-2.194685310283417	11.363598821737105	-33.82501469356402	23.828658906802957	-24.765340467834562	-24.722826479795376	-0.9366815610316053	-0.8941675729924192
331	a135t	ti-02	01	166.0	0.8052038103612399	2.250445458664498	-11.10982673856914	32.69137414703748	-0.1234294337477309	-2.2954438465239813	11.161771263438022	-33.649451348942605	0.14127878434332744	-0.8744126695402423	-2.1931988029311746	11.358512620831638	-33.820206802952725	23.831992867132836	-24.76527458143297	-24.724101844231267	-0.9332817143001328	-0.892108977098431
332	a135t	ti-02	01	166.5	0.8072704090922824	2.2526432239290344	-11.111525877533351	32.68555009305999	-0.12335092704810967	-2.2946064464357576	11.160259888114433	-33.65429608523255	0.14057643812483767	-0.8773209228170332	-2.192622122025327	11.361903186027309	-33.818024796486036	23.82666743945567	-24.771417132477147	-24.7187942462088	-0.9447496930214783	-0.8921268067531329
333	a135t	ti-02	01	167.0	0.8088094307320918	2.2524636292841205	-11.102965992067535	32.67997838812814	-0.12310160063842009	-2.295264689950928	11.156400851708389	-33.65507310744666	0.14014823749697738	-0.8789909423492663	-2.1925967378395885	11.356066626908163	-33.81296024534583	23.829476025344725	-24.776890308830644	-24.71967186789443	-0.9474142834859194	-0.890195842549705
334	a135t	ti-02	01	167.5	0.8101016803221395	2.25385702353806	-11.111884390055312	32.67030528673836	-0.12281955000286982	-2.293393553332734	11.168694038928521	-33.65968603358415	0.1398856179887439	-0.8786500398999804	-2.189094711343171	11.356333757376467	-33.8071851733634	23.81227792022111	-24.76731948000249	-24.708494486907945	-0.9550415597813817	-0.8962165666868351
335	a135t	ti-02	01	168.0	0.8108837401658218	2.256252435508335	-11.113785930215395	32.662506426323645	-0.12298604733150095	-2.2908236911418953	11.16187597241993	-33.66639235113356	0.13932131563745104	-0.8778187936860233	-2.1864092420460812	11.360624408400323	-33.804395464937286	23.804972931616586	-24.77900480154958	-24.697115352103246	-0.9740318699329933	-0.8921424204866604
336	a135t	ti-02	01	168.5	0.8118930115132412	2.2597710647748617	-11.11963269023404	32.65822092290845	-0.12327858623379048	-2.290859145186237	11.15940203024379	-33.66586560798291	0.13864726725580684	-0.8771299431820917	-2.1875110816735757	11.365883482341264	-33.796522132711765	23.79835929744927	-24.78195404190334	-24.683386663712927	-0.98359474445407	-0.8850273662636567
337	a135t	ti-02	01	169.0	0.8120569018812779	2.2621615858217767	-11.117637051986872	32.655774751914876	-0.12333127929982633	-2.2904204327668833	11.157367863194729	-33.670424909234384	0.13823097980199156	-0.878453100828913	-2.1857971202582465	11.367686068806085	-33.790732117661534	23.80029928574978	-24.788577778304372	-24.67523936806133	-0.988278492554592	-0.8749400823115501
338	a135t	ti-02	01	169.5	0.8136581419892248	2.2627291533820504	-11.119327889950007	32.651596233148254	-0.12285746267427804	-2.290837688245562	11.155474507009808	-33.66708009693136	0.13783089976835913	-0.881044240583627	-2.185783831329991	11.372436553702794	-33.79129862182294	23.794997496580297	-24.78746984107303	-24.672031998044535	-0.9924723444927324	-0.8770345014642373
339	a135t	ti-02	01	170.0	0.8162010121592707	2.2628966644223025	-11.119704334631523	32.65245305928748	-0.12290949532863714	-2.2906364229009566	11.150017358147197	-33.65726024866439	0.13703483317454732	-0.8828067773164168	-2.1831471922781818	11.371565740589794	-33.789597772410296	23.79564538907826	-24.783753975572242	-24.66778498925583	-0.9881085864939827	-0.8721396001775688
340	a135t	ti-02	01	170.5	0.8184904747301143	2.2645948072035758	-11.113731113638405	32.65022994534287	-0.12295638734530832	-2.2911095905318266	11.153295039667292	-33.651255625120626	0.13612210662517032	-0.8826722480264775	-2.183511063669957	11.380798535275938	-33.79208552879177	23.801093638908043	-24.7759044567053	-24.658979830482156	-0.974810817797259	-0.8578861915741136
341	a135t	ti-02	01	171.0	0.8203028402206822	2.263150206453176	-11.10778139364987	32.650830112192935	-0.12280692804760968	-2.293345621490351	11.153919671614137	-33.64750691171044	0.1351437527545844	-0.8839110921475967	-2.186099880945268	11.377820908783264	-33.790645995270204	23.80619892499624	-24.774596036879675	-24.66253321935912	-0.9683971118834336	-0.8563342943628776
342	a135t	ti-02	01	171.5	0.8216930016621858	2.2655579632875407	-11.103781942676314	32.64752248649353	-0.12242910306003897	-2.2947598604956316	11.154986599604511	-33.64356544543196	0.13414221057218728	-0.8844775171038208	-2.186482653899091	11.381421915245145	-33.79324868122938	23.809298507104756	-24.771625598810935	-24.66109393532496	-0.9623270917061788	-0.8517954282202034
343	a135t	ti-02	01	172.0	0.822750934193917	2.270473323190942	-11.110214875374393	32.649562034091666	-0.12172926524742511	-2.294950518746348	11.155974772688507	-33.639484266641475	0.13351973682238263	-0.8854461643681841	-2.187497345103752	11.388251822635969	-33.79025818708591	23.809820481908215	-24.766669541124358	-24.652198939727963	-0.9568490592161432	-0.8423784578197484
344	a135t	ti-02	01	172.5	0.8246196380870656	2.273481497926743	-11.116205543028148	32.6471402475262	-0.12115979165953714	-2.2956944648189266	11.150352466579593	-33.64483789298698	0.13285186534966373	-0.8864563820067735	-2.1891932784022203	11.395763843426744	-33.79284712903372	23.804416202424797	-24.778487817536185	-24.648113307928902	-0.974071615111388	-0.8436971055041056
345	a135t	ti-02	01	173.0	0.8255207449351231	2.275505688811513	-11.114190549151918	32.648471824608485	-0.12115163280018977	-2.2951574450341132	11.152322198671984	-33.651202853521255	0.13272065150380752	-0.8877546106272963	-2.188971148394427	11.397470404619755	-33.792753835116436	23.80978696426808	-24.782469081179766	-24.64648844458328	-0.9726821169116846	-0.8367014803151989
346	a135t	ti-02	01	173.5	0.8267258562793449	2.2766317835786722	-11.117942449739784	32.64768059176939	-0.12073754848318191	-2.293048146310148	11.149323961212206	-33.65697356381536	0.13222972861027127	-0.8878026427997456	-2.190850031460453	11.393363022802482	-33.79480672303564	23.806369925608273	-24.78920556878622	-24.65337051821401	-0.9828356431779461	-0.8470005926057382
347	a135t	ti-02	01	174.0	0.8276661157291764	2.2768982872339274	-11.113754213704	32.648505137716754	-0.12057444424718	-2.2931558517807744	11.149285183705631	-33.65346585885476	0.1316563862793249	-0.8884677376769208	-2.1900371426118865	11.38421262491831	-33.79418859871212	23.81164921124668	-24.78625458489776	-24.66081473835344	-0.9746053736510767	-0.8491655271067593
348	a135t	ti-02	01	174.5	0.8305522677911469	2.2773341719687314	-11.11002557449597	32.64657872547451	-0.12030098691117154	-2.2931736266253924	11.144958321007504	-33.662954077432374	0.13057140401611728	-0.8876160753076117	-2.1932412207170486	11.381446462704591	-33.785832722708385	23.813887322947274	-24.80089896594532	-24.654691288237306	-0.9870116429980449	-0.8408039652900321
349	a135t	ti-02	01	175.0	0.8324813528349029	2.276810024734137	-11.114064836465083	32.641138652034954	-0.11990931951140396	-2.2926007965436113	11.139026730756951	-33.67077922312209	0.12993096181221253	-0.8867688551774418	-2.193397221996688	11.39125708786368	-33.78365795438404	23.80388384030401	-24.81433164660794	-24.640085590859584	-1.0104478063039295	-0.8362017505555741
350	a135t	ti-02	01	175.5	0.8353183543999239	2.2760646071368895	-11.112504614037064	32.64673653180875	-0.11908490106021116	-2.2889951681987633	11.136303037130832	-33.667454130139035	0.129110048037132	-0.8874578355568737	-2.194201555879343	11.391241584482652	-33.789653804429	23.810296524908573	-24.810121114230046	-24.644753256982643	-0.9998245893214737	-0.8344567320740701
351	a135t	ti-02	01	176.0	0.8378056699664552	2.2733990708336074	-11.109977081647665	32.642731142379525	-0.11882829695034791	-2.2886795803252538	11.133725115233542	-33.67060485325592	0.128603080525116	-0.8881722711215996	-2.1947512982223607	11.391333540469521	-33.79084967754594	23.806153131565466	-24.81578453477286	-24.644634036453926	-1.0096314032073934	-0.8384809048884598
352	a135t	ti-02	01	176.5	0.8402614108999856	2.2716669579213526	-11.104485359529166	32.65095637672453	-0.11843639335084824	-2.289208897428509	11.131957702919308	-33.67706623025086	0.12839553618534247	-0.8907645817232206	-2.19627158432913	11.404720558532436	-33.78993530238019	23.818137975116716	-24.824358281925566	-24.631989499000117	-1.0062203068088493	-0.8138515238834003
353	a135t	ti-02	01	177.0	0.8411108219645665	2.2712258517374972	-11.102033756652775	32.656504907814	-0.11788616944771176	-2.2903125246594938	11.124984194287329	-33.675170092294024	0.1281501002523887	-0.8925037372300815	-2.1962372901828795	11.40855444951616	-33.79279904983742	23.82569700289873	-24.830234491861514	-24.631874805769655	-1.0045374889627858	-0.806177802870927
354	a135t	ti-02	01	177.5	0.8416521945699931	2.2727963326181593	-11.103626056566773	32.66293988128663	-0.11693704128239377	-2.2899350957315403	11.12911063849288	-33.66978407984677	0.1276478637003679	-0.8927591114512754	-2.1993472077630183	11.412651627350828	-33.79261250549686	23.83211015733802	-24.819897714667455	-24.630415002790336	-0.9877875573294368	-0.7983048454523178
355	a135t	ti-02	01	178.0	0.8430243084841651	2.273870025484772	-11.095402813055635	32.65955782683363	-0.116732304054355	-2.2921596288785153	11.127061938206248	-33.665985869510926	0.12735000302595628	-0.893217679477038	-2.2004248292093944	11.42388518052383	-33.79107593956109	23.838025039262764	-24.82046586121159	-24.61780895923953	-0.9824408219488276	-0.7797839199767651
356	a135t	ti-02	01	178.5	0.8452574128070889	2.2770273870788125	-11.09697563777423	32.6607470243116	-0.1162733528743441	-2.2943638411770606	11.1294649246226	-33.66682031483111	0.1269601524980132	-0.893879178403266	-2.197191692561141	11.42446591924779	-33.779849688167175	23.84079877361618	-24.821032431761896	-24.6011972270767	-0.9802336581457176	-0.760398453460521
357	a135t	ti-02	01	179.0	0.846100847418355	2.2760798874466373	-11.095992308297387	32.663716209342326	-0.11587827955024863	-2.294393332174301	11.133524381645932	-33.66663673823932	0.1268730358301911	-0.893697903635137	-2.195478578326806	11.423492643549357	-33.77061061457856	23.843803788491577	-24.81651093248775	-24.590193605572786	-0.9727071439961712	-0.7463898170812087
358	a135t	ti-02	01	179.5	0.8485204428039302	2.2774414197321553	-11.095616813755397	32.66323635045435	-0.11551847699056475	-2.2985119425360163	11.141227729070716	-33.670884823788555	0.1268379285265336	-0.8923938920850213	-2.196706874374728	11.419688710003552	-33.76584626205153	23.845060956431105	-24.816849585717886	-24.586737875703797	-0.971788629286781	-0.7416769192726917
359	a135t	ti-02	01	180.0	0.850420964785451	2.2767189500238807	-11.095071137938856	32.6679066191178	-0.11497931843682944	-2.2964778191394224	11.141822800141647	-33.67128193788507	0.12654629683403043	-0.8925001308991675	-2.1968874558780613	11.414668460405093	-33.76165110135172	23.849554431202826	-24.814369978485644	-24.585949262938403	-0.9648155472828179	-0.7363948317355771
360	a135t	ti-02	01	180.5	0.8516106495887792	2.2758624315321234	-11.091635220793222	32.669914922503324	-0.11412511196069626	-2.29412972989183	11.156205906732222	-33.67524094147062	0.12623276283323942	-0.892942494593379	-2.1964211241580283	11.407248036154892	-33.761235544061314	23.854142133242227	-24.801057113757686	-24.591740477069052	-0.9469149805154586	-0.737598343826825
361	a135t	ti-02	01	181.0	0.8533933355173261	2.2771427855197657	-11.089225590541385	32.67232190775435	-0.11375654522068152	-2.2946832311617027	11.155583982579886	-33.673463936332034	0.12607600622190693	-0.8920154381092149	-2.1983688949565634	11.41181040415247	-33.76030237979728	23.860239102732734	-24.800243723912622	-24.585482973193265	-0.940004621179888	-0.7252438704605311
362	a135t	ti-02	01	181.5	0.8546928254550638	2.277141934854021	-11.084562510507972	32.679357006227846	-0.11265470017283383	-2.2952372555499423	11.157265198458928	-33.673551736928744	0.12637285546903887	-0.8917860531743163	-2.1991582294737335	11.410491784601655	-33.762606978216475	23.871936430573896	-24.797805638723553	-24.588366650807803	-0.9258692081496562	-0.7164302202339066
363	a135t	ti-02	01	182.0	0.8558450134367226	2.277419945871191	-11.078538585778519	32.67661343575999	-0.1121369219851265	-2.294967085131062	11.15004475664735	-33.67428331883103	0.1261622558485859	-0.8919256120418195	-2.198027365818283	11.412490547018052	-33.756218141940515	23.87549479585266	-24.80518031345128	-24.57783555934584	-0.929685517598621	-0.7023407634931793
364	a135t	ti-02	01	182.5	0.8575026233788179	2.277606334330318	-11.083445308452779	32.67620403731006	-0.11122637449133708	-2.2968473820613906	11.14205675436117	-33.67240446115213	0.1253564288618741	-0.8914504751272772	-2.1972052838537386	11.416889228455783	-33.749426754320446	23.8703650631876	-24.813065034481813	-24.56369066146686	-0.9426999712942141	-0.6933255982792623
365	a135t	ti-02	01	183.0	0.8585715821121407	2.2781838957355904	-11.091058249086704	32.67884461779979	-0.11065241242891995	-2.297623927594299	11.140672439458774	-33.665888858636606	0.12509176967447158	-0.891611197130381	-2.1978965855218204	11.419749336524363	-33.751738080731684	23.865970264448677	-24.80840098952658	-24.56292494474738	-0.9424307250779016	-0.6969546802987026
366	a135t	ti-02	01	183.5	0.8595716076563663	2.281828575070035	-11.091937636930105	32.67726985777986	-0.1096467050146557	-2.300105849068375	11.13445495968476	-33.66829548066738	0.1248280632718947	-0.8922330375094469	-2.1986174330987667	11.422250055816809	-33.75036218024839	23.867160795919794	-24.818765011793758	-24.559390987383427	-0.9516042158739637	-0.6922301914636328
367	a135t	ti-02	01	184.0	0.8613002869761188	2.2822832387414795	-11.087923352509447	32.674641447517466	-0.10905632385726033	-2.3018228165843766	11.133526209495905	-33.66931941655322	0.12461423564685345	-0.8929071353547274	-2.1991644137996103	11.425559560648722	-33.752765449928305	23.869001333749498	-24.8220581118521	-24.557977151457802	-0.9530567781026029	-0.6889758177083039
368	a135t	ti-02	01	184.5	0.8627177459841348	2.283993004675078	-11.083115213261184	32.677343164785896	-0.10853747943818488	-2.3007401119468165	11.129296148730365	-33.667883745536145	0.12484301532982661	-0.8933161149766243	-2.1996849905155846	11.430501782092072	-33.756166543850036	23.87822095619979	-24.823022172860956	-24.555948121266038	-0.9448012166611655	-0.6777271650662477
369	a135t	ti-02	01	185.0	0.8640920083055851	2.2855900630083212	-11.091040405501671	32.67980919829725	-0.10844107336601855	-2.3045399978881997	11.124661693758044	-33.667397308123604	0.12522560989284404	-0.8931067494996937	-2.1979723405430254	11.4310749844938	-33.758809233747606	23.874358855803898	-24.830491075726933	-24.554721330990937	-0.9561322199230347	-0.6803624751870387
370	a135t	ti-02	01	185.5	0.866367704572145	2.2865332595887984	-11.085929587183355	32.67920736392917	-0.10805772980045082	-2.3059340217409905	11.126689735487014	-33.66582679784137	0.12534592058191582	-0.8936950069220714	-2.1996599223625095	11.426263358246631	-33.757167904855606	23.879811036334615	-24.82778289331388	-24.55789177132141	-0.9479718569792652	-0.6780807349867963
371	a135t	ti-02	01	186.0	0.8682152323820018	2.288209998358777	-11.081603210011659	32.67154852015614	-0.10783068565825776	-2.30848685448776	11.1218592429759	-33.65970912030469	0.1257270483652547	-0.8954459175838689	-2.2000267417280672	11.428613596111378	-33.75906342865293	23.87815530850326	-24.82844036910955	-24.557707259471485	-0.9502850606062907	-0.6795519509682251
372	a135t	ti-02	01	186.5	0.8708242688988823	2.2903510632738975	-11.077009491218224	32.66225014436511	-0.1075015488432353	-2.306200573675162	11.112967758341451	-33.658577033254105	0.12630644251567766	-0.8954275677958916	-2.19923219126437	11.424340351770388	-33.762133111654656	23.875591716420786	-24.833004954915374	-24.561628250045647	-0.9574132384945884	-0.6860365336248613
373	a135t	ti-02	01	187.0	0.8723246101553703	2.2919476858729224	-11.084815088427414	32.656944004343	-0.10717532856031892	-2.3047984173786342	11.12271251292098	-33.65923877364496	0.12661344071436514	-0.8946696798661326	-2.195284229239761	11.428151944425009	-33.76138162769297	23.86407660178851	-24.821886565948567	-24.550858982218482	-0.9578099641600559	-0.6867823804299711
374	a135t	ti-02	01	187.5	0.8727404109917195	2.290264407119949	-11.082685811372523	32.65174670858237	-0.10616518010659987	-2.3057915121241743	11.126469794663562	-33.66215270720548	0.12642363588587466	-0.89379747516113	-2.1932491924576767	11.431554860222713	-33.757226880314484	23.8593253043298	-24.821215968886815	-24.539978276718855	-0.9618906645570142	-0.6806529723890549
375	a135t	ti-02	01	188.0	0.8726665758875313	2.2889004329620204	-11.075142297947176	32.64909050497589	-0.10554679378042875	-2.306015418714075	11.123759922562746	-33.66635394035281	0.1261990907519146	-0.8920953844299473	-2.1934098434482947	11.436710123499353	-33.754176900400715	23.86284863999073	-24.827957139532657	-24.530305428892074	-0.9651084995419268	-0.6674567889013439
376	a135t	ti-02	01	188.5	0.8745873530078312	2.2877374658888336	-11.071034388162651	32.64752438520722	-0.10547305025446117	-2.3077971484577553	11.125362327393049	-33.665868903831395	0.1259022672267647	-0.8918284445580968	-2.197082534925995	11.435168767692263	-33.75157888057019	23.8642274629334	-24.8278745079238	-24.53073373935419	-0.9636470449903989	-0.6665062764207903
377	a135t	ti-02	01	189.0	0.8769446532722667	2.286585315634973	-11.066885902739418	32.64478363126853	-0.10530304503421827	-2.309887394167049	11.130743992225431	-33.66226439105385	0.12586821883064103	-0.8915574878561807	-2.1982561771194633	11.434171430618155	-33.751145024001744	23.864483044164086	-24.82084261919905	-24.529842605086962	-0.9563595750349627	-0.6653595609228766
378	a135t	ti-02	01	189.5	0.877514775097027	2.2866472118757093	-11.067692841541042	32.63928769989915	-0.10512246737970718	-2.3112264022079665	11.133187371073513	-33.667151924097126	0.1253743817386191	-0.8919473633833042	-2.1990655163387443	11.426695500720177	-33.75664400310127	23.858242070233818	-24.824939040872668	-24.543446607006118	-0.96669697063885	-0.6852045367723001
379	a135t	ti-02	01	190.0	0.8763829413514655	2.285774246738479	-11.067895103100739	32.64022981931167	-0.10522908126146222	-2.3122485452422032	11.132452030293168	-33.67159858665844	0.12546815252540003	-0.890619849437841	-2.2018864939388285	11.428521305105292	-33.76336848438915	23.85810896294941	-24.831156030343536	-24.55097058130906	-0.9730470673941269	-0.6928616183596503
380	a135t	ti-02	01	190.5	0.8765222098563531	2.2865609762180776	-11.07673415699308	32.640031767565404	-0.1050182868279545	-2.312662059157788	11.133257224547068	-33.67505460960974	0.12519518341134872	-0.8912890107466444	-2.2040103931807686	11.420374613729953	-33.76523298998435	23.8498585867904	-24.834282547637063	-24.563635570325452	-0.9844239608466623	-0.7137769835350518
381	a135t	ti-02	01	191.0	0.8764626817141993	2.286948018836306	-11.073123122534993	32.641743362009855	-0.105035381799991	-2.314041351574162	11.13267247551272	-33.680847256614584	0.1249658776730051	-0.8913667151496089	-2.203932860287146	11.429762207324714	-33.76690796292032	23.855568258311166	-24.842285636803012	-24.555982649318164	-0.9867173784918464	-0.7004143910069978
382	a135t	ti-02	01	191.5	0.8769632704210648	2.2897868360527056	-11.075855918066118	32.63713638957237	-0.10445718447914232	-2.314615651723666	11.138181688978538	-33.68506353384341	0.12463661301385862	-0.8903496481953482	-2.2039042719991784	11.429403994071437	-33.769606945851336	23.851067307558957	-24.841318068053823	-24.55749360155336	-0.9902507604948667	-0.7064262939944044
383	a135t	ti-02	01	192.0	0.8770957543824703	2.2889545514120653	-11.077646757434291	32.63417709878157	-0.10414301172715629	-2.3150518354802054	11.141652611396017	-33.68592895757399	0.12425116798978128	-0.8881643097236459	-2.2045130121698593	11.432722931423656	-33.77248948549036	23.845484892759345	-24.83922002539556	-24.55534812157774	-0.993735132636214	-0.7098632288183957
384	a135t	ti-02	01	192.5	0.8771934837686198	2.2877893560161255	-11.077668582720747	32.63473657730619	-0.10385128138169542	-2.3157574583246068	11.136502477551023	-33.69024323905692	0.12389057914798181	-0.8862373841434091	-2.2048425555080744	11.429910744127342	-33.77279324898236	23.844857350601572	-24.849458922064215	-24.556768960737884	-1.0046015714626435	-0.7119116101363119
385	a135t	ti-02	01	193.0	0.8767029222849901	2.2869390999400014	-11.087364667315574	32.63665482716047	-0.10373876198572776	-2.3140303056623828	11.13682589453266	-33.69531427539157	0.12353319552870916	-0.8848741165591992	-2.2050275100306735	11.432263208179817	-33.77249584565926	23.836229259784897	-24.852724252978312	-24.55343134178432	-1.0164949931934153	-0.7172020819994245
386	a135t	ti-02	01	193.5	0.8756045448442	2.2869178318210945	-11.079909864237244	32.64169996071359	-0.10341670772036356	-2.31500748370342	11.142384936486586	-33.69706010166271	0.12349172950311771	-0.8833889924983983	-2.2071993298202153	11.434885434996746	-33.768559105599515	23.848707928297436	-24.849607627096784	-24.54865744807718	-1.0008996987993477	-0.699949519779743
387	a135t	ti-02	01	194.0	0.8738819391778955	2.2886469808968517	-11.08158125448904	32.642218595311554	-0.10301589950786749	-2.3144258622941374	11.145384552716607	-33.69762826876072	0.12267317677829385	-0.8821728884968942	-2.2080083265649564	11.438209829530887	-33.764802419625084	23.849284321719367	-24.84701230106782	-24.542891865978152	-0.9977279793484541	-0.6936075442587857
388	a135t	ti-02	01	194.5	0.872441920532888	2.2873951091465075	-11.075126593178938	32.64674740526325	-0.10317166860580727	-2.3172536793976097	11.146868440765257	-33.6956612946808	0.12245572113678459	-0.8795279742772056	-2.2111666590380428	11.436944875669441	-33.75609750145568	23.859015921230817	-24.84676248078217	-24.537405338568593	-0.9877465595513542	-0.678389417337776
389	a135t	ti-02	01	195.0	0.871186049192375	2.286842432641628	-11.077155512572087	32.64696875256165	-0.10302211971461732	-2.317862546662576	11.14700658587422	-33.69544262355984	0.12209106289523339	-0.8768070789952714	-2.2144229500718353	11.438110913013926	-33.755289877334896	23.856655672631188	-24.847229641167583	-24.537222944195705	-0.9905739685363955	-0.6805672715645166
390	a135t	ti-02	01	195.5	0.8705014371121466	2.285788654914186	-11.066585020843057	32.648461363805396	-0.10255788468723517	-2.3169885908360777	11.161077430276691	-33.6922751856392	0.12063971007982474	-0.8753508941043975	-2.2169309893550206	11.442972375259068	-33.74895703745907	23.867664997876524	-24.830104520805993	-24.527765108547275	-0.9624395229294684	-0.6601001106707507
391	a135t	ti-02	01	196.0	0.8695778932944273	2.28560881765155	-11.067542271428882	32.64763222070473	-0.10256787704512578	-2.317159280266372	11.156427171307186	-33.69708415393188	0.11939927169198866	-0.8737353075721027	-2.2189489599194197	11.44361419658539	-33.74875210254322	23.865698766927395	-24.840984868244206	-24.52824428015493	-0.9752861013168115	-0.6625455132275349
392	a135t	ti-02	01	196.5	0.8685126197415804	2.2878653325869487	-11.059535146195396	32.64765383150291	-0.10255558451751627	-2.314163880471287	11.163064386834506	-33.697686302184536	0.11855159036490968	-0.8731089949431754	-2.2203034427637958	11.446172017615602	-33.749646772108264	23.87598401789446	-24.832789789973923	-24.528374572458052	-0.9568057720794627	-0.652390554563592
393	a135t	ti-02	01	197.0	0.8669652222318126	2.2897290412189064	-11.064707261026602	32.643144438360785	-0.10250084036317832	-2.3140577404664637	11.159811416034808	-33.69625681203957	0.11811475915052631	-0.8733562259383635	-2.2179899047657976	11.451745495830384	-33.74989290571527	23.868166218553093	-24.83488921768388	-24.522528318357235	-0.9667229991307877	-0.6543620998041426
394	a135t	ti-02	01	197.5	0.8648205014494802	2.2901859635988706	-11.069283633484526	32.64238978889763	-0.10204088379498368	-2.3137851135320986	11.163156483868876	-33.69089972761338	0.11733767604528202	-0.8724437717399702	-2.217496228882014	11.45341940288105	-33.7507289504597	23.863292119011977	-24.8262315650263	-24.522429046751157	-0.9629394460143246	-0.6591369277391799
395	a135t	ti-02	01	198.0	0.862559119727163	2.291289445665596	-11.08038079322063	32.643430985741745	-0.10156258983394413	-2.3124623990750623	11.162368305178166	-33.689218820494624	0.11665536476991353	-0.8714244592572921	-2.216823420280553	11.457918062002387	-33.74668381282954	23.85433963818671	-24.82422013945555	-24.514454510637833	-0.9698805012688432	-0.6601148724511248
396	a135t	ti-02	01	198.5	0.860622891027473	2.2939655895096243	-11.082646937010606	32.646989010976434	-0.10128865324323313	-2.308990360219365	11.162348066127201	-33.68823268469699	0.11633539423664772	-0.870133035280727	-2.2135509728365386	11.455178868578601	-33.742347817193384	23.85830766347545	-24.819828237795743	-24.510230065704576	-0.9615205743202928	-0.6519224022291255
397	a135t	ti-02	01	199.0	0.8594200498269551	2.297965630377798	-11.0783333646319	32.65244918258838	-0.10122689784214331	-2.308824580177431	11.16202317763814	-33.68654508413242	0.11610578681569535	-0.8686629335420133	-2.212806229005831	11.45796146550338	-33.73784413551985	23.872081448334274	-24.81846759769816	-24.50193178273736	-0.9463861493638852	-0.6298503344030841
398	a135t	ti-02	01	199.5	0.8590514950979949	2.3027878987350934	-11.076156096798655	32.65499166693436	-0.1005329721353748	-2.309192067224261	11.16070784922209	-33.68608045478452	0.11576449066398647	-0.8665589830398809	-2.2139141747334965	11.459567655067211	-33.73853578647031	23.881623468870796	-24.81933315425808	-24.50038979407848	-0.9377096853872828	-0.6187663252076838
399	a135t	ti-02	01	200.0	0.8596867139083221	2.303445195533151	-11.075837600739382	32.65894973722515	-0.1001169447054529	-2.3074767768481137	11.165669519052532	-33.68542558770316	0.11532730227904754	-0.8641423506762105	-2.214888596891351	11.454105699122326	-33.73479148076003	23.886557332018917	-24.812022487925145	-24.500030015296947	-0.9254651559062275	-0.6134726832780295
400	a135t	ti-02	01	200.5	0.8592640716483145	2.3014618859972944	-11.079636948240127	32.65782877398883	-0.09936546503433262	-2.307913790981495	11.169240667386257	-33.68299131883223	0.11508660701524771	-0.8629106878432093	-2.214930631596288	11.460860462298827	-33.72714490346505	23.879653711746002	-24.805943300446554	-24.48486168895741	-0.926289588700552	-0.605207977211407
401	a135t	ti-02	01	201.0	0.8584186798158585	2.300688540165022	-11.072335622067856	32.65257485871313	-0.0988309872330924	-2.307369411792736	11.169099060144733	-33.67953859375445	0.11491853530339222	-0.8611991422980126	-2.215149389012244	11.467349706787957	-33.72134383516214	23.880927776810296	-24.801721397332155	-24.471923979868578	-0.9207936205218594	-0.5909962030582818
402	a135t	ti-02	01	201.5	0.8569237233203189	2.3008183593047056	-11.076570628695112	32.64755729557296	-0.09817628444515303	-2.308150435475455	11.176882893851259	-33.67933700847177	0.11455959537329277	-0.8590810610310309	-2.2137988638731474	11.475374610421957	-33.71804360634735	23.871805026182553	-24.794221239167825	-24.458625197509253	-0.9224162129852722	-0.5868201713266998
403	a135t	ti-02	01	202.0	0.8558468782008785	2.2979625410763784	-11.075853769091488	32.652223126053045	-0.09772557021885823	-2.3096512992689053	11.17767382869886	-33.68207997502272	0.11434412405839313	-0.8576031644009309	-2.212783149052464	11.47715472837654	-33.719568410600026	23.874331898037937	-24.797438891753227	-24.456953117476	-0.9231069937152903	-0.5826212194380638
404	a135t	ti-02	01	202.5	0.8545707769635255	2.296259906583523	-11.084029405349847	32.65282156168284	-0.09739513062445326	-2.3083572085881263	11.173218155426067	-33.683760147151496	0.11388625570379983	-0.8558412110124951	-2.2107927949881905	11.482652711053358	-33.72463104669161	23.86505206291652	-24.802408075234208	-24.454041564675414	-0.9373560123176894	-0.5889895017588955
405	a135t	ti-02	01	203.0	0.8541586169318152	2.2952539969669123	-11.082759976007585	32.6525998052162	-0.09724759657508902	-2.3064787657339973	11.17162771000864	-33.682091500496846	0.11342028284296851	-0.8546634144642693	-2.211353239480064	11.48989747400442	-33.72899962287721	23.865093826175524	-24.800769869954323	-24.450960185885307	-0.9356760437787983	-0.5858663597097831
406	a135t	ti-02	01	203.5	0.8537710739543547	2.2958602696731343	-11.08184391740812	32.65159084276667	-0.09687808210824446	-2.306514135173727	11.174637760208455	-33.679068094872825	0.11272878142814621	-0.8517691736283023	-2.2107817076309235	11.483839208172354	-33.73263676206685	23.865607195031686	-24.795093770518196	-24.45757736119937	-0.9294865754865107	-0.5919701661676839
407	a135t	ti-02	01	204.0	0.8518889602818289	2.298370857781325	-11.078583191413362	32.646162855673325	-0.09657135792935037	-2.3065305450467255	11.168037245842775	-33.682853012983635	0.11243435591855058	-0.8493550162602233	-2.2106454445719117	11.480391858952384	-33.73079720829585	23.865950522041288	-24.805483314198383	-24.45851684989377	-0.9395327921570953	-0.5925663278524809
408	a135t	ti-02	01	204.5	0.8509758982223692	2.2988030795715355	-11.077227518857638	32.648558665992525	-0.09599613706975109	-2.303628695680219	11.162604379062229	-33.68429011291501	0.11217608369553266	-0.8487363085242869	-2.2120048806025223	11.47626978530618	-33.726676025503	23.870134226706423	-24.809134482907215	-24.460171531101256	-0.9390002562007922	-0.5900373043948335
409	a135t	ti-02	01	205.0	0.8504425978313634	2.301516817599031	-11.072849009806736	32.65200017688757	-0.09568429777546984	-2.304478333754025	11.16791353488138	-33.68648687127501	0.111869199485325	-0.8482406070788554	-2.2112549385180844	11.469248506011732	-33.725502639078016	23.880667984679864	-24.806866768437796	-24.46530708083186	-0.9261987837579326	-0.5846390961519958
410	a135t	ti-02	01	205.5	0.8508557149469476	2.3041837799133726	-11.064252575161643	32.65629293478564	-0.09536827338290046	-2.3042620858320353	11.16462986824449	-33.68668297805569	0.11118692151616673	-0.8459086964728396	-2.2121461468830246	11.467771520386913	-33.724482417125294	23.89622413953737	-24.81049654750997	-24.463910025147296	-0.9142724079726001	-0.5676858856099258
411	a135t	ti-02	01	206.0	0.8507982175542695	2.305315739432397	-11.068678713779303	32.65978700742774	-0.09501591112357875	-2.304271916958968	11.155893717825139	-33.68617476957991	0.11044326746299704	-0.8444901129633938	-2.2104807502168815	11.46279601020738	-33.72156754836965	23.896424033080834	-24.819125612374318	-24.462944183788274	-0.9227015792934843	-0.56652015070744
412	a135t	ti-02	01	206.5	0.8500110707884271	2.3060635899706536	-11.0633435509877	32.65817467421572	-0.09472169220754337	-2.3074436270646688	11.159544348862172	-33.68679882803815	0.1097423476985913	-0.8427875841743706	-2.2106624913933977	11.464142017385793	-33.72244927354531	23.900894713198674	-24.819677450749598	-24.46174626093886	-0.9187827375509237	-0.5608515477401852
413	a135t	ti-02	01	207.0	0.8489329054191328	2.3076856943548933	-11.059795302171182	32.65843787924553	-0.09473319550426518	-2.3076617903166907	11.156687145153793	-33.69293390001939	0.10922938088991882	-0.841407335158493	-2.2096883949041795	11.461115420953739	-33.72396406320143	23.906328271429246	-24.829412359796635	-24.46501146689123	-0.9230840883673892	-0.5586831954619846
414	a135t	ti-02	01	207.5	0.8483474038909006	2.3099250275669507	-11.053984849481969	32.660646974860384	-0.09470284651667578	-2.3090118654061005	11.15309369941463	-33.69638845188587	0.10892814898649698	-0.839540929042835	-2.2069767791310784	11.464691040904995	-33.724115735024455	23.916587152945368	-24.838081315407525	-24.457594998402474	-0.9214941624621567	-0.5410078454571057
415	a135t	ti-02	01	208.0	0.8475402616731249	2.313587648942562	-11.057568645977616	32.658189315466885	-0.09466224008996728	-2.31058835809276	11.15234266277182	-33.70117595341456	0.10884414140909741	-0.8376028637668831	-2.2045136739758497	11.469301613525452	-33.72933216547241	23.914208318431832	-24.84523974741637	-24.454606828016562	-0.9310314289845394	-0.5403985095847297
416	a135t	ti-02	01	208.5	0.8470600883108463	2.3151491201232517	-11.055692196646485	32.653766039521265	-0.09464309789485145	-2.3081895132151615	11.14791007556522	-33.70316558307078	0.10895155068136592	-0.8355732234756745	-2.202144785720016	11.47273336785187	-33.72879253611693	23.913222962998034	-24.849136567934206	-24.4467170891499	-0.9359136049361716	-0.5334941261518651
417	a135t	ti-02	01	209.0	0.8476767308891356	2.314296472817318	-11.053868823368852	32.65618202707739	-0.09457505964272644	-2.3092030496332603	11.145273774125053	-33.70225733321059	0.10884999330586559	-0.8341138411365983	-2.2002180067110424	11.473525749760334	-33.73053757998115	23.91660967652586	-24.851911675055653	-24.443666947179324	-0.9353019985297948	-0.5270572706534651
418	a135t	ti-02	01	209.5	0.8478343921778536	2.314762345438142	-11.055947881951933	32.660903881514784	-0.09442525704692205	-2.3090553750025133	11.144578290745224	-33.70685514776581	0.1086210213683786	-0.8334985224530856	-2.201277119746007	11.481699070530686	-33.72801466872024	23.919718345000994	-24.85713646770164	-24.433256848210792	-0.9374181227006453	-0.5135385032097979
419	a135t	ti-02	01	210.0	0.8474945184684011	2.3152095598253	-11.056057689109755	32.66510999690431	-0.09453620865585907	-2.3098192616519873	11.142163704823703	-33.70941661567878	0.10861893940049165	-0.8323470213606176	-2.1991262562065703	11.480667093207485	-33.73029809346263	23.924261867619858	-24.862989441762426	-24.43360975935393	-0.9387275741425682	-0.5093478917340732
420	a135t	ti-02	01	210.5	0.8472138969086425	2.315311758977779	-11.054379336070456	32.67485542128396	-0.0947670896012614	-2.308049911642967	11.138810533740044	-33.7104985469042	0.1085945365475724	-0.830540014884624	-2.1996321771293106	11.488200528952893	-33.731858602707035	23.93578784419128	-24.86591047786081	-24.426616368859435	-0.9301226336695301	-0.49082852466815297
421	a135t	ti-02	01	211.0	0.8460349539177572	2.3161865460864917	-11.05183351091007	32.67713719624748	-0.09464132955339798	-2.306628159357134	11.136023918264817	-33.71664426690938	0.1082101420114768	-0.8293421654792914	-2.197913820422498	11.497976604019172	-33.7297789918942	23.9414902314239	-24.87367969554362	-24.41302341985906	-0.9321894641197197	-0.4715331884351599
422	a135t	ti-02	01	211.5	0.8444814471703552	2.3176704907546646	-11.06075134038405	32.675883171067966	-0.09490552953832776	-2.3058436267237723	11.134121151817956	-33.72035677865039	0.10803145433983541	-0.8280914583673781	-2.1948022455516796	11.506113978911445	-33.7369680720219	23.93280232143858	-24.8789533287547	-24.40926634985916	-0.9461510073161215	-0.47646402842057967
423	a135t	ti-02	01	212.0	0.8434756899235994	2.3200166849958546	-11.062600862962762	32.6768119669383	-0.09487563217331638	-2.305085431040275	11.12864532902321	-33.71868488019273	0.10838986438612276	-0.8268614066536739	-2.1932071453230084	11.508221654390514	-33.73921737810707	23.934227788971395	-24.88161074999699	-24.407588585769638	-0.9473829610255962	-0.47336079679824294
424	a135t	ti-02	01	212.5	0.8425117810240146	2.3238937374639046	-11.0585806356831	32.677230407797346	-0.09478382784235208	-2.3045426218496163	11.127435087974565	-33.722744989274005	0.10792366599066079	-0.8254435486518761	-2.1899966311424373	11.511320839792363	-33.739201658299216	23.94254350957815	-24.88671268500075	-24.40080921727715	-0.9441691754225978	-0.4582657076989989
425	a135t	ti-02	01	213.0	0.8423171721374395	2.3259132524827613	-11.05247470718529	32.67605457523183	-0.09486601128733878	-2.304000413672376	11.122608065998547	-33.72317453285038	0.10781922650827767	-0.8242468277606184	-2.191176019634457	11.5165275447502	-33.739118826672595	23.949493120529304	-24.89161366530327	-24.395696957180032	-0.9421205447739673	-0.44620383665072794
426	a135t	ti-02	01	213.5	0.8425701050444693	2.3266126999157284	-11.050496441897048	32.676176109898286	-0.09460698479258689	-2.3042743076276118	11.129093330916408	-33.722824353082935	0.10761201789473017	-0.8230097859529015	-2.1896165234956046	11.523656415740087	-33.73615864582529	23.952292367916968	-24.885000296691995	-24.38255843448924	-0.9327079287750273	-0.4302660665722726
427	a135t	ti-02	01	214.0	0.8426966594029734	2.3257774529635333	-11.049990461136856	32.67710452331758	-0.0944503979270541	-2.301786290573247	11.126220273111498	-33.725557112285784	0.10793883985145011	-0.8217337044172827	-2.1896943340609503	11.525626393520959	-33.73535575720144	23.95289151514426	-24.887634687823137	-24.37846074275574	-0.9347431726788784	-0.4255692276114793
428	a135t	ti-02	01	214.5	0.8428356392883259	2.3264750592055745	-11.0417710554454	32.6791871554817	-0.09434869102534131	-2.2998206875470233	11.124267076098297	-33.727113836336365	0.10779615173578028	-0.8200332027922191	-2.188525637748188	11.516125893176055	-33.73792956797484	23.963891159241875	-24.88921998707465	-24.387526876050867	-0.9253288278327751	-0.4236357168089917
429	a135t	ti-02	01	215.0	0.8428620631549258	2.329449823439501	-11.035320437199156	32.679638567744234	-0.0941627256066966	-2.299339981281496	11.12148688536512	-33.72911513538841	0.10769387515987815	-0.8180409542056305	-2.186562817734733	11.513632328888267	-33.73886061924719	23.97376795398458	-24.893437081751603	-24.386969999144362	-0.9196691277670226	-0.41320204515978176
430	a135t	ti-02	01	215.5	0.842656250980213	2.3308336511075676	-11.022937825226526	32.680690763304874	-0.09450312744269855	-2.2984453414112416	11.127129204550906	-33.72909483489075	0.10754465284631863	-0.8171929847655193	-2.1864614670150524	11.517569510994454	-33.74507638476861	23.988586589185914	-24.887369446347467	-24.388505074574514	-0.898782857161553	-0.3999184853886
431	a135t	ti-02	01	216.0	0.8430449892339833	2.330401318740613	-11.023448624735627	32.68064256193125	-0.09492839038062549	-2.298010318962319	11.135502120922018	-33.72281422069745	0.10714246373069035	-0.8165719676173011	-2.1880608802422556	11.524847691677257	-33.74577243856668	23.987595255936235	-24.87310834538769	-24.382512605514997	-0.8855130894514538	-0.3949173495787619
432	a135t	ti-02	01	216.5	0.8430910592037101	2.330466425250621	-11.017563556318404	32.67682058739525	-0.09529238771199502	-2.2952051191910585	11.141054302321436	-33.720599793863066	0.1069644647268288	-0.8149637827601319	-2.1893359324301374	11.529059900738591	-33.7446290873736	23.989723456327464	-24.863078533717854	-24.376777842621568	-0.8733550773903893	-0.3870543862941034
433	a135t	ti-02	01	217.0	0.8446985456234579	2.333136197710057	-11.022062065755515	32.68427629092836	-0.0953192928681845	-2.292731085999487	11.146942037422514	-33.717692663493146	0.10704789700857888	-0.8131906716013451	-2.1896898912091673	11.532725862645464	-33.74652528973663	23.9953504228829	-24.851753107929724	-24.37198144427822	-0.8564026850468238	-0.376631021395319
434	a135t	ti-02	01	217.5	0.846030955745113	2.334209544023006	-11.01553919869982	32.686328798289274	-0.0952150175256332	-2.2910853124512993	11.147068638285102	-33.714239892212156	0.10764533842075917	-0.8125876766720771	-2.1890400642680894	11.53602098493777	-33.746187641314606	24.00499914361246	-24.845826245483227	-24.36576344157189	-0.8408271018707687	-0.360764297959431
435	a135t	ti-02	01	218.0	0.8463505737128961	2.3366666749314753	-11.014492926959491	32.68662982158989	-0.09501475441785875	-2.2915555948080963	11.151469515761539	-33.713632463984695	0.1076229326795953	-0.8113710413051337	-2.1863304091810623	11.543899849055784	-33.74479138314153	24.008803569561874	-24.841110364769513	-24.35224241085905	-0.8323067952076393	-0.34343884129717495
436	a135t	ti-02	01	218.5	0.8453828545285098	2.335436204818173	-11.015258743844154	32.69193034658239	-0.09464150607537482	-2.292281731977109	11.157149102015271	-33.71033277845481	0.10807343389137343	-0.8103966674803346	-2.185458445384735	11.547176446167425	-33.74120686925905	24.012107807556408	-24.832033480600654	-24.34450268142819	-0.8199256730442457	-0.332394873871781
437	a135t	ti-02	01	219.0	0.8450665902375021	2.334981111560628	-11.00579081553871	32.686551033421516	-0.09473141742931979	-2.2919667952812652	11.15462803047824	-33.71320840957506	0.10805213266839644	-0.8096418397628912	-2.1853435770418694	11.54631835916229	-33.74087311662389	24.015741329443436	-24.837226459139007	-24.344473584028858	-0.8214851296955707	-0.32873225458542166
438	a135t	ti-02	01	219.5	0.8444353690452504	2.3347185215936963	-11.00269053333223	32.680972198600045	-0.09462916499125897	-2.293074593253025	11.151161863757022	-33.71484208670962	0.10786508793758093	-0.8084221548338071	-2.1880578435306104	11.54372095677871	-33.73819273092486	24.01300018686151	-24.843518893259308	-24.346516403465316	-0.8305187063977968	-0.3335162166038046
439	a135t	ti-02	01	220.0	0.8442214344600198	2.33286830393616	-11.001584329015486	32.679880013156186	-0.09454418134673866	-2.2926622448822807	11.149255346652714	-33.709411871979846	0.1079375830268664	-0.8079383698366548	-2.1912437001431395	11.542862102215985	-33.73956642331174	24.01116398807686	-24.839425368529284	-24.351664956615533	-0.8282613804524246	-0.34050096853867373
440	a135t	ti-02	01	220.5	0.8428170640044641	2.332870819332655	-11.00351027141159	32.68150264121943	-0.09444134142838458	-2.293226053997883	11.1509349506815	-33.710518648303285	0.10790726652182672	-0.8065941515269887	-2.1948632562074875	11.538424223837298	-33.74343079323228	24.010863189140494	-24.839343826526225	-24.36364691312499	-0.8284806373857307	-0.35278372398449775
441	a135t	ti-02	01	221.0	0.8419776628581529	2.3330511111123147	-10.999183483729416	32.68563481622514	-0.09434497432957592	-2.2943295140932722	11.152988044720814	-33.71119450838358	0.10768853061485473	-0.8050066228765907	-2.1963701371542714	11.534347784380499	-33.746117658771176	24.01950244360804	-24.83919242147076	-24.37116897156339	-0.8196899778627191	-0.3516665279553486
442	a135t	ti-02	01	221.5	0.8430238848080646	2.330406195131297	-11.006999382156677	32.690581181320944	-0.09424146738032008	-2.2912604159024124	11.146230887828384	-33.709240396589756	0.10733979692499798	-0.8036809890696609	-2.195196341781179	11.531971253899668	-33.74487003499588	24.013987994295565	-24.841171595119107	-24.368752227138984	-0.8271836008235418	-0.3547642328434186
443	a135t	ti-02	01	222.0	0.8436384747134353	2.33122730653605	-11.009366739339375	32.694911218100266	-0.09420050712607013	-2.2884098837183715	11.14641300880296	-33.708941459636016	0.10716592708149017	-0.8029535611268194	-2.195301382340983	11.536742130500588	-33.74338966552115	24.01677178529694	-24.83797291459601	-24.361264003774927	-0.8212011292990695	-0.3444922184779884
444	a135t	ti-02	01	222.5	0.8436856029466407	2.3292559436769626	-11.00805883320425	32.69788879150145	-0.09416934907356476	-2.2857512658063417	11.145369925786582	-33.71202190723998	0.10717573631628971	-0.8030395333543959	-2.195940548882537	11.533627556656622	-33.74255441947827	24.019085901974158	-24.839396860017015	-24.36422134211194	-0.8203109580428567	-0.3451354401377813
445	a135t	ti-02	01	223.0	0.8445569522134236	2.3283704440864805	-11.004085155669829	32.703293295878375	-0.09411970631084468	-2.2842111050412437	11.138258699078715	-33.71075746020501	0.10694439051257189	-0.8033918444548611	-2.196674591678482	11.537346500996975	-33.74069938636617	24.02757858429503	-24.843885181965813	-24.358862369289113	-0.8163065976707848	-0.33128378499408484
446	a135t	ti-02	01	223.5	0.8458871781240584	2.326166542400192	-11.006766074467437	32.70651578034838	-0.093757602649584	-2.2827692152736025	11.134548875704194	-33.70922917113153	0.10706638957251888	-0.8039513157769848	-2.1941747398522673	11.535099581336638	-33.73607056672176	24.02591624828114	-24.844140723778008	-24.35320986289031	-0.8182244754968693	-0.3272936146091716
447	a135t	ti-02	01	224.0	0.8460739919736059	2.3275299452368476	-11.009106195504698	32.70524988545864	-0.09361717577243346	-2.2819945482075017	11.126771994544706	-33.70920116146117	0.10735320998926716	-0.804108331691721	-2.194388955297025	11.533422276046728	-33.73755747395478	24.02367363519079	-24.850687680907136	-24.35655849292319	-0.8270140457163464	-0.3328848577324024
448	a135t	ti-02	01	224.5	0.8466133276523063	2.3277477717044657	-11.00951738790496	32.706425597919065	-0.09383903801892045	-2.2818878501286224	11.133877013469966	-33.70800047773455	0.10811826425284825	-0.8042579795283534	-2.19362966600731	11.541654050084174	-33.7346595252626	24.02465598171857	-24.84173208815928	-24.34427979306178	-0.8170761064407088	-0.3196238113432095
449	a135t	ti-02	01	225.0	0.8462202274513566	2.327454680372506	-11.012159955087242	32.7078747572339	-0.0938759191656586	-2.282883609259318	11.132850575905666	-33.7064398349692	0.10848092796746228	-0.8030674941160867	-2.1945705662499866	11.539590805115688	-33.73507618962184	24.023169482519165	-24.841867859521052	-24.34690321742087	-0.818698377001887	-0.32373373490170465
450	a135t	ti-02	01	225.5	0.8465593843512691	2.3278574130035845	-11.021286839935536	32.70819652341026	-0.09370168067900958	-2.2820043799827734	11.135237267223676	-33.702307239827306	0.10866723621159789	-0.8020090968884547	-2.194849076268424	11.539590996114525	-33.736308074905295	24.01476709647831	-24.834108797053812	-24.34701586759638	-0.819341700575503	-0.3322487711180706
451	a135t	ti-02	01	226.0	0.845886624943162	2.3278213504043825	-11.023300108273437	32.713024939889	-0.09372537275994729	-2.2807224317754127	11.134286784414702	-33.69961771764327	0.10917087110016244	-0.8023111197976807	-2.1931187588033247	11.540020747962224	-33.73601301016092	24.01754618201995	-24.83060786666377	-24.345535515856536	-0.8130616846438201	-0.32798933383658735
452	a135t	ti-02	01	226.5	0.8452429863489457	2.3292958818138136	-11.025307814082074	32.70930609839393	-0.09350542620073886	-2.2815459804672162	11.128382183225126	-33.698443359747124	0.1094336619846608	-0.8012637612347444	-2.193183929905575	11.540290927969341	-33.73937950943861	24.013294166125668	-24.835678921205293	-24.348293286260645	-0.822384755079625	-0.33499912013497735
453	a135t	ti-02	01	227.0	0.8451075211201485	2.328033460083133	-11.024970328034456	32.70726588188906	-0.09336728440504734	-2.28194959142414	11.131055941026013	-33.70068277767834	0.10986301267291168	-0.8012397999283962	-2.1930808133686797	11.540374339122405	-33.74547027918396	24.010329013937735	-24.8350806998086	-24.354309032238483	-0.824751685870865	-0.34398001830074776
454	a135t	ti-02	01	227.5	0.8441512048763906	2.328126130852422	-11.02265398311639	32.71076558097732	-0.09345945038566005	-2.2803748630060654	11.124981920369589	-33.70468677601442	0.11008045051922999	-0.8007291885774985	-2.19187024529571	11.53828518235256	-33.74956712161839	24.016237728713357	-24.843458718517326	-24.35973016826265	-0.8272209898039691	-0.3434924395492942
455	a135t	ti-02	01	228.0	0.843891883186063	2.3284498505782647	-11.025898690885736	32.71382573465961	-0.0935107468077859	-2.280467418803537	11.13013559623494	-33.70468768729454	0.11034423066782184	-0.7993583307245407	-2.191489472697728	11.538791408085952	-33.750794657488015	24.016376894352135	-24.8381860260031	-24.35895916963827	-0.8218091316509657	-0.3425822752861336
456	a135t	ti-02	01	228.5	0.8431381835941534	2.326552890452241	-11.024848437091503	32.71815726671617	-0.09351882281621801	-2.278323811858925	11.131599872141885	-33.70883484878387	0.11059561135845043	-0.7970045763943389	-2.190975062767974	11.545478359792174	-33.75329396921765	24.019861720076907	-24.838481999958677	-24.352657064993636	-0.8186202798817703	-0.3327953449167289
457	a135t	ti-02	01	229.0	0.842107306188611	2.3258010214678473	-11.017419663902235	32.72261327391936	-0.09341429670520887	-2.2779767081206344	11.132513054513671	-33.71211308495871	0.11073956817059896	-0.795370867243648	-2.190663063866532	11.542470781165004	-33.75609404425885	24.03099463148497	-24.840251467100284	-24.357549888015416	-0.8092568356153151	-0.3265552565304475
458	a135t	ti-02	01	229.5	0.8410855720437512	2.3265574700116742	-11.021582022908115	32.721541360098925	-0.09328089425882488	-2.276909258314849	11.13302053506353	-33.71186971108645	0.11063370852115047	-0.7931461637439415	-2.1905562482367893	11.541068356048443	-33.756224354153154	24.026516807202484	-24.838405620075445	-24.35777283804169	-0.8118888128729616	-0.3312560308392065
459	a135t	ti-02	01	230.0	0.840213373946658	2.3271960928022457	-11.023243359217547	32.72272950533086	-0.0931452461604435	-2.2785145042936574	11.131303570191529	-33.710674374064766	0.11039213928814533	-0.7911733174458341	-2.192056064730082	11.545492106047377	-33.75474283665517	24.02668223891556	-24.840638415039194	-24.352266738837052	-0.8139561761236358	-0.32558449992149363
460	a135t	ti-02	01	230.5	0.8404896140215888	2.3261698683188943	-11.016664811720775	32.72257393873777	-0.09305869223131981	-2.279082326336785	11.128108277557562	-33.709096039423905	0.11073882675603655	-0.7887654505652205	-2.190859069510061	11.54366932302778	-33.75747924837882	24.032078995335887	-24.84238995367841	-24.352944831404734	-0.810310958342523	-0.32086583606884744
461	a135t	ti-02	01	231.0	0.8406999360052252	2.3244620432385767	-11.0181076659114	32.723491802837856	-0.09289502804957663	-2.278837751233779	11.127788969477738	-33.70647052162226	0.11064370523241811	-0.7867914510926526	-2.1911821915475285	11.543244083428018	-33.75765253167085	24.029846180165034	-24.839770626195456	-24.35168215487779	-0.809924446030422	-0.32183597471275505
462	a135t	ti-02	01	231.5	0.8406303094164252	2.3234705761344068	-11.013603783261903	32.722427556741664	-0.09277612673900015	-2.27797436362997	11.12779769629282	-33.70630410179909	0.11074401218033447	-0.7846271213390302	-2.1924664836056866	11.548465127363484	-33.75770608395609	24.03229434961417	-24.838512883694907	-24.345704252120896	-0.8062185340807382	-0.3134099025067272
463	a135t	ti-02	01	232.0	0.840590486061756	2.326984663418551	-11.016675938920672	32.72438642881132	-0.0927028856167646	-2.2779383565447318	11.123260846586454	-33.709525501077586	0.11075034837469716	-0.7828975034082215	-2.1920494180701655	11.545493418007096	-33.756997883377565	24.0346951533092	-24.84615554827793	-24.3458609007871	-0.81146039496873	-0.31116574747789727
464	a135t	ti-02	01	232.5	0.8410563765879144	2.3280229923699443	-11.014987248014084	32.72388185425052	-0.09252595577574846	-2.2759807835968555	11.128991704152563	-33.716764214567924	0.110717372766334	-0.7811771016514731	-2.191119593938955	11.543929443052123	-33.75882926497713	24.036917598606383	-24.84556187702163	-24.34614014092752	-0.8086442784152474	-0.30922254232113744
465	a135t	ti-02	01	233.0	0.8413893189176228	2.3286318612604804	-11.021894924809175	32.7253914196428	-0.09250855102592342	-2.273875977707527	11.129704733595704	-33.71975441763636	0.11056682428318794	-0.778971497541389	-2.1876244319572953	11.539526347849023	-33.76108740975226	24.032128356094102	-24.845867388490916	-24.346767672484294	-0.8137390323968141	-0.31463931639019194
466	a135t	ti-02	01	233.5	0.8417449345704738	2.32715086556563	-11.022539688408376	32.724582729644176	-0.09235198159686654	-2.271923390857047	11.134134567463017	-33.72162023929041	0.11048771857469225	-0.7767893814669062	-2.186540173327772	11.53994686430892	-33.76280541013139	24.02919390680143	-24.841273325706613	-24.344443166046677	-0.8120794189051814	-0.3152492592452454
467	a135t	ti-02	01	234.0	0.842017901769911	2.3257497643797977	-11.02428077547185	32.72069806236824	-0.09229305824558044	-2.2711006495128268	11.139236113953862	-33.71995592036615	0.1104148144587664	-0.7756789322367057	-2.1883976148502975	11.537978421336136	-33.76079616160874	24.022167051276192	-24.833698699711924	-24.344876385589696	-0.8115316484357322	-0.32270933431350457
468	a135t	ti-02	01	234.5	0.8427199250709003	2.324516435635498	-11.026609732075356	32.723503466021626	-0.0923549235016135	-2.2699983699935338	11.136917303857059	-33.717196337033165	0.11077995994360525	-0.7741998491416919	-2.188814578824044	11.547497382737985	-33.75637179169466	24.02141016958177	-24.831852366727645	-24.329168911851514	-0.8104421971458748	-0.3077587422697441
469	a135t	ti-02	01	235.0	0.8428475501556487	2.3221256450001295	-11.027438524754455	32.72529629300069	-0.09245407387122981	-2.2703757311721553	11.139018509022835	-33.715812749206705	0.1107083641311216	-0.771947019405016	-2.1860596843624474	11.551769063364665	-33.756755875533955	24.019983413246365	-24.828915681096134	-24.320145965781105	-0.8089322678497695	-0.30016255253474
470	a135t	ti-02	01	235.5	0.8429315495935035	2.3190912149058227	-11.027440884106962	32.72827537682494	-0.09256203788648366	-2.2709588011574917	11.143295994546152	-33.70992617004172	0.11070235238346592	-0.7705992954564237	-2.186934140951585	11.548909703420353	-33.75516843479468	24.0199257076238	-24.819448662156073	-24.320860618188835	-0.7995229545322751	-0.3009349105650365
471	a135t	ti-02	01	236.0	0.84289571560846	2.3188173621142156	-11.025978065361759	32.72972297370734	-0.09273642222186922	-2.269735295356554	11.14726984904806	-33.70532526910426	0.11060990418249103	-0.7697420369367851	-2.188026357081996	11.54987067248689	-33.75652382261319	24.022562270459794	-24.80991723345213	-24.321525828536622	-0.7873549629923353	-0.29896355807682795
472	a135t	ti-02	01	236.5	0.8435082281233379	2.3191563985832815	-11.029769927875035	32.727297957117685	-0.09256450833275706	-2.267405034921781	11.149437696828938	-33.70296446394168	0.11050933615007863	-0.7680189469720138	-2.18944948870226	11.560165454048512	-33.755973727890954	24.01668442782593	-24.802986974217205	-24.30976848139338	-0.7863025463912763	-0.29308405356745126
473	a135t	ti-02	01	237.0	0.8433431442361418	2.3169606169070507	-11.029530972094388	32.7240582232596	-0.09257912223056691	-2.265808928789855	11.160337316402483	-33.705733902076226	0.1103410208691519	-0.76621063023262	-2.1888800902604992	11.557848408524025	-33.7580842785859	24.01148786807226	-24.79344361582501	-24.31198344631885	-0.7819557477527503	-0.30049557824659345
474	a135t	ti-02	01	237.5	0.8433364788181921	2.31511386899915	-11.025932701351934	32.722089282898224	-0.09278048391254505	-2.2638744114361833	11.160545643605634	-33.70729025727448	0.11024483535923146	-0.76398830049596	-2.188428821878461	11.562111391910506	-33.75460757175004	24.01127045054544	-24.793154673658343	-24.301576823395767	-0.781884223112904	-0.2903063728503277
475	a135t	ti-02	01	238.0	0.8429665330187088	2.3144806569803804	-11.02247030201284	32.71720238052727	-0.09274452934525684	-2.262734344666748	11.164396320373767	-33.70797978480445	0.10996512584389112	-0.7623744768026134	-2.1897804041878652	11.568466673248723	-33.75379817392589	24.00921273549481	-24.789097212598797	-24.29451984864893	-0.7798844771039875	-0.28530711315412205
476	a135t	ti-02	01	238.5	0.8419300767159779	2.3150624274113585	-11.023099335346071	32.71541804978537	-0.09292627297127838	-2.2602191824580116	11.162893167046393	-33.706540701523934	0.10982120142020538	-0.7613803689156698	-2.1903101876705753	11.571109635357143	-33.75326263352842	24.007381141850658	-24.786971788486625	-24.291913478041547	-0.7795906466359668	-0.2845323361908889
477	a135t	ti-02	01	239.0	0.8412189888339511	2.3153106261270544	-11.022970957167082	32.71023761881285	-0.09324160883030892	-2.257880234074608	11.166165293051664	-33.70499503655087	0.10972403097457639	-0.7600023234475858	-2.192569177656007	11.578735729013589	-33.756164254852116	24.00257728777282	-24.780227555429548	-24.28878103810817	-0.7776502676567283	-0.28620375033534984
478	a135t	ti-02	01	239.5	0.8408320140339737	2.3154629257702264	-11.024410940271837	32.7072856866513	-0.09327042273772386	-2.2559854908321135	11.166768331701356	-33.70536524492198	0.10986050138986028	-0.7588672075519882	-2.195039820241812	11.583050852771262	-33.753940556228436	23.998337672149695	-24.7779923254006	-24.283964717217	-0.7796546532509048	-0.2856270450673044
479	a135t	ti-02	01	240.0	0.8407092211887928	2.3188141595215668	-11.020827462054465	32.70302151814452	-0.09340571325131057	-2.2569402533587573	11.168439065813548	-33.70640316080106	0.10992328454628846	-0.758068436874723	-2.1975351059280226	11.586110544347903	-33.7532609409158	24.00100821561162	-24.778386777051292	-24.28204471818185	-0.7773785614396722	-0.28103650257023105
480	a135t	ti-02	01	240.5	0.8413793110381679	2.316348180337759	-11.023660159307877	32.69872949275108	-0.09350383923865538	-2.2575463318100826	11.172154668435287	-33.7103798258877	0.10962433935512196	-0.7570523803960754	-2.2006802629765625	11.589178955797852	-33.752282488962386	23.99141751378096	-24.779650989146027	-24.279456865499004	-0.7882334753650682	-0.2880393517180444
481	a135t	ti-02	01	241.0	0.8418663860492709	2.317284645283631	-11.021805056064606	32.69533687045295	-0.09378110223508447	-2.2584182463506797	11.179237668677825	-33.713863496901844	0.11000147940222978	-0.7559119474587818	-2.2011682708528673	11.587364489535567	-33.7535013535956	23.990816459671972	-24.776823697407554	-24.281350696322413	-0.786007237735582	-0.29053423665044065
482	a135t	ti-02	01	241.5	0.8431466113263115	2.320156305314795	-11.021400607969811	32.69531064175516	-0.09390466431416739	-2.257786439066082	11.178012197617935	-33.71580770405388	0.1101075880685861	-0.7540623875449143	-2.2022256182061213	11.582876414689874	-33.756071416032746	23.99406633910014	-24.77937902174761	-24.2863363957676	-0.7853126826474686	-0.29227005666745853
483	a135t	ti-02	01	242.0	0.843010797753754	2.32210458700966	-11.015836689919896	32.693310336287	-0.09415763509422458	-2.2566530663749247	11.174374906060269	-33.71708950736177	0.11007290718336281	-0.7529772371459338	-2.2030994145803997	11.58399158521411	-33.758222010137004	23.999578233376763	-24.783452395587286	-24.287296278895475	-0.7838741622105232	-0.2877180455187123
484	a135t	ti-02	01	242.5	0.8433911167981708	2.322032205744811	-11.015616550675931	32.69587606912668	-0.0944385038649318	-2.2585990055592258	11.17957915484396	-33.7156316388083	0.10995036136097697	-0.7520740274117118	-2.2025706432683236	11.588419257754031	-33.7627483748596	24.002291724195565	-24.77913963202752	-24.285582670987434	-0.7768479078319537	-0.28329094679186895
485	a135t	ti-02	01	243.0	0.8440005057587033	2.321439921408733	-11.015896490681225	32.69792158965371	-0.09479334167435911	-2.257720383957478	11.181218471345467	-33.71389675561024	0.1102505565935073	-0.7508445414123273	-2.2047729965719527	11.589806263127567	-33.76376905330123	24.003465020381217	-24.774941453303107	-24.28557982239924	-0.7714764329218902	-0.28211480201802175
486	a135t	ti-02	01	243.5	0.843222350921485	2.3210881128399863	-11.00944652546176	32.70148082163573	-0.09482150561125668	-2.2594828498056887	11.186987461721762	-33.711792047815685	0.1102932307516485	-0.7499451688087577	-2.2045306618957525	11.59283031028694	-33.76379349847444	24.013122409013953	-24.76881571075922	-24.282216667970523	-0.7556933017452678	-0.2690942589565708
487	a135t	ti-02	01	244.0	0.8425528556560686	2.319196448165373	-11.01258201195682	32.703267051717305	-0.0947402972110264	-2.260656025846468	11.19780892673396	-33.712473718380714	0.11064434174841707	-0.7492908854404904	-2.2039597796749164	11.598266768814408	-33.76240595420102	24.00988148792586	-24.75941677295583	-24.274836994845952	-0.749535285029971	-0.2649555069200922
488	a135t	ti-02	01	244.5	0.8412514145672999	2.318038512284187	-11.019609627677832	32.707820845163	-0.09466567961779718	-2.2611731314819608	11.201582982525133	-33.71731794326763	0.1115009437643707	-0.7490616612377102	-2.204730793709693	11.600310748201151	-33.76318399654165	24.006249729769355	-24.760072828077888	-24.2754142887206	-0.7538230983085334	-0.26916455895124614
489	a135t	ti-02	01	245.0	0.8400125425011277	2.3163633362230627	-11.019596412731612	32.709021755004485	-0.0947414024854187	-2.261342793778101	11.199683611089116	-33.71796918745854	0.11154575465390115	-0.7478120002305889	-2.2038163783324256	11.600298435571615	-33.7626398741269	24.005788678495936	-24.762824017979046	-24.273957274617167	-0.7570353394831102	-0.2681685961212317
490	a135t	ti-02	01	245.5	0.8393918517120018	2.3140017607122165	-11.018606417430354	32.70732618549377	-0.09456027428767526	-2.26329767346699	11.202450475011561	-33.71844690932664	0.11184521428120532	-0.7458263436770333	-2.2049044409623724	11.60250188468683	-33.76200448897379	24.00272152877563	-24.762009167788534	-24.27084153721436	-0.7592876390129035	-0.2681200084387285
491	a135t	ti-02	01	246.0	0.8401741344591552	2.312270929693652	-11.021209378502036	32.708791434763086	-0.09450317008182156	-2.263147324076093	11.209581998417152	-33.720308887719774	0.11195277911959516	-0.7450148858214751	-2.2051450484121697	11.603539510081953	-33.76463876637092	23.999852985954703	-24.756424604340943	-24.27108505606346	-0.7565716183862392	-0.2712320701087556
492	a135t	ti-02	01	246.5	0.8406304787984142	2.3109057067756056	-11.020408251820982	32.70905738973922	-0.09446592814313688	-2.2624721373842376	11.212557146465151	-33.71935365525517	0.11222702534335251	-0.7444012542376968	-2.2063284056058317	11.598134589028465	-33.765883403486306	23.999554844693847	-24.75150754897404	-24.277847995502956	-0.7519527042801926	-0.2782931508091089
493	a135t	ti-02	01	247.0	0.8404920745499919	2.310470458029574	-11.02048600173643	32.710691432244296	-0.09430472536378026	-2.2616917799274616	11.215481133363104	-33.723205901216126	0.11207743404965997	-0.7432858521155173	-2.2061142260693356	11.598334926735928	-33.767854102199635	24.00067588853744	-24.751643839094605	-24.278427179098568	-0.7509679505571647	-0.27775129056112746
494	a135t	ti-02	01	247.5	0.8411082244198345	2.3124520705095395	-11.019907785314986	32.71220823907065	-0.09412150274465438	-2.263608566423284	11.212263312636614	-33.728571903040184	0.11162266401296818	-0.7429261804388896	-2.2086896766085253	11.60028261714016	-33.766968658397225	24.0047525242652	-24.762415995558538	-24.277193673884646	-0.7576634712933377	-0.2724411496194463
495	a135t	ti-02	01	248.0	0.84224633387856	2.312652510390415	-11.018060197751907	32.71309651242444	-0.0939633121481585	-2.264515870634749	11.209949055142202	-33.73166730207819	0.1115811336283991	-0.7418219241607681	-2.20819227009431	11.6004198811547	-33.76444727748374	24.00768882506295	-24.7686162960905	-24.27179525670556	-0.76092747102755	-0.2641064316426096
496	a135t	ti-02	01	248.5	0.84297676999456	2.3154731592680022	-11.016813331288033	32.71428468323465	-0.09367288091384189	-2.2651469603498873	11.209490744357495	-33.73517423500845	0.111392123450857	-0.7406493242467798	-2.2094906134596974	11.59992118879399	-33.7628097971665	24.01294451121462	-24.77311120846383	-24.270051776084422	-0.7601666972492112	-0.25710726486980207
497	a135t	ti-02	01	249.0	0.8430824952195743	2.3162647826634717	-11.017282236095154	32.71906789941794	-0.09328042867993579	-2.265022078643605	11.211919741169163	-33.73445116125113	0.11104507117310443	-0.7395772428307243	-2.210146347424016	11.605377416847555	-33.762916532564304	24.018050445986255	-24.769788856232402	-24.264180210751917	-0.7517384102461477	-0.24612976476566217
498	a135t	ti-02	01	249.5	0.8423408313272737	2.317223257774325	-11.016793495846924	32.722692374241205	-0.09316740694448991	-2.263284780783609	11.204342591652752	-33.740295757552346	0.11111990834203908	-0.7384519258304788	-2.211408993219471	11.605557473879616	-33.76351107013428	24.023122136168606	-24.781285445285654	-24.265473683977337	-0.7581633091170481	-0.24235154780873103
499	a135t	ti-02	01	250.0	0.8412979334490603	2.3153449985976358	-11.013755861592264	32.72212337676864	-0.09307786467126962	-2.2630867762498807	11.205381812775038	-33.74000361741874	0.11115253073538527	-0.7376394324867486	-2.213421253205433	11.606063955671752	-33.75889076870938	24.023712513774015	-24.77963391482947	-24.26258956528075	-0.7559214010554562	-0.23887705150673355
500	a135t	ti-02	02	0.5	1.8817434016491397	1.5598388516969406	-10.664114721797324	31.73548607791587	-0.07574608711759082	-2.6638181220124277	14.113081838228966	-34.953890505497135	0.13605198271988525	-2.8478153399856603	-2.1564556417304015	11.591413823673518	-31.025875956022944	22.631210207815485	-23.444320893678302	-22.556989712416346	-0.8131106858628172	0.074220495399139
501	a135t	ti-02	02	1.0	3.4454154223231357	1.4063200366634798	-13.2645043914914	31.838112141491408	-0.05943163453847992	-2.011006616037285	12.899257277007647	-32.20861421128107	0.18694663204732312	-1.6844773011472276	-2.057971441811664	12.498988269808795	-31.620960492351827	19.979927786663488	-21.192848552801866	-19.419005543178788	-1.212920766138378	0.5609222434847005
502	a135t	ti-02	02	1.5	3.235932649037148	2.0478515588636985	-12.098890834266594	32.43151640262224	-0.051704449799576634	-1.9167470987093695	13.197633004336247	-32.216812074911225	0.1268242460096285	-1.3888021816102158	-2.160362236444961	13.260375355367387	-32.723644362878986	22.380477127219347	-20.860806373074293	-19.776500776529627	1.5196707541450536	2.60397635068972
503	a135t	ti-02	02	2.0	2.655176325884321	2.2882899579230402	-12.109349811281069	32.45850841061185	-0.1089854965706262	-1.4992203038360423	13.078899269956977	-32.036418427342255	0.12018417180246177	-1.2682438490678776	-2.2005151928298283	13.014703285705068	-32.66282683675908	22.63744855725382	-20.445540785989486	-20.4617062670674	2.191907771264333	2.1757422901864203
504	a135t	ti-02	02	2.5	2.393506256971001	2.3749626786428455	-12.037821298876674	32.26464001155195	-0.1612151441805091	-1.433503282484863	12.256923172597993	-32.45670975740918	0.1264782266950486	-1.2333483525135438	-2.0827640776569467	12.188245235597913	-32.613595559472586	22.60178139131812	-21.66802678478151	-21.34795649707416	0.9337546065366098	1.2538248942439587
505	a135t	ti-02	02	3.0	2.524591860818993	2.3076614390742516	-12.144172449235183	31.919931395793494	-0.1841812692601179	-1.4126864518084767	12.500978391249204	-32.27010698693434	0.1335862714551466	-1.2268334904397704	-1.9520518027246652	12.064525728264817	-32.87076600780752	22.083420385632564	-21.232410045298582	-21.460533711888143	0.8510103403339819	0.6228866737444214
506	a135t	ti-02	02	3.5	2.6340153576650547	2.3162620528736926	-11.510746532757844	31.461998364216623	-0.2107838030623664	-1.6062469759236868	12.364566362850073	-32.250818818186936	0.13560695429647962	-1.3610954724581037	-1.894624642109999	11.648193990257	-32.97165080348105	22.267513884332473	-21.567676280026436	-21.94516157012709	0.6998376043060368	0.32235231420538213
507	a135t	ti-02	02	4.0	2.51937321373088	2.2934348519216066	-11.992929346402965	31.445895193594644	-0.21313718689196942	-1.692384249659417	12.207436442827438	-32.22674872012428	0.13582330133263626	-1.4094454464388146	-1.7869157465642924	11.2463173791109	-32.83201734524379	21.746400699113288	-21.78901041251559	-22.26268794540512	-0.04260971340230313	-0.5162872462918315
508	a135t	ti-02	02	4.5	2.620449799669738	2.333811182382018	-12.066365348263947	31.34967482672084	-0.20070238112854166	-1.7014388969993914	12.166794570830435	-32.25340849502433	0.14233391106927912	-1.441953512585825	-1.8958975607780724	11.401964899269943	-32.9288832777464	21.61712066083891	-21.84642129125255	-22.244319652170613	-0.2293006304136398	-0.6271989913317029
509	a135t	ti-02	02	5.0	2.644868609521988	2.3116317951089864	-12.304499454464626	31.41401648565966	-0.20333522064144358	-1.810491341204589	12.357408482084132	-32.34042450908222	0.14622823023800197	-1.4458175043546844	-2.0505847054254303	11.237312292256217	-32.9819370501912	21.42114882630402	-21.850614358606116	-22.596158358193108	-0.42946553230209616	-1.1750095318890885
510	a135t	ti-02	02	5.5	2.656616672739183	2.2363315980135967	-12.129898249628216	31.5508239412931	-0.20553896368471603	-1.928162082930564	12.323777851869556	-32.47975598974931	0.13936115882068373	-1.4551562178360242	-2.0623571156920546	11.489050331487677	-32.85163763189576	21.65725728967848	-22.15031802567435	-22.223483961196983	-0.4930607359958685	-0.5662266715185034
511	a135t	ti-02	02	6.0	2.5721875753744428	2.205453423330147	-12.19214230449331	31.501964308476733	-0.19589888894283777	-1.9735729864507652	12.3661021223072	-32.46744053138943	0.14209324620677982	-1.4463438004262266	-2.090029863918101	11.559599365507488	-32.6255120235819	21.51527542731357	-22.12871703826905	-22.030098747044295	-0.6134416109554799	-0.514823319730727
512	a135t	ti-02	02	6.5	2.427711928372968	2.1814686586699326	-12.40452909849277	31.78037307936484	-0.19117789978930153	-2.0314819067713317	12.48466584626703	-32.49235138287225	0.14739823364689142	-1.4145564312933203	-2.1692711896809276	11.708923567441445	-32.47487421613587	21.557312639542	-22.082947109518962	-21.922066341295707	-0.5256344699769606	-0.36475370175370614
513	a135t	ti-02	02	7.0	2.363857207361377	2.1563077294523354	-12.50674394832013	31.935477365815352	-0.2067216879201038	-1.9841160561103524	12.544178288010926	-32.55532397159244	0.14181996303656785	-1.4220885027178367	-2.2077938522261684	11.654535929074026	-32.404900066580176	21.585041146947557	-22.060163464575407	-22.016389285088778	-0.47512231762785007	-0.43134813814122097
514	a135t	ti-02	02	7.5	2.377163515710105	2.102614444185701	-12.28652674010387	32.144894135316	-0.20639738339007024	-2.0453693695080357	12.583581389426385	-32.61450126091676	0.13266553378798257	-1.4333048645774125	-2.302359832518345	11.913334354901556	-32.40376443885328	21.96098183939783	-22.1500210906005	-21.848931265337374	-0.18903925120266862	0.11205057406045782
515	a135t	ti-02	02	8.0	2.4046130418561784	2.0724050506536806	-12.369093115302341	32.16899309273423	-0.20864879008018647	-2.1200099770213914	12.60842641573506	-32.549018598828866	0.12442031750758845	-1.4681465315368067	-2.364196867217376	12.057382145277247	-32.44955704827915	21.87230502808557	-22.144830632687796	-21.81990525989991	-0.27252560460222597	0.0523997681856585
516	a135t	ti-02	02	8.5	2.3629956795448077	2.0484590692206135	-12.521896608776064	32.19586245675135	-0.20875000408921746	-2.1644224486979877	12.415207993446806	-32.453283177979614	0.12503902099853179	-1.5068034816847629	-2.391236599659702	12.105038719370844	-32.4135329642971	21.722424917195898	-22.28620861632148	-21.84353864672591	-0.5637836991255831	-0.12111372953001265
517	a135t	ti-02	02	9.0	2.296922230242458	2.0428035938336513	-12.702026582095817	32.20158830783939	-0.2063168707665711	-2.196752322959422	12.622677796804863	-32.46822463697684	0.11943699293732737	-1.4994790579164012	-2.3897168398741235	12.03554058659231	-32.55270371096239	21.542365319577222	-22.129179040960643	-22.109436791918146	-0.5868137213834217	-0.567071472340924
518	a135t	ti-02	02	9.5	2.2152718053071982	2.023348917733717	-12.795295719849682	32.20245134097473	-0.19818741749389773	-2.144480294456592	12.551211054495443	-32.45004580188967	0.11810786272184305	-1.5193424959343598	-2.342947538833347	11.909731133752699	-32.5180971626968	21.43050453885877	-22.123394596622877	-22.25538425840461	-0.6928900577641066	-0.8248797195458408
519	a135t	ti-02	02	10.0	2.1656613539725145	2.0893700431381452	-12.744751743914916	32.18452458986615	-0.20258527196383846	-2.144585014480401	12.356445210126292	-32.46458798565964	0.12431497177272942	-1.5523071376696942	-2.3563411911448373	11.90915572767304	-32.48042638479924	21.52914288908938	-22.330998090204858	-22.314257631968214	-0.8018552011154796	-0.7851147428788359
520	a135t	ti-02	02	10.5	2.0954253446786755	2.1293619141119096	-12.865600366124614	32.25423094802544	-0.20254188602407067	-2.1739442205071517	12.284255218637027	-32.489408383356015	0.12091969062279381	-1.5927326640751394	-2.350202360560836	11.790131871790429	-32.48400388315377	21.51799249601273	-22.460719580627416	-22.541381691320638	-0.9427270846146847	-1.0233891953079066
521	a135t	ti-02	02	11.0	2.0580014015993826	2.1327426550126023	-12.813710460564055	32.24695776768642	-0.1992824938478403	-2.175963145999044	12.323447096620981	-32.52244890166	0.11879454560394578	-1.5777461725208584	-2.321501092933687	11.757390917463498	-32.474513087519554	21.565989962134964	-22.455452899281955	-22.55836803391122	-0.8894629371469911	-0.9923780717762547
522	a135t	ti-02	02	11.5	2.0358852746681175	2.146033973048958	-12.741389952374965	32.35953173597833	-0.1981486908370442	-2.1726209672738257	12.195894757117424	-32.53086620983026	0.11913386813252659	-1.5942495710958202	-2.289038088161249	11.837589603240836	-32.49768258507765	21.76417575665232	-22.586607242691176	-22.507495366425765	-0.8224314860388553	-0.7433196097734438
523	a135t	ti-02	02	12.0	2.0402247866079115	2.145071507635835	-12.711186126063573	32.422502113806566	-0.19942718852487654	-2.2266155092650575	12.061575726296288	-32.42508422024379	0.1149205323607393	-1.6016557128246494	-2.264338716499363	11.763803807762509	-32.51597943415393	21.856387495378826	-22.674630659376696	-22.57794526910752	-0.8182431639978702	-0.7215577737286942
524	a135t	ti-02	02	12.5	2.0736672741629016	2.151570417201089	-12.650602904521064	32.42474148175847	-0.20820348480445858	-2.239081679901545	11.976051975387882	-32.38090682689046	0.10971154524430626	-1.6213496116677202	-2.235385864622525	11.737188465685714	-32.4213147304632	21.925708994438494	-22.742428470964274	-22.467194466904832	-0.8167194765257797	-0.5414854724663378
525	a135t	ti-02	02	13.0	2.1075552225292324	2.163030000971834	-12.638777420922192	32.41928430908957	-0.2067689194269562	-2.253346322973599	11.89438375908744	-32.409686401676716	0.10661880946468233	-1.6160748936387703	-2.2372921855022794	11.773632914956613	-32.37399087071627	21.94353688913921	-22.86879907552515	-22.346169812371475	-0.9252621863859396	-0.4026329232322645
526	a135t	ti-02	02	13.5	2.123663426093897	2.16897055022438	-12.491494787424019	32.454407891648344	-0.20979651321985318	-2.290107382576482	11.778348260860206	-32.50608663833082	0.11393854198840284	-1.606429008468651	-2.254649638855912	11.840681127042608	-32.315897243051005	22.131883654448707	-23.113703731278548	-22.21263133723906	-0.9818200768298411	-0.08074768279035283
527	a135t	ti-02	02	14.0	2.157011505992386	2.1512550471227128	-12.358995047563848	32.437547371278335	-0.20716232359729242	-2.282669467948989	11.73860971174235	-32.47858213517481	0.11969088663631862	-1.5909151129472823	-2.236458118359738	11.818656303747611	-32.33609229838158	22.2298073708372	-23.110113328342422	-22.187797719948602	-0.8803059575052217	0.042009650888598316
528	a135t	ti-02	02	14.5	2.1614266191277625	2.161741140641266	-12.315191798851776	32.378653711891864	-0.20189150316378865	-2.260709661942652	11.670054750903242	-32.51654283497318	0.12358419094840464	-1.5859909934870937	-2.1928010873639	11.834631319265522	-32.33366023027539	22.225203053681355	-23.185505058227974	-22.1163943727331	-0.9603020045466195	0.10880868094825402
529	a135t	ti-02	02	15.0	2.1680297054557043	2.1774974847973234	-12.306954988726897	32.34382147912683	-0.20111339784166662	-2.2439829389161887	11.698997129302422	-32.57804229031229	0.12759328546472276	-1.567055624270236	-2.1899580802460163	11.895084993830785	-32.386872537762905	22.21436397519726	-23.196548212303	-22.080771542992668	-0.9821842371057414	0.1335924322045905
530	a135t	ti-02	02	15.5	2.158225684726602	2.172991020673996	-12.329736170511971	32.333872994679794	-0.2006585160701404	-2.22620537288899	11.795200277404957	-32.61594594140324	0.12698126865492534	-1.5503913418526982	-2.176835723443048	11.964400240011734	-32.38710239642051	22.17712784484182	-23.120628284302487	-21.99170353697792	-0.9435004394606672	0.18542430786390085
531	a135t	ti-02	02	16.0	2.1347009755676387	2.160573030422443	-12.274616628021928	32.336413088402246	-0.19870181221434335	-2.2223539062676267	11.82716294368726	-32.603155343421356	0.1308477150997401	-1.547207574769957	-2.1519048776066567	11.996343743756274	-32.32976133604207	22.222369490802762	-23.066200403116326	-21.89782906909477	-0.8438309123135639	0.3245404217079937
532	a135t	ti-02	02	16.5	2.1313047497493356	2.1718473555851565	-12.244196385224782	32.35429080950075	-0.20190601702220715	-2.22741222161632	11.814451058769178	-32.643383903400874	0.13037263893211073	-1.5355615123758342	-2.162104273553724	11.912797737813914	-32.31619549751084	22.28194177986113	-23.127878444338112	-21.969758795877148	-0.8459366644769837	0.3121829839839805
533	a135t	ti-02	02	17.0	2.116365681739962	2.1938936781211336	-12.209322492289958	32.401676617225284	-0.19711231988713307	-2.2101892719826224	11.796538313508043	-32.70611290096726	0.12916071383750422	-1.5391597871625804	-2.164266982791587	11.95980041984057	-32.22177985772129	22.38624780305646	-23.187715465491472	-21.849040526094925	-0.8014676624350123	0.537207276961535
534	a135t	ti-02	02	17.5	2.1338893309844837	2.200799573569812	-12.06871557708347	32.44987629983407	-0.20069550759593197	-2.193829808044878	11.718499655993826	-32.69484626244478	0.13414108954377377	-1.5583900789034857	-2.144642693074054	11.983459229382596	-32.20845428273554	22.58196029632041	-23.236730832547988	-21.794138494345997	-0.6547705362275771	0.7878218019744132
535	a135t	ti-02	02	18.0	2.1653783089759933	2.207583173543393	-12.071879623454429	32.43430724665392	-0.2027893008588937	-2.187369412666773	11.730575995803592	-32.771646482101126	0.14015208038519755	-1.5769987966366583	-2.1565510450724985	11.973084023221	-32.239312848018905	22.570010796742885	-23.291077119438004	-21.83440035753107	-0.721066322695119	0.7356104392118148
536	a135t	ti-02	02	18.5	2.1732984070605417	2.2167003345651652	-11.989442429671263	32.427136410835274	-0.20370557136128056	-2.186526680631962	11.648739991127693	-32.781072447184926	0.13891839807227585	-1.5728826937544167	-2.161197686867414	12.032784066702087	-32.180391558161524	22.654394315729178	-23.3836463099782	-21.708389465020726	-0.7292519942490223	0.9460048507084515
537	a135t	ti-02	02	19.0	2.177223207879641	2.2134021055965083	-11.9250392028492	32.48785785838281	-0.20158171170808595	-2.216716404655077	11.65181093604911	-32.825289508780315	0.1398713100111075	-1.5693773400007542	-2.150032021885378	12.02250027180613	-32.22818019535574	22.77622076113012	-23.45190537908326	-21.7478660775561	-0.6756846179531415	1.028354683574019
538	a135t	ti-02	02	19.5	2.1816109180259606	2.2042660126044726	-11.942027895945033	32.478239091112926	-0.20362417483667533	-2.212886785721009	11.751056212345016	-32.85419387985157	0.13688441785223776	-1.5642189908623425	-2.1249733421699752	11.965438260280944	-32.188814586249045	22.740477207772365	-23.382764210212002	-21.730957740974457	-0.6422870024396374	1.009519466797908
539	a135t	ti-02	02	20.0	2.194377127452199	2.203948105546128	-11.8830785542794	32.4630863123805	-0.20404481630504298	-2.199815272847275	11.810516340589867	-32.908051069550666	0.13553223268882647	-1.5775411722836994	-2.0964181479842257	11.995913382166584	-32.20795296056406	22.783955863647225	-23.36586258542429	-21.6916217712132	-0.581906721777063	1.092334092434026
540	a135t	ti-02	02	20.5	2.2201065819157013	2.177418389344562	-11.797489282044342	32.45067884143141	-0.20182612768842786	-2.1937737262126027	11.788362364188037	-32.95859060016215	0.14192166341451326	-1.5885553234181105	-2.1004444669096562	12.05165296225467	-32.1938448641885	22.830607948731632	-23.423906426460626	-21.611085110345897	-0.5932984777289931	1.2195228383857355
541	a135t	ti-02	02	21.0	2.203355470285896	2.1710968642174273	-11.746484829094054	32.43255126456797	-0.20189956498087958	-2.1999328701668484	11.77370729387872	-32.99775788878267	0.14384377901437445	-1.5957340584733226	-2.098532149208094	12.022912152959117	-32.21656593667485	22.857163299691344	-23.482039251037307	-21.684564521111252	-0.6248759513459632	1.1725987785800918
542	a135t	ti-02	02	21.5	2.18467767320433	2.187323008386421	-11.740548429827466	32.3789594798163	-0.20185988820739	-2.2099638341248817	11.734418830705312	-32.989103173415415	0.14361328336205126	-1.6284152677657207	-2.121595212381167	12.026797296769177	-32.18951659961848	22.825734058375257	-23.522894781680325	-21.728052109791857	-0.6971607233050676	1.0976819485834
543	a135t	ti-02	02	22.0	2.1798111908471665	2.2140256862191463	-11.75994865467278	32.3607729181514	-0.19962637782385279	-2.2046479925026072	11.66243430018208	-32.96320747718583	0.14147807653857766	-1.646917091062272	-2.1347718075808273	11.993895733749786	-32.133852804080476	22.814849949697766	-23.563569470791634	-21.741834778126623	-0.748719521093868	1.073015171571143
544	a135t	ti-02	02	22.5	2.1631241323184836	2.2234182545848555	-11.806876909174834	32.31675900902247	-0.19634992262281056	-2.2245052178270535	11.728472175380702	-32.97567095845568	0.1416009621369887	-1.6533950714680503	-2.1426150196368816	11.973609286257597	-32.11997865849496	22.73330035443249	-23.526452961387857	-21.77925533102381	-0.7931526069553669	0.9540450234086819
545	a135t	ti-02	02	23.0	2.1356819916108987	2.2258092931446916	-11.783799138030174	32.24763464689501	-0.1962613810212715	-2.234621467266606	11.771168745655915	-33.01388986968992	0.14103478335574443	-1.669066661911838	-2.159590077741292	11.905931644826254	-32.107018058442094	22.689644802009525	-23.532569188966136	-21.894061161658072	-0.8429243869566108	0.7955836403514525
546	a135t	ti-02	02	23.5	2.113269278079089	2.227165221284789	-11.774912515444672	32.21970628176529	-0.1948637812715412	-2.2145631504684102	11.783428683764361	-33.04076242809399	0.14258399341623973	-1.6866739043578718	-2.1639643509227264	11.902317175468207	-32.09486437067951	22.671958987605407	-23.52417668265334	-21.929916172412813	-0.8522176950479334	0.742042815192594
547	a135t	ti-02	02	24.0	2.1013281146898897	2.2237502959428777	-11.822285659179013	32.19926603140933	-0.19015924825827557	-2.2096928648850778	11.857571687790392	-33.06597479674554	0.1411691292511353	-1.694267502610142	-2.1751084532831415	11.873278978026608	-32.094375142108824	22.600730668173195	-23.46708609284737	-21.98914400528561	-0.8663554246741754	0.6115866628875857
548	a135t	ti-02	02	24.5	2.085193776402298	2.209870353055552	-11.887829707456197	32.15902842826303	-0.18439549528416216	-2.195706029366361	11.898410819840217	-33.02824680447371	0.14338895890340447	-1.6990455723119695	-2.180112990632151	11.84300729867587	-32.08000464141304	22.481069073862383	-23.36654855038061	-22.03096212927899	-0.8854794765182277	0.45010694458339273
549	a135t	ti-02	02	25.0	2.0726685304512427	2.21067429302218	-11.935417257473423	32.13755722848948	-0.18207717011909177	-2.1967530258413	11.93202802351396	-33.02222593460803	0.1445053600773327	-1.7125995576778203	-2.172837054783365	11.837858701670172	-32.07435720191204	22.412814264038232	-23.32452274697713	-22.049266582251814	-0.9117084829388986	0.36354768178641805
550	a135t	ti-02	02	25.5	2.0539365858237613	2.2159421750643626	-11.891837433675155	32.13516012932657	-0.1806383672056183	-2.220956594067953	11.977010729904322	-32.99538094296231	0.1454116468454724	-1.713991458873135	-2.190681022761062	11.830576822274772	-32.12771715355459	22.459264870715778	-23.274553527486095	-22.147876227090258	-0.815288656770317	0.31138864362552
551	a135t	ti-02	02	26.0	2.0503273992094426	2.2402618916039128	-11.833212733223636	32.12897511224078	-0.1804905428760296	-2.234784843849646	11.980950384477131	-32.95277516794749	0.14557044938859579	-1.7156344892511768	-2.2020220703051923	11.819327457536952	-32.091080570672155	22.536024270621056	-23.241529720807442	-22.139082273482128	-0.7055054501863864	0.39694199713892786
552	a135t	ti-02	02	26.5	2.0385287189835735	2.239549583684962	-11.830649804810172	32.07985345290863	-0.17719191327886896	-2.2217719153515922	11.955247239736874	-32.90329506281144	0.1445363321453572	-1.733766415059715	-2.2181576708898256	11.838367769240866	-32.08121397930065	22.48875323178342	-23.202475319559667	-22.15624157702575	-0.7137220877762473	0.3325116547576705
553	a135t	ti-02	02	27.0	2.032818005643191	2.248846971756073	-11.832079838761418	32.04701153477091	-0.17524372471107752	-2.2271412685684444	11.95042517046385	-32.87041382878338	0.14380558978642627	-1.748055671818568	-2.219388388567204	11.833975970951952	-32.06007331279654	22.463778667765567	-23.178568061812626	-22.16072339658717	-0.7147893940470595	0.3030552711783976
554	a135t	ti-02	02	27.5	2.0177215195382825	2.2547535569787933	-11.864694848605568	32.04000116100962	-0.1747828365986606	-2.2357466426405423	11.993656015094523	-32.90319232329277	0.14529159593273297	-1.7578981453957374	-2.219774210136285	11.860109118962926	-32.053857455496086	22.430059869382845	-23.174774191504717	-22.1536991725269	-0.7447143221218724	0.2763606968559458
555	a135t	ti-02	02	28.0	2.006861997310332	2.2557595658677623	-11.886447687097958	32.06702446770009	-0.17264265314522156	-2.253457207170514	11.946209715498327	-32.93260749573205	0.14159914720700456	-1.7685098137223438	-2.223741449481699	11.902035170381216	-32.072425749880495	22.436336346469893	-23.270898493342457	-22.155779845392992	-0.8345621468725639	0.28055650107690155
556	a135t	ti-02	02	28.5	1.9980212555299532	2.2611644755205953	-11.879332407074736	32.09875749451297	-0.1715515447903398	-2.25066326749623	11.972100181693676	-32.9478826754504	0.14086474099132676	-1.7825873788072606	-2.238846192410389	11.882571084064377	-32.07986976796245	22.480589562958826	-23.25713256505197	-22.22071099958577	-0.7765430020931419	0.25987856337305715
557	a135t	ti-02	02	29.0	1.9863597727096654	2.262513429942639	-11.902158384402814	32.16654460868991	-0.1709893960858278	-2.2569202754178477	11.974205880426751	-32.93690021766005	0.1382580332181958	-1.7932918212748068	-2.2274930769489685	11.918452635372848	-32.089846515461204	22.526899654229737	-23.252345975518782	-22.205819005602468	-0.725446321289045	0.3210806486272695
558	a135t	ti-02	02	29.5	1.9645794750970658	2.271664443961447	-11.910636076817584	32.19064023799769	-0.16902903375138204	-2.2809913085604703	11.967871455707034	-32.918920557907676	0.1368116708890038	-1.80841303702963	-2.210562258658511	11.866181408369755	-32.10705189326687	22.551668605141554	-23.26425777362349	-22.29526630548819	-0.7125891684819372	0.25640229965336303
559	a135t	ti-02	02	30.0	1.9496922128816123	2.2780871590066925	-11.903068807911888	32.21178509058318	-0.16731778822872848	-2.294971150043818	11.99646135489914	-32.87132002023583	0.13400677462272945	-1.8135767257313575	-2.207821584202358	11.849987817861695	-32.128764698693445	22.586803441677983	-23.203140828986506	-22.350482977883853	-0.6163373873085227	0.2363204637941294
560	a135t	ti-02	02	30.5	1.9471404337537424	2.294749046434098	-11.882340215220736	32.22543406963872	-0.1633400531567862	-2.2898463543873273	12.003782140369799	-32.851427949519476	0.13455917285957786	-1.8227320965740417	-2.2255899284074037	11.849303164357325	-32.11782882550694	22.637842900852085	-23.166273043834213	-22.36970725237732	-0.5284301429821276	0.26813564847476457
561	a135t	ti-02	02	31.0	1.9592201399085607	2.2917588646990077	-11.888957590760961	32.21421102433232	-0.1603889194129325	-2.296484050903596	11.958189940639917	-32.81641924821131	0.13739713213311844	-1.8294488997394065	-2.2214532039218526	11.867711331739965	-32.106875831123176	22.617012298270367	-23.177705145754807	-22.33084646313591	-0.5606928474844395	0.28616583513445804
562	a135t	ti-02	02	31.5	1.96811012206571	2.30694926784566	-11.876861023019604	32.23792875292287	-0.1614582634700284	-2.3007752881701147	11.962018134211313	-32.86091072701892	0.13834150908390774	-1.8358992886976169	-2.2398540341886286	11.85079056995865	-32.13549408453192	22.668016997748925	-23.22278463536384	-22.392346715393806	-0.5547676376149155	0.2756702823551187
563	a135t	ti-02	02	32.0	1.9633092103461844	2.3101194975675194	-11.881792147867321	32.25414438508306	-0.16118066265437528	-2.3096668145091277	11.912747440614245	-32.8694541099277	0.13745409549424886	-1.8366364239050554	-2.247374688684722	11.814716641206081	-32.14474807525693	22.682471734783256	-23.29010005098271	-22.450733336294437	-0.6076283161994525	0.23173839848881883
564	a135t	ti-02	02	32.5	1.952563920732936	2.325623625700936	-11.855291637529064	32.22038144363891	-0.15735430589537894	-2.3061678579486964	11.910873797180175	-32.87338269273896	0.13796344398725746	-1.8442443704987255	-2.2419997921395143	11.82708783910193	-32.17534516935475	22.690713431810778	-23.288067615415603	-22.481937572158124	-0.5973541836048248	0.2087758596526541
565	a135t	ti-02	02	33.0	1.9415576685992089	2.3268051460856647	-11.8529446537634	32.20909217082392	-0.15706237732887915	-2.3222253281164758	11.960975716298888	-32.86152165493366	0.13891904196574972	-1.8410121619575295	-2.252115125541964	11.891291722993802	-32.175780537545634	22.68295266314619	-23.24091460211438	-22.436058433452118	-0.5579619389681909	0.24689422969407104
566	a135t	ti-02	02	33.5	1.9310488378026212	2.3199316642279975	-11.862263480063914	32.19856520534456	-0.15666644809180397	-2.329254174058418	11.955761284117855	-32.804698858711845	0.14073319637902013	-1.8452471864251896	-2.265208661801087	11.886050331602569	-32.187669435030514	22.656233389508643	-23.19412500036519	-22.481026113851602	-0.5378916108565477	0.17520727565704064
567	a135t	ti-02	02	34.0	1.9206165731472131	2.316179092682488	-11.873746825368489	32.180371623692494	-0.1561798581289084	-2.325698804510868	11.94052053274772	-32.8166656117141	0.14138819752178466	-1.8497381722900965	-2.2644109952186904	11.90840204880919	-32.168898281689344	22.62280389100649	-23.21663554408437	-22.45402882724173	-0.5938316530778778	0.16877506376476248
568	a135t	ti-02	02	34.5	1.9043940021915575	2.3102518448007916	-11.867638115638616	32.181209017047216	-0.15333838179175094	-2.336549925418385	11.90498048488261	-32.81969082349982	0.13991050683582804	-1.8592952880317875	-2.2767239422136236	11.88971595770988	-32.11980846024723	22.62382274620939	-23.264688138991513	-22.4617177305912	-0.6408653927821213	0.16210501561819157
569	a135t	ti-02	02	35.0	1.8983681461747473	2.3003908105852706	-11.835020548844714	32.16490868000547	-0.15115122846374623	-2.3493972147618005	11.906039737813167	-32.83767785953292	0.1418814529758058	-1.8644522944161435	-2.2684814240254707	11.883858534318493	-32.10595362428298	22.630278941746024	-23.29030511196949	-22.456660662231357	-0.6600261702234675	0.1736182795146668
570	a135t	ti-02	02	35.5	1.8926497162706863	2.2985758994319694	-11.841118602132555	32.160172220984435	-0.1476522738731825	-2.3644083067599335	11.877830408161033	-32.82629657472373	0.14077104990108272	-1.8641681317198422	-2.2617663173394615	11.86266029811982	-32.0635185313165	22.61762951828385	-23.319755697294728	-22.434142965985295	-0.7021261790108788	0.18348655229855382
571	a135t	ti-02	02	36.0	1.8849255609254167	2.2802040390230442	-11.820075874494236	32.17029652698109	-0.1454955595168433	-2.377243599550656	11.841489325893617	-32.7748378146245	0.14060140847288607	-1.868896056221452	-2.264181112456779	11.844385279713723	-32.05474221498565	22.630424691509898	-23.315486239325494	-22.45850854302474	-0.6850615478155966	0.17191614848515613
572	a135t	ti-02	02	36.5	1.8842914269353552	2.273407957120841	-11.838688173779625	32.19029373831235	-0.14291606900217074	-2.3972540738962262	11.909239152504046	-32.73996945618316	0.14313756163008476	-1.8868956878525989	-2.2739584497975676	11.857819902845481	-32.048699757514235	22.625013521653564	-23.227762884947428	-22.467442565383564	-0.6027493632938636	0.15757095626999984
573	a135t	ti-02	02	37.0	1.8894655340539896	2.2649900603456348	-11.820255793028267	32.2013983193375	-0.14232318511851458	-2.4092678164999093	11.985736922523383	-32.74600333070642	0.14384406698200997	-1.8940321140399723	-2.2810961709528574	11.837564782247687	-32.04461603470104	22.64613258665487	-23.168013342819453	-22.492714003392194	-0.5218807561645846	0.153418583262674
574	a135t	ti-02	02	37.5	1.8889509853684399	2.2744098166307536	-11.815043375793575	32.19745778295979	-0.14450155525551248	-2.401265742721943	11.976567863769288	-32.716612923819795	0.1440113443553427	-1.9179628725952447	-2.2858892113665124	11.788304308905326	-32.004759654553645	22.656824223796967	-23.14180101367262	-22.531356444241638	-0.4849767898756525	0.12546777955532917
575	a135t	ti-02	02	38.0	1.8820804817414083	2.273348580663726	-11.83396782342118	32.189571870848845	-0.14675598499042722	-2.396318972984917	11.984217843031093	-32.70603468400926	0.14577590132167662	-1.9264511782750078	-2.2871964555944326	11.784647338598166	-31.991753510616878	22.62895262809139	-23.119115897631836	-22.538673324146746	-0.49016326954044587	0.09027930394464434
576	a135t	ti-02	02	38.5	1.8796318316940899	2.2868365145685634	-11.82579473666037	32.18239574787634	-0.147174735944527	-2.398536845685187	11.978709865477114	-32.69371768860291	0.1483896427124786	-1.9430633697462305	-2.2959503360798452	11.810118455695557	-31.998082351729305	22.643437525784535	-23.112329762043032	-22.547345770165734	-0.4688922362584975	0.09609175561880079
577	a135t	ti-02	02	39.0	1.8731531848680563	2.299980991126557	-11.805173713531277	32.169169168934154	-0.14604255599084426	-2.4003682665619825	12.02358760792396	-32.65130664656567	0.1492484569249522	-1.9587006510675589	-2.297026811328688	11.79370208173506	-32.012510899825955	22.663976446529432	-23.02488140426959	-22.601383095619088	-0.3609049577401571	0.06259335091034401
578	a135t	ti-02	02	39.5	1.8643724401613955	2.3079835166592275	-11.783413183488346	32.17266746707302	-0.14610576433487857	-2.4035240864685026	12.011833321520948	-32.62133180499074	0.15322754153718904	-1.958838820668052	-2.3089632541790217	11.775796141822608	-32.01411974011463	22.6972378002439	-23.005900792735982	-22.6417532329777	-0.3086629924920814	0.05548456726620188
579	a135t	ti-02	02	40.0	1.8645727189987449	2.3166966753314227	-11.804664926425554	32.18830043684274	-0.14409255342836402	-2.4035790300860302	12.039796345720601	-32.595970657265774	0.15505236965258126	-1.9652068993881455	-2.3109707233467374	11.796616503901769	-32.01283265158939	22.700332185748607	-22.948793525406987	-22.627821051423762	-0.24846133965838035	0.07251113432484502
580	a135t	ti-02	02	40.5	1.8674686336836581	2.3196311469660875	-11.820613266191927	32.20445039548349	-0.14343449146292808	-2.406344600613121	12.084888082652208	-32.575178638329895	0.15541939403367142	-1.9688664952269843	-2.3153632446839563	11.811907936727373	-32.03033576797749	22.703468276257652	-22.884650253720064	-22.635188937477402	-0.18118197746241194	0.0682793387802505
581	a135t	ti-02	02	41.0	1.864660289398813	2.3231969604265204	-11.831601812967401	32.21257928916196	-0.14221697500653477	-2.4119210407254	12.086577732742622	-32.58110375466352	0.15851692509844703	-1.973520238781887	-2.297242029827741	11.773802808613533	-32.04733721908082	22.704174436621077	-22.890147112554388	-22.679636389678105	-0.18597267593331068	0.024538046942971903
582	a135t	ti-02	02	41.5	1.8667093714681997	2.3113916292453363	-11.842326690325118	32.21893251118824	-0.14033701139906682	-2.4048429266749913	12.111868774309308	-32.57755802239495	0.1598799995509867	-1.9827536510008221	-2.2930000758731794	11.782459747436176	-32.05780443217086	22.687997450108462	-22.850989186608714	-22.684389040140488	-0.16299173650025267	0.003608409967974069
583	a135t	ti-02	02	42.0	1.8697249857087659	2.308629751724524	-11.840423917537672	32.22845620185741	-0.14083899346988527	-2.406814176360727	12.143178101110808	-32.57954123418009	0.1597239976615793	-1.9879745489995904	-2.2942502713032074	11.781145979408517	-32.08956150277702	22.696662036044266	-22.824292305238316	-22.72091535796254	-0.12763026919405007	-0.02425332191827323
584	a135t	ti-02	02	42.5	1.8751329804569408	2.310763187656972	-11.836789685414677	32.23824582461488	-0.1396874435519071	-2.4016189128396705	12.121867862751293	-32.585293894248984	0.16089454197756387	-1.9969283874418269	-2.2845216723018846	11.769548478429169	-32.10706209109726	22.712219326857173	-22.843837845911708	-22.743830691954866	-0.13161851905453403	-0.03161136509769236
585	a135t	ti-02	02	43.0	1.8714496775864313	2.3106587262470937	-11.883163713015588	32.23700587387167	-0.13969806423367534	-2.3933500817828604	12.1554641713441	-32.59207206428699	0.16150839314955648	-2.0047599839677175	-2.26690774498038	11.764133069458955	-32.11384902624618	22.664500887103173	-22.808147645809868	-22.74993400814889	-0.1436467587066943	-0.08543312104571754
586	a135t	ti-02	02	43.5	1.8621550207540138	2.3013994205937425	-11.876745606353476	32.23229830383025	-0.1390473971601272	-2.3934330791592395	12.177742046919251	-32.57765066861029	0.16251940342998564	-2.007471108670511	-2.2630211174108523	11.795291697158255	-32.11622558248009	22.656952118070514	-22.769869694580418	-22.729271090649185	-0.1129175765099042	-0.07231897257867104
587	a135t	ti-02	02	44.0	1.8543888563234943	2.302747122816721	-11.843848202819505	32.23024920280723	-0.1398769526875	-2.392848499497968	12.169465666826328	-32.611439369622374	0.16184355079776855	-2.0095693165120374	-2.2707007820182947	11.779527058786176	-32.12569061734095	22.689148122804447	-22.812855604183746	-22.772044800761613	-0.12370748137929866	-0.08289667795716582
588	a135t	ti-02	02	44.5	1.8471114224444152	2.3080857281313354	-11.838852205550426	32.21995890177941	-0.1412287440048856	-2.39086032092365	12.175707044002143	-32.597307631657706	0.1614282879628798	-2.0201268643125676	-2.271646217870093	11.77485194472174	-32.129909545910635	22.689192424360314	-22.79226136462122	-22.79971926092714	-0.10306894026090418	-0.1105268365668266
589	a135t	ti-02	02	45.0	1.8448043948402912	2.3060378112681486	-11.84694482898247	32.22363041852561	-0.14272022683820904	-2.3787900203859045	12.176719648063845	-32.58852323725303	0.16074362521712343	-2.028711997363501	-2.2843767462802202	11.772135751679308	-32.14933409544297	22.682723400811287	-22.772570211196175	-22.84548269256709	-0.08984681038488773	-0.16275929175580117
590	a135t	ti-02	02	45.5	1.8473648585640388	2.316986520179491	-11.848039901767693	32.235754854501316	-0.14193665187743215	-2.3742520804404763	12.163223737202456	-32.57545975864632	0.16205630334075274	-2.040534664289595	-2.281934080457754	11.813174866416745	-32.13879550790298	22.704701472913115	-22.76636845042102	-22.80072452766954	-0.06166697750790462	-0.09602305475642581
591	a135t	ti-02	02	46.0	1.848994988695704	2.3218421052018408	-11.858650877277935	32.24233180631184	-0.14026792873402294	-2.372363784771999	12.184167301698293	-32.5703155815633	0.16166947225660905	-2.0554491778649506	-2.2884831391545437	11.8174213522081	-32.130624844490384	22.705523034235746	-22.73711052111442	-22.808140820606074	-0.0315874868786743	-0.10261778637032748
592	a135t	ti-02	02	46.5	1.8497615172976798	2.330881093596331	-11.82672677396558	32.22651113339198	-0.13979584190072916	-2.375398123117305	12.17670606271665	-32.538564051734454	0.16172852995712314	-2.0644351453566956	-2.2812131235424764	11.79619693191726	-32.13699617642332	22.73066545302273	-22.71532342407871	-22.836685996107548	0.015342028944019148	-0.10602054308481712
593	a135t	ti-02	02	47.0	1.8485860849900837	2.339949106526722	-11.831309573192812	32.20992369467272	-0.1405614610403004	-2.3810682738389812	12.178537215404477	-32.52119626022131	0.16061618655662915	-2.0749644821010134	-2.2754495815164155	11.798514531139803	-32.126060062650005	22.71856322800663	-22.703672593139483	-22.829373510137547	0.014890634867146701	-0.1108102821309167
594	a135t	ti-02	02	47.5	1.84384597418854	2.3390016219093988	-11.80991142348196	32.21205094598873	-0.13971302427693708	-2.3792234217633785	12.178679051484353	-32.5344252768231	0.1606228599958149	-2.08138628260966	-2.2674678463142186	11.813613122627995	-32.13972981682278	22.74114114441617	-22.714059811383247	-22.831124848930124	0.02708133303292115	-0.08998370451395488
595	a135t	ti-02	02	48.0	1.8487495737513442	2.3518464362147817	-11.793397031510015	32.219900289196936	-0.1404964860468999	-2.375940980858568	12.155572395537863	-32.524326779447506	0.16023594427289972	-2.088879066431644	-2.2670695452989067	11.825300235258226	-32.13581061778003	22.778349693901703	-22.724955906542213	-22.81770942050101	0.05339378735948941	-0.039359726599307976
596	a135t	ti-02	02	48.5	1.8530771536467634	2.363693294945508	-11.793476991353423	32.21022727169026	-0.14026256364316841	-2.3770588990289068	12.152103801764792	-32.53937084342358	0.15995641661559487	-2.095307629450247	-2.2573284734104635	11.830609689141339	-32.166996579897045	22.78044357528234	-22.74463208771527	-22.835945839969657	0.03581148756707009	-0.05550226468731623
597	a135t	ti-02	02	49.0	1.8502472172734323	2.3769449697209826	-11.768042363416612	32.21696485952316	-0.13997536796347607	-2.3773629118746245	12.134808883489386	-32.57033365244664	0.15986876226609628	-2.0973896437175634	-2.2644554232923775	11.825544515389042	-32.175185836081084	22.82586746582753	-22.79299428652926	-22.86123917042855	0.032873179298267274	-0.03537170460102246
598	a135t	ti-02	02	49.5	1.848878367859486	2.3939462493693293	-11.755527526039529	32.22426013722993	-0.13921120524358266	-2.3788292945870912	12.117773640423419	-32.58715323814067	0.15865458381457995	-2.1003351896873386	-2.276692412839398	11.81532028956948	-32.16167684431148	22.862678860559733	-22.828765513733345	-22.87450578940925	0.033913346826388135	-0.011826928849515639
599	a135t	ti-02	02	50.0	1.8417993939920176	2.3955773907602627	-11.81042118780258	32.21412816195028	-0.13850947512826	-2.3736947534688713	12.100294510001243	-32.60701040167304	0.15755074406043024	-2.1073019224875718	-2.281438046446989	11.815971710239006	-32.15830179565009	22.79928436490796	-22.861369376208494	-22.889270660353624	-0.06208501130053179	-0.08998629544566228
600	a135t	ti-02	02	50.5	1.835086479436639	2.384808607959683	-11.824719401792827	32.19849232734681	-0.13779475598458985	-2.3604289496880977	12.077067395744466	-32.60570812880323	0.15665409693087234	-2.1211194914052776	-2.2773072258562004	11.816163157805432	-32.141527879402645	22.75858153351367	-22.87021034180058	-22.88870495942205	-0.11162880828690902	-0.13012342590837989
601	a135t	ti-02	02	51.0	1.8261924479104807	2.3965370925123115	-11.83559438598583	32.1906097212537	-0.13709924409124394	-2.349681394202602	12.078572804049317	-32.60038612627939	0.1559721790252175	-2.132816049679451	-2.2836410918443275	11.861260523177933	-32.132424068627465	22.751552427780183	-22.8526217814987	-22.861428239062832	-0.10106935371851833	-0.10987581128264878
602	a135t	ti-02	02	51.5	1.8200480605397347	2.390799671901607	-11.874945255744139	32.18350185996682	-0.13650287409812065	-2.338577256455145	12.085360319097116	-32.638533406817515	0.15565645276863962	-2.151358115406291	-2.278425960784227	11.867887520288518	-32.16245315255077	22.699356276124284	-22.872596765505026	-22.904301647913037	-0.173240489380742	-0.20494537178875305
603	a135t	ti-02	02	52.0	1.811556434110393	2.3937133698054267	-11.880852596626436	32.16813592977827	-0.13563704101733712	-2.340499337346613	12.084139951939898	-32.670097181295034	0.1544695854298656	-2.164584341170577	-2.288029718953476	11.828344144861378	-32.16677261522833	22.680996702957266	-22.90762402228922	-22.979486096380615	-0.22662731933195346	-0.298489393423349
604	a135t	ti-02	02	52.5	1.811330573028704	2.4002815172213983	-11.894705926702871	32.170220238631714	-0.13516268660688027	-2.3481779404813143	12.130800516616373	-32.67505533530133	0.15359768330281295	-2.1715578543843868	-2.2810140407051858	11.805785811338724	-32.180615120898594	22.67579582915024	-22.87399776247034	-23.016070631620735	-0.1982019333200995	-0.34027480247049624
605	a135t	ti-02	02	53.0	1.8228791392845611	2.405269877231262	-11.877509119803294	32.15835278026805	-0.13499145921014466	-2.3582289824467324	12.123598973149285	-32.68171848921317	0.15113211040037516	-2.175550411823117	-2.2792273443859354	11.801790806262852	-32.1901087175313	22.686113537696023	-22.900207847320385	-23.02021652819294	-0.21409430962436105	-0.33410299049691616
606	a135t	ti-02	02	53.5	1.8262770879470842	2.4072598988217417	-11.892396832322794	32.15746036331557	-0.13416754387875873	-2.3567841298218646	12.110080854939632	-32.69974046859447	0.14942083938606412	-2.1812429266525406	-2.275539454310025	11.821046584215955	-32.20681069855021	22.67232342981452	-22.931190447969396	-23.016269407349732	-0.2588670181548771	-0.3439459775352134
607	a135t	ti-02	02	54.0	1.8225237796585314	2.4045881257359913	-11.89694890523166	32.15610406685965	-0.13255305782403426	-2.352759263013543	12.116756495314602	-32.69806709917854	0.15020059631226979	-2.1848866602051022	-2.271773929682255	11.803833253915268	-32.21286080956555	22.663743287363978	-22.916422328389242	-23.043164365879107	-0.25267904102526373	-0.3794210785151293
608	a135t	ti-02	02	54.5	1.826652840517843	2.405829062755204	-11.870944665002794	32.1456997829617	-0.13087462748917006	-2.35081540136764	12.1411181722401	-32.690419098271775	0.14956150324609777	-2.1916832593093623	-2.2817141962104848	11.792801334657062	-32.19877638096108	22.68058418071411	-22.881429451642386	-23.05271966130602	-0.20084527092827642	-0.37213548059191126
609	a135t	ti-02	02	55.0	1.834214742238267	2.40724725740608	-11.883338718153222	32.14943579519381	-0.12933442631529202	-2.3456611848793156	12.147444252814182	-32.69230471267166	0.14918708449865725	-2.1938779610164265	-2.2837481026309323	11.75287163851738	-32.20455632569964	22.673344334446668	-22.870668986553426	-23.095096008591355	-0.19732465210675798	-0.42175167414468717
610	a135t	ti-02	02	55.5	1.840282277109765	2.4150411386603725	-11.902378377821561	32.14725457221425	-0.12907831707790035	-2.3309617826386404	12.165287901437313	-32.681174753875865	0.15018555941802533	-2.1925200192503165	-2.2889572539795315	11.72146377765659	-32.203565631881126	22.659917333053063	-22.825741392737065	-23.12329685034462	-0.16582405968400238	-0.4633795172915569
611	a135t	ti-02	02	56.0	1.8439717271586065	2.409702983785966	-11.898203364103985	32.143586547434104	-0.12845923916808935	-2.3280901015361586	12.177501785669898	-32.65674104953395	0.15003256629144188	-2.1933369310558075	-2.2856484447288565	11.716013365877492	-32.22070520742283	22.655086167116085	-22.785756038276855	-23.139705490171398	-0.13066987116076945	-0.48461932305531263
612	a135t	ti-02	02	56.5	1.8459905644078505	2.4144974180107224	-11.91986845635069	32.12597220842148	-0.12734991485784247	-2.31938401535172	12.188967494506258	-32.61745180152692	0.149637324997576	-2.1876120177215976	-2.280732382221236	11.706390235185713	-32.228283141747355	22.620601170081514	-22.725580912232644	-23.144246742096627	-0.10497974215113004	-0.5236455720151127
613	a135t	ti-02	02	57.0	1.8476592123008706	2.4212681803716207	-11.889293155924577	32.12665379826239	-0.12637811896710105	-2.315218410929112	12.20283296309919	-32.609100688881625	0.14936413748595734	-2.1882087430902186	-2.27757970928705	11.692447090614039	-32.20913484527524	22.65862882270943	-22.69850011819269	-23.134816994737594	-0.03987129548325896	-0.4761881720281629
614	a135t	ti-02	02	57.5	1.8493661211759502	2.427358929844184	-11.878572606912762	32.113525729508794	-0.1263133126542503	-2.31966398079111	12.212416938193286	-32.604877343297176	0.14908363827338342	-2.19383112338567	-2.2858974197092703	11.668296949730351	-32.216527211344356	22.662312052440214	-22.689354060275868	-23.178592683532994	-0.027042007835653692	-0.5162806310927799
615	a135t	ti-02	02	58.0	1.8542669823169136	2.4318060901206855	-11.87188852674944	32.09873266244148	-0.12581772144970993	-2.310712062998047	12.22894997922216	-32.59251153248006	0.1488201855140189	-2.1964562394635556	-2.288512714042617	11.656119476069595	-32.22941541117229	22.65865022581272	-22.65127115219164	-23.203997906291953	0.007379073621081034	-0.5453476804792317
616	a135t	ti-02	02	58.5	1.8603124405183071	2.4304772205076217	-11.866370287909175	32.090227572667565	-0.12567991367137776	-2.293808600999739	12.231824624475827	-32.58065735192286	0.14997573644300122	-2.1928457135610384	-2.3005661613524047	11.691570306683484	-32.21386198544193	22.65433450526601	-22.618345505675148	-23.155391113153584	0.0359889995908631	-0.5010566078875733
617	a135t	ti-02	02	59.0	1.8568274819721218	2.432136054246877	-11.861471709117625	32.07578325517711	-0.12470800068273405	-2.2846390639767393	12.240535769039926	-32.57831189175067	0.151294818601144	-2.196662235272791	-2.301879433540809	11.697222858317643	-32.20371642795801	22.64644760030636	-22.595828368769077	-23.148207756481842	0.05061923153728287	-0.5017601561754823
618	a135t	ti-02	02	59.5	1.855963352698874	2.4371084303985	-11.859625653110696	32.078771556064154	-0.12391468965528854	-2.2745137123261854	12.226307940322279	-32.57239888765765	0.1523006117738652	-2.2050287504647335	-2.3009396462753333	11.687708986459803	-32.194522408236274	22.65625433335196	-22.59221873754298	-23.15681846581766	0.06403559580898133	-0.5005641324657013
619	a135t	ti-02	02	60.0	1.8593878484439217	2.4334782306051426	-11.864324493812699	32.08669790726577	-0.1240958192924076	-2.2645456217867355	12.220015281003509	-32.58694645231835	0.1523950970935827	-2.210894864190965	-2.305405982592216	11.699769937510595	-32.16789780465263	22.655851644058217	-22.603177515300402	-23.125040865481296	0.05267412875781474	-0.46918922142307906
620	a135t	ti-02	02	60.5	1.8548402623342863	2.4293651209136153	-11.865481754651986	32.08295471153906	-0.12400066716598945	-2.2652620171919597	12.222830544194377	-32.59354387967249	0.15507751843035755	-2.2152014028429807	-2.2996830279765312	11.69862003731758	-32.17337362872437	22.646838077800687	-22.604898501405703	-23.134797759892017	0.04193957639498436	-0.4879596820913292
621	a135t	ti-02	02	61.0	1.849278049787019	2.426866305943465	-11.872063045976162	32.080899947653826	-0.12330467468777229	-2.262739293883968	12.24729561484547	-32.60306875517192	0.15562797490581212	-2.2096343383400465	-2.294174837194582	11.706007010111355	-32.176525540035435	22.635703207621127	-22.586189133992377	-23.12504965567169	0.0495140736287496	-0.4893464480505614
622	a135t	ti-02	02	61.5	1.8421516462817948	2.4248092326736845	-11.857997118532133	32.09564889317767	-0.12379794120021753	-2.2572657000687513	12.24753499316109	-32.617074122957945	0.15585456772603556	-2.2101561737925928	-2.301421128042419	11.696755442030835	-32.18365585240967	22.66246100731922	-22.59474820333979	-23.156326065932053	0.06771280397942903	-0.49386505861283325
623	a135t	ti-02	02	62.0	1.836272974597707	2.4186158963771787	-11.861362736316767	32.0938024613736	-0.12379256198765268	-2.2491715124490455	12.241263266821763	-32.62237840278634	0.15642348091768948	-2.2078769605544157	-2.3037886398393654	11.706307889300485	-32.19069143129742	22.65105562143401	-22.597655729483584	-23.159776167793005	0.05339989195042705	-0.5087205463589939
624	a135t	ti-02	02	62.5	1.8276029086739238	2.4166289632552083	-11.858124496579077	32.09825630527008	-0.12365184823584659	-2.239670298318541	12.239527487916808	-32.624034621819376	0.15614055039299973	-2.20438580447454	-2.3041026169889034	11.699675334062837	-32.1888588130301	22.65676077194621	-22.591688730063954	-23.170068991756786	0.06507204188225657	-0.5133082198105754
625	a135t	ti-02	02	63.0	1.8208300718301083	2.4113757704206153	-11.8783583454705	32.096565766373786	-0.12374799596045782	-2.2361293512412517	12.252384668086663	-32.61470304163254	0.15688259780077546	-2.2019174213424533	-2.29961491630114	11.674737159233437	-32.19602609783302	22.629583191323903	-22.56531312294681	-23.201991204413066	0.06427006837709115	-0.5724080130891629
626	a135t	ti-02	02	63.5	1.8116360858650422	2.4015133664121957	-11.87059980023893	32.08544975130586	-0.1235183199903757	-2.235453357636248	12.25016559257024	-32.61540498643623	0.15883024892532618	-2.2067851545375654	-2.305297568828563	11.665492992167323	-32.20864308319663	22.616363317479127	-22.56538082256729	-23.243596728530388	0.05098249491183893	-0.627233411051261
627	a135t	ti-02	02	64.0	1.8037810312802938	2.3951766814268303	-11.874366538384546	32.094073359561726	-0.12436546996850725	-2.2277188300336626	12.247286557673206	-32.62568475177014	0.1617309372806039	-2.203474879311439	-2.2947956387863364	11.656932628652532	-32.21568778549982	22.61488350260401	-22.568751556818494	-23.253244643664765	0.046131945785514716	-0.6383611410607557
628	a135t	ti-02	02	64.5	1.8043205706206726	2.381493974351237	-11.859747895219215	32.11054879509934	-0.12485419558085076	-2.22865852262573	12.245733890703494	-32.61255634337553	0.16388100407310685	-2.20170727427133	-2.299375738038765	11.638387234901293	-32.222005335840166	22.632294874231363	-22.55645416680551	-23.280380542628297	0.07584070742585425	-0.6480856683969343
629	a135t	ti-02	02	65.0	1.8055265281753639	2.374012233296996	-11.85458072104964	32.122199556956915	-0.12489239286939256	-2.226484188425482	12.258143027697603	-32.61961620131637	0.1641187887453486	-2.205110394640756	-2.3041466976752836	11.63905406044367	-32.22915307795263	22.641631069204273	-22.548730966168293	-23.29382958164964	0.09290010303597995	-0.6521985124453664
630	a135t	ti-02	02	65.5	1.8037044648265854	2.3683748126667594	-11.884359746342774	32.12475116487887	-0.12434494817929524	-2.214701065071665	12.248724765355716	-32.60933514418551	0.16504927242865644	-2.2098113234504093	-2.300952142477532	11.613938580226481	-32.2236278179288	22.608766231202857	-22.534607119652097	-23.316748238803676	0.0741591115507596	-0.707982007600819
631	a135t	ti-02	02	66.0	1.7977675081021933	2.367021078220099	-11.866888119632511	32.12867194876587	-0.12464117036534557	-2.2161122142692005	12.226632001986067	-32.624990459796344	0.16530495170172807	-2.2132281161904652	-2.3008531076986647	11.622609650973624	-32.23498800028247	22.62880490735346	-22.573806890743093	-23.328692065095783	0.05499801661036585	-0.6998871577423245
632	a135t	ti-02	02	66.5	1.7971706098280744	2.361870352247702	-11.872717828041853	32.12859875375066	-0.12448276530438676	-2.2147933969462477	12.227391590031157	-32.626767251318846	0.16423621066435676	-2.2129649063273886	-2.3038883643705073	11.608292823953414	-32.24152580088519	22.617751277956508	-22.574415612873967	-23.352915637801598	0.04333566508254094	-0.7351643598450899
633	a135t	ti-02	02	67.0	1.7985864419568227	2.3631660459772514	-11.861286752226322	32.12787821466283	-0.12477729955735424	-2.2097379694046047	12.21562500139351	-32.64227328019321	0.16314573587030198	-2.213661956108915	-2.3050595844017727	11.621904696805029	-32.24060592299022	22.62975750841376	-22.598017811891356	-23.338836324739056	0.03173969652240416	-0.7090788163252952
634	a135t	ti-02	02	67.5	1.7997682726461552	2.3573208328829023	-11.863935665113603	32.130703912637365	-0.12450379820480806	-2.209088287984727	12.222946510200297	-32.62599209930014	0.16287224946486828	-2.2187109866543313	-2.304226465817428	11.601740801608786	-32.24991947861288	22.624089080406662	-22.57376542582451	-23.3713478568297	0.05032365458215082	-0.7472587764230383
635	a135t	ti-02	02	68.0	1.8010866612843186	2.3511835295720775	-11.873397021953732	32.13352926143712	-0.12424000215913211	-2.2134554491457443	12.237387349447827	-32.61745962423377	0.16150477794728513	-2.2208730179503857	-2.3080013157049963	11.593755451097179	-32.24984149076314	22.611315769055466	-22.55626294814353	-23.383873712037023	0.05505282091193564	-0.7725579429815568
636	a135t	ti-02	02	68.5	1.8029830418135293	2.35199806392988	-11.879752071282065	32.131353980878146	-0.1246007484925412	-2.2096342263233164	12.240099612530818	-32.60641611248085	0.16160030468668582	-2.2212103480716707	-2.3094940403408137	11.56514366776791	-32.25957704458225	22.60359997352596	-22.538951170079205	-23.422154723413296	0.0646488034467545	-0.8185547498873369
637	a135t	ti-02	02	69.0	1.7999053695036649	2.359310506869202	-11.8660472153362	32.13042174671627	-0.12395233482667235	-2.2039803962873545	12.254919555209977	-32.60478775743342	0.1627247099838619	-2.221082618443276	-2.3152211489077095	11.595787384337019	-32.2730076368914	22.623685038249274	-22.51507622335361	-23.413618650401702	0.1086088148956641	-0.7899336121524279
638	a135t	ti-02	02	69.5	1.7955241827189552	2.3712752080933543	-11.882290145470463	32.148362736767204	-0.12319601130429288	-2.1987711862273938	12.264253491812848	-32.589267652261114	0.1614578125614079	-2.2262247750766617	-2.3166993928706723	11.600848228439064	-32.27040807684413	22.637347799390096	-22.485523545418545	-23.41695983363344	0.15182425397155086	-0.7796120342433461
639	a135t	ti-02	02	70.0	1.7911292609281277	2.371989744795425	-11.869930353680688	32.14858859249522	-0.12284034989514477	-2.201374411042318	12.250441083481633	-32.59217839060366	0.16017134470169006	-2.2305350114384734	-2.321589282864996	11.594220547355095	-32.259694019222884	22.650647983609957	-22.505780723357795	-23.426468505243133	0.14486726025216257	-0.7758205216331753
640	a135t	ti-02	02	70.5	1.7832049119479783	2.3625150989344696	-11.845985231654952	32.154317736636045	-0.12291526122206285	-2.197460405644114	12.256834506989561	-32.597663279077224	0.15903467565236687	-2.2403919737565583	-2.3227067478649044	11.615176211424204	-32.26341907975323	22.67084760391556	-22.50216976330147	-23.428136678002506	0.16867784061409097	-0.7572890740869447
641	a135t	ti-02	02	71.0	1.77730765365194	2.3644342788754744	-11.85141123815003	32.153496660483945	-0.12306759173512442	-2.186124546724726	12.26651164195325	-32.60469987692889	0.15923278800065646	-2.2476781250609292	-2.3196693433690854	11.622229842900046	-32.259127208110044	22.66651970120939	-22.488147585434834	-23.426937179988073	0.17837211577455392	-0.7604174787786846
642	a135t	ti-02	02	71.5	1.777054934194624	2.370330557193216	-11.848945174715203	32.157181297466416	-0.12237840019867603	-2.179767468370805	12.287057109885065	-32.61597657743786	0.16108866034052627	-2.2527099660742405	-2.317121130581467	11.624646797496398	-32.25298116259888	22.678566679944428	-22.46997667578175	-23.421110527563563	0.20859000416267648	-0.7425438476191353
643	a135t	ti-02	02	72.0	1.7723784635425297	2.371865722532146	-11.846221789148476	32.16474422459236	-0.12309496331760542	-2.1772017833169683	12.27277330418791	-32.62048249382568	0.16171430978208653	-2.250245187852201	-2.313512159734152	11.643448868592522	-32.255951260124554	22.69038815797603	-22.48629162649026	-23.403881275575856	0.20409653148577078	-0.7134931175998247
644	a135t	ti-02	02	72.5	1.7657583728263682	2.377248529750153	-11.851369120905874	32.17463536499212	-0.1230048107052881	-2.176785189662177	12.263334175578102	-32.63038178063235	0.16184359230182002	-2.252116749122875	-2.3059117637546938	11.624477180743662	-32.26066018530867	22.7005147738364	-22.50499401311989	-23.42845314461621	0.1955207607165086	-0.7279383707798104
645	a135t	ti-02	02	73.0	1.759430985286938	2.3744294992733708	-11.84188674462401	32.1700888212761	-0.12260956481096937	-2.172700785770679	12.256984599087195	-32.636845350356225	0.16336800113920286	-2.2530676194770027	-2.306095562343154	11.64967112205126	-32.26016494712406	22.702631575925466	-22.511803100711475	-23.41022602160602	0.1908284752139906	-0.7075944456805559
646	a135t	ti-02	02	73.5	1.7528985193928737	2.375793032615765	-11.823952417601634	32.18202272817558	-0.12233787542244426	-2.175915975838311	12.240151987226541	-32.623669619798534	0.16314833404838272	-2.2568421892016945	-2.298198429451934	11.636092536589238	-32.26473221162362	22.733863343189714	-22.518623149784364	-23.430781774295134	0.21524019340535006	-0.69691843110542
647	a135t	ti-02	02	74.0	1.752549830549003	2.3790708107028835	-11.819419502537336	32.181072009295384	-0.12200355940428467	-2.1733689308650397	12.201565526673042	-32.62818030893106	0.16327104237865933	-2.2608686318668934	-2.2993321528949218	11.636289025123249	-32.27195308998889	22.740723317460933	-22.55871623014868	-23.44331501907845	0.1820070873122539	-0.7025917016175178
648	a135t	ti-02	02	74.5	1.7559327069476784	2.379739557847368	-11.814500464464922	32.18493726902537	-0.12142056375349194	-2.1740332494600207	12.207932440867284	-32.6395594508779	0.1637877042999092	-2.2593401779343094	-2.307411634948016	11.65314823779516	-32.287051373544124	22.750176362407814	-22.563293118924218	-23.44472224168361	0.18688324348359586	-0.6945458792757968
649	a135t	ti-02	02	75.0	1.7547548201531549	2.3828203441831866	-11.814453865597322	32.188457076545575	-0.12101822007077435	-2.1778259554076165	12.223098011366474	-32.636625685532195	0.1651890382330625	-2.260586376380178	-2.3101201247693246	11.644691648998599	-32.29813879697261	22.75682355513144	-22.547182811411048	-23.469398828970355	0.2096407437203922	-0.7125752738389153
650	a135t	ti-02	02	75.5	1.7530047030049425	2.381354058689804	-11.827161193840121	32.17425719194887	-0.12065228116204968	-2.17810793719224	12.19735142398223	-32.6361053260875	0.16772255990453716	-2.258704487462977	-2.3110648128052995	11.644022374568774	-32.30586294355534	22.72845005679855	-22.569791560555025	-23.4786051662499	0.15865849624352535	-0.7501551094513488
651	a135t	ti-02	02	76.0	1.7515899750216992	2.385595919451557	-11.822065381589136	32.17754056270126	-0.12065740940334418	-2.1783695364774642	12.212178086513097	-32.63538122999899	0.17029466514259206	-2.26029737557267	-2.305846318751931	11.635411575223785	-32.30608578180035	22.74107110056368	-22.551935424224112	-23.485227925879467	0.18913567633956774	-0.7441568253157875
652	a135t	ti-02	02	76.5	1.7478241192999635	2.391673364012319	-11.817904085311097	32.174878305755904	-0.12069413400159734	-2.1753639794731923	12.20066048192247	-32.6475037786056	0.1708909306572282	-2.2593021040047225	-2.303948812185332	11.632096393933884	-32.304358874182874	22.748647584457125	-22.57201047950069	-23.487689277139083	0.17663710495643414	-0.7390416926819583
653	a135t	ti-02	02	77.0	1.7442560305771524	2.3878514439513046	-11.833479251488479	32.16558076894664	-0.12094402986027479	-2.1782705123803416	12.191990197468773	-32.649233065357194	0.1717306944989633	-2.2540361276852448	-2.296362130816853	11.62049755142522	-32.33260424952199	22.719952961409465	-22.584726715630076	-23.518248926021716	0.13522624577938913	-0.7982959646122509
654	a135t	ti-02	02	77.5	1.7429261822220496	2.3856649063582442	-11.847294950049468	32.15411481375463	-0.12134809259135333	-2.177264229384088	12.173979788228321	-32.66390207249471	0.17244897943572413	-2.251070157962411	-2.2930174019224334	11.612544063911988	-32.339820083769354	22.69248477006341	-22.616085626806104	-23.52843739752016	0.07639914325730501	-0.8359526274567521
655	a135t	ti-02	02	78.0	1.7397427174424547	2.3902459325804775	-11.855722709031781	32.15271605199295	-0.12159814441411727	-2.180421556998302	12.171066656693753	-32.65827936525592	0.17279190435223316	-2.246546755845835	-2.2973692975927955	11.607526091162182	-32.32939483818086	22.687239275541643	-22.616440505622354	-23.526042083014858	0.07079876991928913	-0.8388028074732148
656	a135t	ti-02	02	78.5	1.7374438641623704	2.3919067737094424	-11.87790588894934	32.14923251983992	-0.1210366412411714	-2.1761580132621052	12.165236579887425	-32.66187014321443	0.1727688164810612	-2.2461572005044728	-2.304146663515726	11.594057985524183	-32.33232271996454	22.66323340460002	-22.62105940134922	-23.551124734298185	0.042174003250799785	-0.8878913296981636
657	a135t	ti-02	02	79.0	1.7363071503472545	2.388510790134823	-11.882865331005217	32.13829038098724	-0.12042209304418884	-2.1770256044937017	12.16081598244524	-32.66527126924147	0.17210511361387562	-2.246026338670523	-2.3064484919565302	11.602320694691532	-32.33936741507731	22.64393584011685	-22.62979787072025	-23.553214400665578	0.01413796939660017	-0.9092785605487279
658	a135t	ti-02	02	79.5	1.7308800272393694	2.3916870399789896	-11.8733075441322	32.130236635515644	-0.1204240488539645	-2.169791227614524	12.140326265147424	-32.65744221702203	0.17263526038047666	-2.239498715897434	-2.305544647762449	11.59774509478221	-32.3490515845418	22.648616131362434	-22.634695967962617	-23.565469826180102	0.013920163399816943	-0.916853694817668
659	a135t	ti-02	02	80.0	1.7266864483137543	2.3962280980598827	-11.87117042352665	32.12522240191803	-0.12083553433528924	-2.162953405605073	12.143980980468513	-32.660931247400804	0.17240125043962118	-2.2302598662219166	-2.306831333887142	11.609488170105044	-32.363223555479216	22.650280076451264	-22.628337956433032	-23.564140137169478	0.021942120018231037	-0.9138600607182141
660	a135t	ti-02	02	80.5	1.720995356892581	2.4005798687070565	-11.88954419799883	32.11974877604688	-0.12200041059727953	-2.1654078742227263	12.124497712501128	-32.65653797572249	0.17276412164572985	-2.226511129673098	-2.3089046308199803	11.606800635070227	-32.35953482019277	22.630784446755108	-22.64668442639564	-23.567154588723042	-0.015899979640533246	-0.9363701419679344
661	a135t	ti-02	02	81.0	1.7155866976376202	2.395317523964686	-11.891701376466317	32.12748240407313	-0.12229572964468993	-2.166454909722157	12.11886738106136	-32.671500283413586	0.17251656277962196	-2.2230707779040677	-2.308285962782098	11.627338009986781	-32.362607076310695	22.631098551571498	-22.668866978939448	-23.55103910937246	-0.03776842736795061	-0.9199405578009632
662	a135t	ti-02	02	81.5	1.7093210083958896	2.38806019319482	-11.875387319534346	32.13323336338032	-0.12274509243879222	-2.16780622383468	12.117233106806847	-32.66977793733352	0.17112516698358318	-2.2213987227104774	-2.3201630565179383	11.630427418191804	-32.36151058642729	22.645906237040794	-22.671970979816564	-23.563323939068017	-0.026064742775769645	-0.9174177020272225
663	a135t	ti-02	02	82.0	1.70762842729015	2.389713343266824	-11.893411890804808	32.13953332293755	-0.12386046294605467	-2.1660117696208494	12.098260795142703	-32.66237136052558	0.17046167317275454	-2.220300657749032	-2.3251677969685445	11.64305029926159	-32.350588105180016	22.635834775399566	-22.683521124777027	-23.545377833345853	-0.04768634937746086	-0.9095430579462871
664	a135t	ti-02	02	82.5	1.7124798902680434	2.3921121580562565	-11.892026129326005	32.13986128263705	-0.1241734365050226	-2.162395156351566	12.112495307560701	-32.65137088959443	0.1690768972349096	-2.2212038061106574	-2.324822037301556	11.643717304453455	-32.3472232221628	22.6399473113673	-22.65636727765541	-23.537051870853517	-0.016419966288108157	-0.8971045594862161
665	a135t	ti-02	02	83.0	1.7136765906428248	2.3966688840774024	-11.902627428057373	32.14585082926352	-0.12398227867782602	-2.1660021021265634	12.098750595439657	-32.64014823141514	0.16861018175962936	-2.2187315957428178	-2.327990323841093	11.628590741672983	-32.35397270445069	22.63989228528355	-22.66277183502024	-23.558427291718793	-0.022879549736689597	-0.918535006435242
666	a135t	ti-02	02	83.5	1.7139662329541197	2.4016551718403325	-11.888994399603664	32.14831737864011	-0.12340087813934895	-2.161483662973816	12.109704898769092	-32.63833080256636	0.16807437602193007	-2.2158972591945565	-2.326275090515954	11.614489918649955	-32.36353511524433	22.660978150876776	-22.6454360688885	-23.577251313350764	0.015542081988275669	-0.9162731624739884
667	a135t	ti-02	02	84.0	1.7172158572717922	2.402769421817092	-11.892741934550386	32.15604349784894	-0.12281820227062278	-2.164376808487253	12.094059882671857	-32.64204678807588	0.1673874057408666	-2.2140308660742742	-2.332739159363033	11.617114768158347	-32.36151379788651	22.666070985115645	-22.667794510421032	-23.573953197893676	-0.001723525305386886	-0.9078822127780306
668	a135t	ti-02	02	84.5	1.7127028355632468	2.400986940053023	-11.90387505133056	32.1596390252757	-0.12340591753056669	-2.1688945559531003	12.102752898512783	-32.63755075765385	0.16651723303258353	-2.2086739768996986	-2.3352939796180046	11.609792265569524	-32.358511441521756	22.656750913998167	-22.66058109959215	-23.57998429690669	-0.003830185593983515	-0.9232333829085242
669	a135t	ti-02	02	85.0	1.7059310752781325	2.400892381823327	-11.903412116837305	32.16940370939714	-0.12374825012587728	-2.170583851327736	12.094180793288608	-32.64728262402993	0.1660260949487431	-2.2044302395905975	-2.3359785217762736	11.609926301804801	-32.35704901315936	22.66688397438316	-22.681407837246187	-23.5816003974433	-0.014523862863025983	-0.9147164230601383
670	a135t	ti-02	02	85.5	1.7048031702816102	2.401468328558353	-11.878014747512047	32.181553592110674	-0.12388286649651734	-2.174028862766477	12.094070356105563	-32.64508177015933	0.16519792058243235	-2.2022949587869034	-2.350094655138999	11.605783532368205	-32.34773408913067	22.70500717315698	-22.683725222734328	-23.589537000406754	0.021281950422650908	-0.884529827249775
671	a135t	ti-02	02	86.0	1.7047153865493545	2.401635189864957	-11.864941157081573	32.192668382181296	-0.1237922719721753	-2.175439088633599	12.083693488481481	-32.64475701976522	0.16435298300416593	-2.201994598865001	-2.3572473945297543	11.611913628670683	-32.34992123729935	22.72936241496468	-22.695941908885352	-23.592534215474068	0.03342050607932734	-0.863171800509388
672	a135t	ti-02	02	86.5	1.7106064926047506	2.4029503224914026	-11.875369439887624	32.195090225744245	-0.12395611231733487	-2.174553985814833	12.076089680095137	-32.64475745808548	0.16395892208576493	-2.1982886030972275	-2.361543538326739	11.62331916565089	-32.34902562683681	22.722671108348024	-22.703218954036746	-23.57493211000514	0.01945215431127778	-0.8522610016571157
673	a135t	ti-02	02	87.0	1.7098513652933038	2.4018258476930945	-11.884325449704733	32.190943246000096	-0.12324360885307464	-2.1829011578627284	12.078786316536892	-32.642351244011124	0.16367895096805288	-2.193969162927738	-2.3646832819871655	11.61650060765972	-32.351889798905525	22.70844364398846	-22.706030743221984	-23.584190270867403	0.002412900766476156	-0.8757466268789429
674	a135t	ti-02	02	87.5	1.7073888910527217	2.399373747272184	-11.872330560482453	32.19311986561532	-0.12273282534635045	-2.1840185665884966	12.072367204860623	-32.64649163023242	0.16336860604824804	-2.1904889309278897	-2.371838303547032	11.606000859803446	-32.35827313706788	22.720163052405056	-22.717507211258397	-23.607210620686637	0.002655841146658844	-0.8870475682815808
675	a135t	ti-02	02	88.0	1.7071927533596196	2.3963955039900053	-11.878333464232574	32.19822204977294	-0.12180506082235087	-2.181734543642958	12.06322094447723	-32.644476243345856	0.16350703148224835	-2.187317407333673	-2.3730474206742245	11.613750879608737	-32.35760412637972	22.71628408953037	-22.721287871851686	-23.59702532141926	-0.005003782321317374	-0.8807412318888908
676	a135t	ti-02	02	88.5	1.7058330758120925	2.3917856510863893	-11.866319648679847	32.205434603488406	-0.12129023751978557	-2.1867723718458487	12.049723174890445	-32.65839498577321	0.1631705876537883	-2.1837408833397864	-2.37575721767389	11.628080595406818	-32.35256586135613	22.73090060589495	-22.753563832594608	-23.5781502911509	-0.02266322669965959	-0.847249685255953
677	a135t	ti-02	02	89.0	1.7058097504548762	2.391034909605502	-11.845427628898102	32.222161252282646	-0.12110127364866159	-2.188528404926601	12.037641874298718	-32.67750816763164	0.16228255026882502	-2.183780158723979	-2.3780560375053277	11.642150923812492	-32.34405491519323	22.767768532990047	-22.787213421639365	-23.55793043715517	-0.019444888649317704	-0.7901619041651244
678	a135t	ti-02	02	89.5	1.704255567720979	2.3927958655777686	-11.832972049272504	32.23100347836223	-0.11997991651430186	-2.190079566345073	12.023796930686892	-32.69040271549548	0.16218693611225626	-2.1838996044455072	-2.375056270701223	11.62942352006686	-32.32948248983558	22.790827294667498	-22.814478331555705	-23.55475927719447	-0.023651036888207244	-0.763931982526973
679	a135t	ti-02	02	90.0	1.702535181370844	2.3974230715913643	-11.823967549683875	32.24357108891013	-0.11927048820787657	-2.1933885302473652	12.006350126749949	-32.69201890774379	0.16194172067254886	-2.182038026694285	-2.368220937138528	11.634490634160825	-32.32271970177395	22.81702661081762	-22.83638607877653	-23.53595285007509	-0.019359467958910415	-0.7189262392574705
680	a135t	ti-02	02	90.5	1.7022594351908584	2.398185340448982	-11.822452151065269	32.253066341964335	-0.11927223593825352	-2.192247710642703	12.007109116452268	-32.69306437238785	0.16245216953868455	-2.1748633637149104	-2.365416059888418	11.62960015065293	-32.33123278238634	22.828799531348047	-22.835023032977855	-23.539652620145876	-0.006223501629808226	-0.7108530887978297
681	a135t	ti-02	02	91.0	1.6982191962434208	2.4033389111931482	-11.824867225545669	32.25474083515433	-0.11934098434480386	-2.1911030129308617	12.001481376164692	-32.69125797509613	0.16270843841454366	-2.168304532253693	-2.3689360252553215	11.630222717090223	-32.32604448311726	22.83321252080181	-22.837512157792556	-23.53484312729263	-0.004299636990747757	-0.70163060649082
682	a135t	ti-02	02	91.5	1.692551185939677	2.404366630104953	-11.840323355757581	32.26319542463526	-0.11918045326795104	-2.1900908257706964	11.99286917987208	-32.68608859856345	0.16303744102542875	-2.165048524487105	-2.371303505650922	11.634135425461066	-32.32809511471229	22.827238698982633	-22.839453256704587	-23.537760533449575	-0.012214557721954122	-0.7105218344669417
683	a135t	ti-02	02	92.0	1.6916136791753398	2.4048040866266525	-11.830836024954538	32.271163841133934	-0.11953494824546933	-2.1874930772301524	11.96605284633087	-32.68306632889788	0.16374752169364656	-2.162822345568262	-2.3758446570127707	11.632330616260182	-32.34593978292044	22.84513190280605	-22.860293986348985	-23.56066249006595	-0.015162083542936244	-0.7155305872599023
684	a135t	ti-02	02	92.5	1.6925258719493272	2.401807532216173	-11.833368638238694	32.27022632394692	-0.11921638557314818	-2.1918558068365677	11.960830367054378	-32.68524874369377	0.16461749159210928	-2.155594014595128	-2.379411332174937	11.662173396971971	-32.35357226780748	22.8386652179244	-22.870873077457	-23.533878345656245	-0.03220785953259764	-0.6952131277318436
685	a135t	ti-02	02	93.0	1.692553580880582	2.399103581841794	-11.843616611892976	32.28990013877751	-0.11926429673907771	-2.195484251113581	11.976289308406605	-32.6861008016972	0.16573657597974364	-2.150523019094502	-2.382299926490219	11.680679091368036	-32.36041010511112	22.845387108726328	-22.85882346516351	-23.520000378447225	-0.01343635643718244	-0.6746132697208971
686	a135t	ti-02	02	93.5	1.689384713175217	2.395098022927595	-11.842984659073672	32.30723552625786	-0.11883155337429527	-2.188855029245238	11.971757239732247	-32.68535438529465	0.16611219780248299	-2.147305058648272	-2.38193207846825	11.68556609135393	-32.367661554187265	22.859348890111786	-22.855171530379454	-23.52194788677464	0.004177359732331354	-0.6625989966628545
687	a135t	ti-02	02	94.0	1.6891781956668899	2.392969402719768	-11.848086626373268	32.30564859314613	-0.11885731996819443	-2.1888602688464114	11.950217959230478	-32.69562455842418	0.16625635479743503	-2.145771535962481	-2.382824224171774	11.678812552256316	-32.383471416897194	22.85053136949263	-22.886867833210868	-23.544076429108244	-0.03633646371823929	-0.6935450596156159
688	a135t	ti-02	02	94.5	1.689490460288602	2.3918498689212386	-11.854222608336691	32.30685042884312	-0.11872431555405025	-2.191383753607412	11.935375732997956	-32.69439491398832	0.16698426578923037	-2.1405652239005235	-2.387386519409017	11.663566274627211	-32.38595191300799	22.844477689427666	-22.90214298436259	-23.56084692140172	-0.05766529493492456	-0.7163692319740527
689	a135t	ti-02	02	95.0	1.686441017707822	2.396937797371627	-11.853045319159957	32.29921999132032	-0.11825634939265621	-2.190721878709414	11.910122106317324	-32.68376928680688	0.1674173476451444	-2.1402058204561234	-2.387795050684241	11.663641223312368	-32.39367241559324	22.84311246953199	-22.91520806094648	-23.57159104571341	-0.07209559141448807	-0.7284785761814199
690	a135t	ti-02	02	95.5	1.680648417718655	2.3939070803599765	-11.855355647527668	32.29518227534462	-0.11792163951958844	-2.1931159734170453	11.890885889252232	-32.69577182122371	0.16716692348448065	-2.1375846717050777	-2.382447349289076	11.655873400740967	-32.40674751864947	22.83373370817693	-22.94875662142363	-23.590257721184	-0.11502291324670111	-0.7565240130070698
691	a135t	ti-02	02	96.0	1.676948225934873	2.3917513768104035	-11.857049650299754	32.29547051931465	-0.11793781050005978	-2.1976732709217606	11.892088777632374	-32.70277081829588	0.1673305062238762	-2.136016338914864	-2.38353054397604	11.644735012331205	-32.41234723398163	22.8301722458253	-22.958962615861452	-23.610210878606452	-0.12879037003615323	-0.780038632781153
692	a135t	ti-02	02	96.5	1.6732351486288535	2.388197966295912	-11.857138960127942	32.30225363241612	-0.11834676346152456	-2.198561172034341	11.87538605935556	-32.701495645013004	0.16695448000450988	-2.135397964474673	-2.3856585061387583	11.63661721956247	-32.41447770867383	22.83331263858409	-22.9760630411488	-23.625681811095934	-0.14275040256471172	-0.7923691725118438
693	a135t	ti-02	02	97.0	1.6715802748230988	2.385960223249355	-11.840197056877205	32.30216998188977	-0.11840353932907394	-2.20235798002907	11.866188202129688	-32.70846614833632	0.1692464649247132	-2.1332256417454323	-2.3882647380265323	11.631851592936272	-32.41094142141886	22.84793314826192	-22.99379300064006	-23.628999933431455	-0.14585985237814114	-0.7810667851695356
694	a135t	ti-02	02	97.5	1.6705975527250703	2.374292946491877	-11.853557860369364	32.29311282300128	-0.11799747306074082	-2.199880745637625	11.86876977002478	-32.7124742598429	0.16954901237964073	-2.1307162346145576	-2.388260420599281	11.621641315965583	-32.424808969610446	22.813847909123794	-22.992033696136843	-23.651546756133634	-0.17818578701304943	-0.8376988470098397
695	a135t	ti-02	02	98.0	1.6677482184966173	2.369646978011565	-11.84569997572653	32.291689544377036	-0.1177538639746605	-2.199876384270589	11.88121559330523	-32.70992292404007	0.17108427967384496	-2.129545162907041	-2.386612272245805	11.616889894220794	-32.433750364093534	22.81563654666207	-22.975253299306246	-23.66526968652897	-0.15961675264417607	-0.8496331398668993
696	a135t	ti-02	02	98.5	1.6680615958867333	2.3632192970284054	-11.851081602319375	32.299749281015366	-0.1184502308204139	-2.202618266217749	11.884117935312831	-32.71653892752491	0.17296363112856372	-2.1295244701920497	-2.3851783457754574	11.624841790494811	-32.439660670221635	22.811886975724395	-22.980525858121677	-23.6614600998076	-0.16863888239728198	-0.8495731240832036
697	a135t	ti-02	02	99.0	1.6653377995092054	2.3636269163094084	-11.850932527108995	32.315019031592215	-0.11851991474174585	-2.2064320892677682	11.891871794618101	-32.7242464244259	0.1728454213124022	-2.1266806859901597	-2.3848010461698537	11.621641007255487	-32.44839761650926	22.827713420792627	-22.98448121250491	-23.672900541904582	-0.1567677917122836	-0.8451871211119553
698	a135t	ti-02	02	99.5	1.6634020957953861	2.3680096111802698	-11.834510108454218	32.32733866009153	-0.11799522408327114	-2.2083189139731747	11.889903734500527	-32.71986534248512	0.1738812220056933	-2.1243012369967897	-2.383955883983759	11.609701934526228	-32.46187824915554	22.86083816281758	-22.982394524035346	-23.697031339814473	-0.1215563612177668	-0.8361931769968933
699	a135t	ti-02	02	100.0	1.6617759900475741	2.369244716309412	-11.805415253828537	32.33445021981358	-0.11762834118060471	-2.2120224453899096	11.884840791467328	-32.72481775724188	0.17449487388090107	-2.1208959847134317	-2.383448803082581	11.620601025395171	-32.4724207875	22.898279682294458	-22.995132878464165	-23.694388559853266	-0.09685319616970745	-0.7961088775588081
700	a135t	ti-02	02	100.5	1.6623921617500004	2.3718863885558585	-11.80464252062415	32.32592790627641	-0.11733772990520709	-2.2182290427733093	11.894230257028125	-32.722724525868806	0.1752972978633221	-2.1161943807727974	-2.3843363791201164	11.633439256709636	-32.479204195788554	22.89317177420812	-22.988763743655873	-23.683903537221834	-0.09559196944775294	-0.7907317630137136
701	a135t	ti-02	02	101.0	1.6632944577345212	2.372283548158847	-11.785585760935717	32.318683054706284	-0.11722949805696382	-2.219956014686874	11.90116476347124	-32.719570608328766	0.17526832971854356	-2.111645389269352	-2.3828588185898	11.639543545353208	-32.48208437744922	22.905380841929414	-22.98032302788282	-23.67375058222064	-0.0749421859534074	-0.7683697402912273
702	a135t	ti-02	02	101.5	1.6609233734285611	2.369600077550427	-11.776440047195997	32.30698865781073	-0.11738438977957263	-2.222232917189552	11.88569144904259	-32.714291636095616	0.17517204723785268	-2.109419649149479	-2.3824811228020755	11.626860955530649	-32.49120602824794	22.900148688165157	-22.993045446784297	-23.69532247124028	-0.09289675861914048	-0.7951737830751249
703	a135t	ti-02	02	102.0	1.6598826707482872	2.3696905453219506	-11.775496276458076	32.311907552323504	-0.11698074335006842	-2.2179334521324425	11.888549108585766	-32.71468961259982	0.17519786768488263	-2.106796169403517	-2.381492930865749	11.628916378170668	-32.49334921920107	22.906101821187377	-22.985856831811684	-23.69283927055138	-0.07975501062430723	-0.7867374493640042
704	a135t	ti-02	02	102.5	1.661516769324746	2.370367945826358	-11.759279795196033	32.314867378074396	-0.11658730242556048	-2.2170165196898663	11.897114876412864	-32.71446009292748	0.1747286751585863	-2.10151904435517	-2.387866521152974	11.627148637328496	-32.5009806419358	22.92595552870472	-22.97622036347146	-23.7017008007907	-0.0502648347667396	-0.775745272085981
705	a135t	ti-02	02	103.0	1.6598199084383063	2.372119758538997	-11.758136789785548	32.322495803407335	-0.11623620574423368	-2.213086079831345	11.890712230281167	-32.71010076792774	0.17401529981884054	-2.0960431541911855	-2.387718218122701	11.618181145423714	-32.51088614017338	22.936478772160783	-22.974695523403312	-23.716646458625252	-0.03821675124252977	-0.7801676864644698
706	a135t	ti-02	02	103.5	1.6592114497298471	2.367720699497436	-11.768936453919187	32.31614476417947	-0.11612814192006901	-2.2085332302845186	11.883127852248526	-32.71626054024542	0.17380611930632167	-2.091158554355083	-2.385805817758852	11.634199028643797	-32.51948115636245	22.91492900975772	-22.98398794089516	-23.70303505010274	-0.069058931137441	-0.7881060403450206
707	a135t	ti-02	02	104.0	1.65615582625732	2.3661291465348255	-11.777221895526136	32.304741203968426	-0.11558683569304308	-2.210020828312017	11.87909652596873	-32.71373962492187	0.17393033462065655	-2.0894910810482243	-2.382974483114507	11.643053306884653	-32.518862500114906	22.893648454977118	-22.986320428337542	-23.692118931135667	-0.09267197336042443	-0.798470476158549
708	a135t	ti-02	02	104.5	1.6512022304340497	2.364051076286917	-11.782965153357116	32.30084146797598	-0.11546335941753111	-2.20790127165332	11.886908551577598	-32.71740948626129	0.17463013905448513	-2.087424614706271	-2.3847911259864802	11.649240314500778	-32.514701715461385	22.88192739090578	-22.979235426700058	-23.68647491121931	-0.09730803579427771	-0.8045475203135304
709	a135t	ti-02	02	105.0	1.6458503995021965	2.3650341007968634	-11.774990553335519	32.2947557689156	-0.11548391650800328	-2.2046801400162845	11.882439906076641	-32.71937953550942	0.17536299899384733	-2.0858647993057446	-2.382205099848639	11.651352655278522	-32.51388769309387	22.884799316376945	-22.981740686963217	-23.684754537467533	-0.09694137058627206	-0.7999552210905883
710	a135t	ti-02	02	105.5	1.6376229183258102	2.365233760706591	-11.778167820795497	32.297126316096204	-0.11562260725819148	-2.1984489152012046	11.868399448222355	-32.717035679021194	0.17591509359334243	-2.0822136673321334	-2.386085803426861	11.656111536064378	-32.51571578453746	22.884192256007296	-22.986792659664893	-23.69028080090627	-0.10260040365759693	-0.806088544898973
711	a135t	ti-02	02	106.0	1.6303193459568461	2.3621829149258815	-11.77718935646479	32.29839372941394	-0.11516620698997757	-2.200926728432352	11.873522608297984	-32.73342824894477	0.175782580240167	-2.081898563399654	-2.386537149238122	11.649514914090874	-32.52837005544482	22.88338728787503	-23.000215995828945	-23.716971508034874	-0.11682870795391409	-0.8335842201598425
712	a135t	ti-02	02	106.5	1.6234874180211334	2.356278844575486	-11.76699012841877	32.30345769075083	-0.1157857272162189	-2.198551033586667	11.878881897551876	-32.73151632173317	0.1765457615832962	-2.0788017715132114	-2.3879318557488154	11.660871459345573	-32.53407256115312	22.89274640690755	-22.990425423400882	-23.716447311048434	-0.0976790164933341	-0.8237009041408854
713	a135t	ti-02	02	107.0	1.6182152230398064	2.353691823976314	-11.759808605640893	32.30473112594038	-0.11584672338992111	-2.2033494892921675	11.872745718106337	-32.731731423066954	0.17659112515950842	-2.0751058768472683	-2.389357398057361	11.661579673720002	-32.53603366768821	22.8986143442758	-23.001590792483196	-23.72070204583303	-0.10297644820739649	-0.8220877015572299
714	a135t	ti-02	02	107.5	1.6166824054533036	2.355467737324035	-11.758206131516713	32.3044197365774	-0.11621865875021144	-2.2118662378900025	11.869645398848032	-32.738239483347044	0.17669221404949154	-2.0722875074127387	-2.3913460545321716	11.674720244032335	-32.538479520969304	22.901681342384723	-23.019986767089733	-23.710710433428574	-0.11830542470501015	-0.8090290910438505
715	a135t	ti-02	02	108.0	1.6154292699473412	2.352909132938372	-11.761081420274238	32.30710211188123	-0.11602739754360972	-2.214641240469274	11.872518009534538	-32.74140000212449	0.17589903942690624	-2.0687999867949327	-2.3871862390350898	11.678856430201828	-32.54571669078854	22.898929824545363	-23.023651591175934	-23.70741721646939	-0.12472176663057155	-0.8084873919240287
716	a135t	ti-02	02	108.5	1.611481693061613	2.3505178912614917	-11.755134934391956	32.31432379059571	-0.11583395556937384	-2.2138105539908937	11.8627902826053	-32.74964481851439	0.17683150355808547	-2.0670537595403853	-2.386199489661159	11.68439002564064	-32.5513551433417	22.909706747465243	-23.039667541911275	-23.708736673840995	-0.12996079444603126	-0.7990299263757521
717	a135t	ti-02	02	109.0	1.6072531406172597	2.351494076791289	-11.746079361099863	32.312892646582874	-0.11548346819564921	-2.213304278008034	11.844974979187622	-32.75475113411511	0.1776999606622345	-2.063898597683179	-2.38475920507057	11.687761888999157	-32.54572399727227	22.918307362274298	-23.060863940468938	-23.6993667704096	-0.14255657819463963	-0.7810594081353024
718	a135t	ti-02	02	109.5	1.6059499393859282	2.353091517792443	-11.738614905375924	32.30900117787881	-0.11519213784245767	-2.2136224202250236	11.838424675916503	-32.75829619786442	0.1774693205265052	-2.0629027766305694	-2.3840104462879483	11.697591414238973	-32.54881908591885	22.92347779029533	-23.07121675948889	-23.692190955212467	-0.14773896919356133	-0.7687131649171377
719	a135t	ti-02	02	110.0	1.6099201279593365	2.3535313024594298	-11.730561616458283	32.32066022573005	-0.11559196609362943	-2.2139119135642975	11.831438718382344	-32.76249568223101	0.17716721648866898	-2.062657555683991	-2.385295094509786	11.715182767819053	-32.55137496434469	22.9436299117312	-23.083393627017927	-23.674224718760076	-0.13976371528672615	-0.7305948070288757
720	a135t	ti-02	02	110.5	1.6095071307859414	2.353005486424145	-11.733951452084895	32.323447059991295	-0.11533192003513211	-2.222041010210853	11.829033759527517	-32.76553659017617	0.1771201938189956	-2.0618419727338617	-2.3856631593042597	11.732340102698943	-32.54664083975878	22.942501094330545	-23.09675556707564	-23.652298738312016	-0.15425447274509452	-0.7097976439814708
721	a135t	ti-02	02	111.0	1.6084934362487833	2.352714319225811	-11.727157647726559	32.32721585708318	-0.11522970331529594	-2.2240356214119683	11.824996548240163	-32.75983668778961	0.17651910527636386	-2.059606262446816	-2.3844493669948235	11.739371286868767	-32.547023838475184	22.952772528582436	-23.097586359000346	-23.643214744799273	-0.14481383041790963	-0.6904422162168373
722	a135t	ti-02	02	111.5	1.6074407816481036	2.355581246685518	-11.728348875164256	32.32284889980123	-0.11507714504643446	-2.2259312442722985	11.817043490519776	-32.769659851670546	0.17670075321638642	-2.055035328476912	-2.389002306031921	11.75302741398282	-32.54746186575516	22.950081271322492	-23.116923997253117	-23.631031304633066	-0.16684272593062488	-0.6809500333105731
723	a135t	ti-02	02	112.0	1.6058114576010334	2.349225284251929	-11.731143331847944	32.31768946902315	-0.11484624469174448	-2.2249740083923704	11.81965235647255	-32.78460828410953	0.1781781788317229	-2.054173674184606	-2.395301730220364	11.766233996990238	-32.5459264000828	22.935771421427134	-23.126598001889374	-23.6233563498965	-0.19082658046223955	-0.6875849284693665
724	a135t	ti-02	02	112.5	1.6036278812455877	2.34523296608825	-11.726892773959007	32.31633240441471	-0.11500075745374472	-2.2252217622126365	11.811146027778017	-32.80203504268506	0.17900790892330468	-2.0572884052752647	-2.3954691414691625	11.770809382210999	-32.545259866280134	22.934672596543955	-23.152103625650124	-23.623580149567978	-0.2174310291061694	-0.6889075530240234
725	a135t	ti-02	02	113.0	1.6026112764901377	2.341868784123987	-11.724309237520329	32.31136110010321	-0.11487841608026576	-2.22885573846964	11.804278943206082	-32.81123251844363	0.18031225741254508	-2.0568072167894127	-2.3993905160017173	11.765089311149936	-32.546456376398076	22.92892064670687	-23.17037547237491	-23.634953521549136	-0.24145482566803977	-0.7060328748422648
726	a135t	ti-02	02	113.5	1.5984251840795012	2.3413471730877817	-11.7165404661786	32.30585414228133	-0.11520518890654453	-2.2374018692762507	11.803636478394411	-32.820686368874796	0.18188721229643834	-2.0546353086657914	-2.400081807676855	11.77159927325311	-32.55966656136926	22.930660849190517	-23.187769736366743	-23.644359220379297	-0.2571088871762264	-0.7136983711887801
727	a135t	ti-02	02	114.0	1.5963056878906043	2.333186499036006	-11.711006222524214	32.2979051893806	-0.11544581732676486	-2.23832576380568	11.805718597525388	-32.82701318703667	0.18150519235071996	-2.051942738554351	-2.402232968697972	11.77687370106798	-32.56594597891717	22.92008546589239	-23.193560978293007	-23.646942297210906	-0.27347551240061563	-0.7268568313185142
728	a135t	ti-02	02	114.5	1.5927826383168713	2.3311156006748943	-11.70094714051847	32.298605902961164	-0.11582289523674316	-2.2351883571827447	11.789882826370835	-32.83797581652633	0.1819569413633418	-2.0504598548159234	-2.4007279696355823	11.787045489764536	-32.569086424912925	22.928774363117586	-23.217147301211643	-23.640446121283023	-0.2883729380940565	-0.711671758165437
729	a135t	ti-02	02	115.0	1.5887059522880433	2.3336272407490193	-11.703397805181872	32.29336215252722	-0.11536488951696319	-2.239523522080967	11.777621035511165	-32.8498414051459	0.18308274717562975	-2.0511837461233275	-2.4029578014695403	11.788911861616926	-32.571453145585664	22.923591588094368	-23.24402603405704	-23.64797687927356	-0.3204344459626718	-0.7243852911791926
730	a135t	ti-02	02	115.5	1.5849751809971693	2.3342324236023715	-11.702789670436314	32.281217627294374	-0.11526535797857684	-2.244001432524617	11.76505432195347	-32.8627304860308	0.18342019627830375	-2.049088666224348	-2.4019959688135293	11.802517126451432	-32.579634930626206	22.91266038046043	-23.27352275830222	-23.643227258215482	-0.36086237784179076	-0.7305668777550522
731	a135t	ti-02	02	116.0	1.5827004066586072	2.334515104293569	-11.69566147144413	32.27273485033295	-0.11524245802793692	-2.2533073976147193	11.762682644747134	-32.878356474953854	0.18436508781200137	-2.0487505337333927	-2.39951834260756	11.816198423265147	-32.584618756263595	22.911588483182392	-23.299858598037375	-23.633988802680793	-0.38827011485498275	-0.7224003194984014
732	a135t	ti-02	02	116.5	1.580351470166407	2.3352910856904514	-11.69062693818166	32.25647899969118	-0.11519085673224128	-2.262510961450999	11.772658316450476	-32.89533656993095	0.18582084698476606	-2.047492513728662	-2.396012988755487	11.807985170698554	-32.58703486637855	22.901143147199974	-23.31455922467895	-23.64220372799774	-0.41341607747897413	-0.7410605807977646
733	a135t	ti-02	02	117.0	1.5797770770605868	2.339133641327887	-11.691126362344912	32.249452431137755	-0.11548739185100955	-2.2715283862880935	11.77272229746971	-32.89859391879524	0.18648839318840194	-2.0467194626715934	-2.3934043142168053	11.80628498325775	-32.58853420817605	22.897459710120728	-23.326399006276237	-23.64259592474611	-0.42893929615550874	-0.7451362146253828
734	a135t	ti-02	02	117.5	1.5786800365253593	2.339431806044724	-11.680295150831228	32.24603198136977	-0.11595791195484909	-2.272783693353275	11.770660044810832	-32.903528797503924	0.1871274430693121	-2.045107586870034	-2.396126766478049	11.810532681650063	-32.59193145150586	22.905168636583262	-23.334482914931904	-23.64395308667852	-0.42931427834864166	-0.7387844500952561
735	a135t	ti-02	02	118.0	1.577979439045486	2.3372073277755008	-11.679266232550438	32.24303565438961	-0.11602057861743081	-2.274562619847073	11.760652780751029	-32.90715327836877	0.18746344784585345	-2.043392670280852	-2.398919106018983	11.7983983355837	-32.60128400448035	22.90097674961467	-23.349620248236388	-23.667218006150996	-0.44864349862171693	-0.7662412565363255
736	a135t	ti-02	02	118.5	1.5765076512896399	2.334632751707555	-11.67450732471299	32.24115797031645	-0.11618869361775755	-2.28101595962466	11.754899420401305	-32.91615103198398	0.1882424917632043	-2.042659339075864	-2.4011034041626247	11.801468793905395	-32.61420530982329	22.901283397311015	-23.370213773061888	-23.679991607866747	-0.4689303757508725	-0.778708210555731
737	a135t	ti-02	02	119.0	1.5721857885600468	2.332805966265843	-11.670892886901242	32.232676122844936	-0.11612991416771373	-2.2824893753750546	11.75313148820037	-32.92483526111879	0.18920621073841326	-2.045567736245522	-2.4070563231454845	11.784423180298095	-32.62000159236065	22.894589202209538	-23.381116851722773	-23.716016682893517	-0.4865276495132349	-0.8214274806839796
738	a135t	ti-02	02	119.5	1.5652991313067472	2.3322118336894357	-11.669535608436101	32.227261330132976	-0.11646037060264273	-2.2831069395932775	11.762987392764517	-32.925532380433076	0.1901528781169771	-2.049583334185467	-2.4062376063338204	11.783111097985344	-32.645283332872935	22.88993755538631	-23.371959419747505	-23.75269404410013	-0.48202186436119376	-0.8627564887138206
739	a135t	ti-02	02	120.0	1.5590221941579652	2.3352832100655467	-11.65814772593551	32.23018157180131	-0.11660771514320825	-2.286368472796642	11.755208296502257	-32.926849691702515	0.19064090921118942	-2.0516230157279716	-2.406540764621463	11.7832900812984	-32.66259631520873	22.907317055931347	-23.383976673928917	-23.7784478201018	-0.4766596179975693	-0.8711307641704522
740	a135t	ti-02	02	120.5	1.5553024223549985	2.336361904478916	-11.651025322738377	32.23552838921647	-0.1164056322990744	-2.2889340068828052	11.744665111157225	-32.93363124265513	0.19039101622526966	-2.053040354641436	-2.4043060383343042	11.779300473565451	-32.66965734617082	22.92086497095701	-23.403914754454515	-23.792400843226112	-0.48304978349750627	-0.8715358722691029
741	a135t	ti-02	02	121.0	1.5524436914793682	2.338645609306429	-11.641005019895983	32.242263152130114	-0.11646960362951149	-2.289833350317301	11.744250105232155	-32.94034202619582	0.18980980756733248	-2.055951254463877	-2.4061262931834846	11.772608200540233	-32.67813615250146	22.93990374154056	-23.412585067343148	-23.81516180812922	-0.47268132580258637	-0.8752580665886569
742	a135t	ti-02	02	121.5	1.5510068570279323	2.338674721656184	-11.636613177756125	32.244705755136074	-0.11646308536026473	-2.288626786671312	11.740487781238977	-32.93269578928594	0.1897230599703074	-2.058697898658024	-2.4087162552702224	11.767137542518805	-32.687893185225896	22.946767299036132	-23.407574820108227	-23.837162939607406	-0.4608075210720948	-0.8903956405712741
743	a135t	ti-02	02	122.0	1.548406825551498	2.3375357886964196	-11.640324597833317	32.237979092894854	-0.1167673282225065	-2.2909491680214984	11.734511291387237	-32.930800346440776	0.18989312313952844	-2.06046805072838	-2.4097264346145817	11.774177242482876	-32.69805756870436	22.935190283757954	-23.414112428158013	-23.845667986012945	-0.47892214440005887	-0.9104777022549904
744	a135t	ti-02	02	122.5	1.545723712734052	2.340796299812018	-11.647600653703378	32.23909049407406	-0.1162042566296794	-2.2914774188432165	11.731278995125441	-32.92904790953945	0.19014068849646648	-2.05990036127162	-2.40799335622351	11.780339001132738	-32.712084835144616	22.932286140182704	-23.415309901390437	-23.853915838772956	-0.4830237612077326	-0.9216296985902517
745	a135t	ti-02	02	123.0	1.5430282722471653	2.3449362702168037	-11.645302969433343	32.23880777856799	-0.11628876196214188	-2.292201073128678	11.734234273335575	-32.934728621655864	0.19004315493532856	-2.060069097195666	-2.403212180416461	11.772397046675179	-32.72405603073652	22.93844107935145	-23.418941028475782	-23.8719119894263	-0.4804999491243329	-0.9334709100748526
746	a135t	ti-02	02	123.5	1.5388348686001139	2.3474213536035906	-11.641869389299321	32.237994616250525	-0.11643110085348873	-2.297288979842477	11.733660240830687	-32.93714707653761	0.19018735046574745	-2.0579528633061503	-2.401494474790287	11.774239829770472	-32.729519728955104	22.943546580554795	-23.427019565937144	-23.875892368680958	-0.48347298538234895	-0.9323457881261632
747	a135t	ti-02	02	124.0	1.536166145093642	2.3484249721140324	-11.65038915253774	32.24984413080938	-0.1161994749162015	-2.3004194805065343	11.746860116797153	-32.9364366497371	0.19048110604458415	-2.057401560315102	-2.406896283506453	11.766250570282219	-32.73769066869565	22.947879950385673	-23.415714382318097	-23.899571797141345	-0.4678344319324239	-0.9516918467556721
748	a135t	ti-02	02	124.5	1.5324549912695717	2.3493084413446756	-11.661856527019216	32.24965694463443	-0.1159236398203653	-2.302920061948938	11.752579708750439	-32.9332431160392	0.1909551363156785	-2.056370768602946	-2.4068788533693737	11.778417433429873	-32.74405424556033	22.93710885895989	-23.408551972742387	-23.896431442833205	-0.4714431137824988	-0.9593225838733161
749	a135t	ti-02	02	125.0	1.5283813785286253	2.3450652832738323	-11.66257196245893	32.24822748363289	-0.11598380233659275	-2.305532581967071	11.762733126967555	-32.934666601147235	0.19132588314416252	-2.057253473569484	-2.4101784618009257	11.781163474754493	-32.75337644384321	22.93072080444779	-23.40212397533918	-23.9112635259305	-0.4714031708913886	-0.9805427214827098
750	a135t	ti-02	02	125.5	1.525453927251287	2.34348328617871	-11.662208376706625	32.24583403460741	-0.11612326614085786	-2.302206795116579	11.76776866773844	-32.93886774722418	0.19214189182753239	-2.0568993433918537	-2.413511419616661	11.794366536876641	-32.75829217713641	22.9271089440795	-23.397287248915646	-23.908882476016995	-0.4701783048361463	-0.9817735319374954
751	a135t	ti-02	02	126.0	1.5247471564002908	2.3439297451428986	-11.659002439381354	32.24616865238703	-0.1155784496656082	-2.2991173393207647	11.757964307433328	-32.94564965774758	0.1926106545580215	-2.055863436394959	-2.4108393848566805	11.802743367904565	-32.76804318801404	22.93109595814857	-23.409770484742605	-23.907255484960825	-0.478674526594034	-0.9761595268122534
752	a135t	ti-02	02	126.5	1.524929649463733	2.3487047481937937	-11.657146120016087	32.23944963982744	-0.11500319165885488	-2.299531649155213	11.759726875160595	-32.951307364836964	0.1927872702095744	-2.052027145437713	-2.4075007511025355	11.81247448284945	-32.76690760548775	22.931008268005147	-23.41332806028086	-23.889031369714818	-0.48231979227571387	-0.9580231017096708
753	a135t	ti-02	02	127.0	1.5260929415994773	2.352353365530996	-11.670691981730215	32.229998549178724	-0.11496029711881596	-2.2969192105652168	11.770234424938895	-32.95057462701932	0.1928757733456079	-2.0515179871976477	-2.407168880521755	11.804472825536727	-32.77230050921395	22.911659932979504	-23.39934393641885	-23.900421609797146	-0.4876840034393446	-0.9887616768176422
754	a135t	ti-02	02	127.5	1.527059031085062	2.360797135443977	-11.666226265889978	32.22559045988156	-0.11440898368723193	-2.295309579743341	11.768921549871779	-32.9542817706723	0.1927514367779719	-2.0542026752779523	-2.4118720102413844	11.799390916941192	-32.7765663555715	22.920161329435558	-23.402327347453127	-23.91619109306458	-0.4821660180175691	-0.9960297636290214
755	a135t	ti-02	02	128.0	1.5273572034097738	2.3610857091114843	-11.66521916311025	32.219839066159786	-0.11432696523560737	-2.297709015359327	11.770837445668644	-32.95298853390521	0.19365164760703346	-2.0582238115328484	-2.410773593659783	11.800483856230581	-32.77820936099575	22.91570561216102	-23.40053542122447	-23.919365706548028	-0.48482980906344864	-1.0036600943870084
756	a135t	ti-02	02	128.5	1.524213851816278	2.3643290890078092	-11.670195061811686	32.21389172915438	-0.11444236531773803	-2.2987102181607093	11.770140323896946	-32.962122382291525	0.19432122657192438	-2.0609086836398713	-2.410729822590572	11.816586031940027	-32.77900815182671	22.908025756350504	-23.410813415301103	-23.909846774300846	-0.5027876589505986	-1.0018210179503413
757	a135t	ti-02	02	129.0	1.5209956329600454	2.366113300532805	-11.671927771718064	32.21434957449567	-0.11437701703191376	-2.298110773548027	11.771882589641477	-32.97532712815154	0.19500288793815862	-2.062112774669912	-2.4093583913359757	11.819176243092105	-32.782456858204746	22.908535103310413	-23.420929441151845	-23.913756148158484	-0.5123943378414317	-1.0052210448480707
758	a135t	ti-02	02	129.5	1.5167003024381598	2.3673810498073435	-11.68351585558812	32.215165286891846	-0.11393130711827239	-2.3031807079869258	11.77164407779864	-32.979263425140594	0.1971975198839215	-2.0608338961313573	-2.4077172922314527	11.813135968129048	-32.785772911193305	22.89903048111107	-23.42753384256323	-23.92448782898891	-0.5285033614521595	-1.0254573478778397
759	a135t	ti-02	02	130.0	1.5128139843860549	2.3679451395373845	-11.693689707244854	32.21743175849391	-0.11404570273742277	-2.306172041739811	11.76894526151701	-32.97989345955287	0.198199233884689	-2.0610284737463593	-2.4062542930510262	11.811871207263861	-32.78480395624357	22.891687190786442	-23.432966708628403	-23.92740153139104	-0.5412795178419607	-1.0357143406045992
760	a135t	ti-02	02	130.5	1.5093792825956223	2.370567351866213	-11.683701818200616	32.22781522281421	-0.1143120872754391	-2.3093992563261705	11.765975055951374	-32.97996384895277	0.19928420409115136	-2.0631663300506453	-2.4085627424748273	11.809898951110792	-32.800756235227105	22.914680756479804	-23.43841593251186	-23.953207074046166	-0.523735176032055	-1.0385263175663617
761	a135t	ti-02	02	131.0	1.5070484011321263	2.374709702711773	-11.68378953871094	32.230434990695194	-0.11442510097220601	-2.314999215067101	11.766701024936346	-32.98400413454381	0.20034070046760652	-2.061845208595668	-2.4119765261945068	11.813141016180433	-32.80660271497744	22.921355154696027	-23.446386725179163	-23.96023503245505	-0.5250315704831365	-1.0388798777590225
762	a135t	ti-02	02	131.5	1.508601745272494	2.3772781574766486	-11.689618312120173	32.22475149396775	-0.11426401776950351	-2.314241695021547	11.764459093128043	-32.98671383664958	0.20072808235720957	-2.059466413182567	-2.41274728717524	11.79962205928168	-32.808592781317394	22.91241133932423	-23.450032373955377	-23.97258267712103	-0.5376210346311474	-1.060171337796799
763	a135t	ti-02	02	132.0	1.5091400391212972	2.3762113551628032	-11.690202662718871	32.22721332248755	-0.11421170016683867	-2.316951879157755	11.767823990566718	-32.980292750575785	0.20276550320413989	-2.0572856657742338	-2.4185413032970366	11.794652775655347	-32.81589766062272	22.913222014931485	-23.44086683612952	-23.987931814917342	-0.5276448211980345	-1.0747097999858575
764	a135t	ti-02	02	132.5	1.5072261568177705	2.37646953785236	-11.6858225145961	32.22954954480599	-0.11439225691026778	-2.3191671840071257	11.768106528712302	-32.986741149729525	0.20530554017183503	-2.055387058582977	-2.4150444096006187	11.786916856096237	-32.81785107258337	22.920196568062252	-23.44688852176278	-23.99413952785296	-0.5266919537005279	-1.0739429597907062
765	a135t	ti-02	02	133.0	1.5046567341307613	2.3772958048008777	-11.685352307822999	32.22551373141865	-0.11467345616901299	-2.3232497136713945	11.76750027872905	-32.99313140803131	0.2056635561746467	-2.0546508978940894	-2.416369713221714	11.782435523806123	-32.824308020547306	22.91745722839653	-23.457890742968022	-24.008236373726223	-0.5404335145714931	-1.0907791453296944
766	a135t	ti-02	02	133.5	1.500696579348559	2.3747852484684175	-11.691466075946634	32.22516567635758	-0.11466365477302161	-2.3283539698747933	11.782535163654632	-32.99559339373096	0.20621824259087956	-2.0519115244049586	-2.4132864213881007	11.775327275389147	-32.83263602198065	22.90848484887936	-23.44985761213326	-24.021810113036	-0.5413727632539	-1.1133252641566393
767	a135t	ti-02	02	134.0	1.497663485903315	2.3725073141758126	-11.675354974679271	32.23162101595274	-0.11465837258855517	-2.3330284230311427	11.782143260382682	-32.996941027350104	0.20653022051130998	-2.0495820871584716	-2.412778416509507	11.776165161022872	-32.83334893109143	22.92877335544928	-23.455954342075806	-24.02188078783322	-0.5271809866265258	-1.0931074323839383
768	a135t	ti-02	02	134.5	1.4961955040756327	2.373983907716852	-11.681097692023643	32.23001116338177	-0.1151187823368804	-2.332811339726644	11.786918788563346	-33.0067178801187	0.2075567527613947	-2.046114943444058	-2.413749105362083	11.770928949728843	-32.83526560805264	22.922897379074975	-23.460172460857482	-24.028005203054303	-0.5372750817825072	-1.1051078239793277
769	a135t	ti-02	02	135.0	1.4951256837131381	2.3806872197632147	-11.682656407583707	32.23057227253735	-0.11562505653618015	-2.3292597915470714	11.785468830394999	-33.0098214721337	0.20768289906370474	-2.042957508101267	-2.413662019391895	11.7851267473009	-32.833974198109196	22.92860308471686	-23.461554590758247	-24.01034129458832	-0.532951506041389	-1.0817382098714603
770	a135t	ti-02	02	135.5	1.4917322454985318	2.384217894742781	-11.667844350116185	32.23203881875034	-0.11643961057707353	-2.3293928178833623	11.77724918023206	-33.00877102752696	0.20836945759369233	-2.041207559809544	-2.4150387853349295	11.786374907607232	-32.828569259837714	22.948412363376935	-23.468984818161644	-24.00670845187642	-0.520572454784709	-1.0582960884994854
771	a135t	ti-02	02	136.0	1.489649238717624	2.3859737600276163	-11.669527190843938	32.2353674506875	-0.11673991116440785	-2.328666255888412	11.77452355724945	-33.00767590837997	0.20777435403827607	-2.0397056286007618	-2.4156986012525272	11.777876652997834	-32.82909117337756	22.951814019871176	-23.47078416414507	-24.01696951151539	-0.5189701442738937	-1.0651554916442159
772	a135t	ti-02	02	136.5	1.488086722858815	2.390152713020616	-11.676110284076506	32.23753065469347	-0.11730891415972837	-2.3265977402062807	11.787123973989573	-33.010214387269194	0.20797911778925132	-2.037429892710114	-2.4176278667667743	11.779322700527986	-32.83484766618959	22.951573083637584	-23.45901794985638	-24.022496002279677	-0.5074448662187976	-1.0709229186420934
773	a135t	ti-02	02	137.0	1.486895444758641	2.3879461695589623	-11.67366591793921	32.244629920761746	-0.1176736607512352	-2.329348927778098	11.783265279017026	-33.009526304343275	0.20751964624228547	-2.0360274684040003	-2.4149595020774623	11.773942490218978	-32.84300996627751	22.958910172381497	-23.465763967613295	-24.033159001781357	-0.5068537952317982	-1.0742488293998598
774	a135t	ti-02	02	137.5	1.4846237774902016	2.387881873710785	-11.673482645417597	32.24803294257461	-0.11784270911209542	-2.331452540618848	11.782165005178097	-33.004542747567484	0.20657811826263875	-2.0328830615189637	-2.4134048485544124	11.776613944524298	-32.84505953321518	22.9624321708678	-23.46509487385769	-24.030109721274055	-0.5026627029898911	-1.0676775504062554
775	a135t	ti-02	02	138.0	1.4834313585605914	2.3836446674610046	-11.675718996028866	32.248306291185195	-0.1181336939708673	-2.33190212611818	11.771437533988333	-33.00791938663853	0.20650474776562194	-2.0293386954424717	-2.412135331266484	11.762705583868913	-32.848625352446874	22.95623196261733	-23.48001292497362	-24.04396243672633	-0.523780962356291	-1.087730474108998
776	a135t	ti-02	02	138.5	1.4827468204708019	2.380035782872448	-11.679826333170645	32.24910297482703	-0.11915639042178122	-2.332054190743722	11.77633792571272	-33.014683908766116	0.20731709395329134	-2.0267012757361518	-2.414066604708029	11.757282286192167	-32.85150418747029	22.949312424528834	-23.482239470265604	-24.0522429612515	-0.5329270457367699	-1.102930536722667
777	a135t	ti-02	02	139.0	1.4834826591142292	2.3807441542340197	-11.681923362489789	32.24236991137874	-0.11991389029283704	-2.332485324356109	11.785674703267661	-33.01804040837311	0.20758074109118152	-2.024193783665282	-2.4160510042476275	11.76254515831678	-32.851753106386795	22.94119070312297	-23.47718417866321	-24.045970076868695	-0.5359934755402413	-1.1047793737457248
778	a135t	ti-02	02	139.5	1.4810051326396059	2.3791126285893798	-11.673609183591315	32.24441677619667	-0.12071763265146346	-2.329970371779129	11.779919954050875	-33.018967144786735	0.2075990671938446	-2.0215723497057176	-2.418196441646798	11.769998490068817	-32.85733879726621	22.949920221194738	-23.48213612797261	-24.0461039659103	-0.5322159067778713	-1.0961837447155638
779	a135t	ti-02	02	140.0	1.4784556488266476	2.3851919620260933	-11.685496144494262	32.24710621338092	-0.12126605758217869	-2.3288463412964315	11.780562497633658	-33.01763565188814	0.20754764015402555	-2.020660075259355	-2.419743487551758	11.765902885361308	-32.863758451037974	22.94680203091275	-23.47963791297907	-24.059803479661134	-0.532835882066319	-1.1130014487483848
780	a135t	ti-02	02	140.5	1.475748739022618	2.3892731576891477	-11.681253746925645	32.25653474021575	-0.12167039429681757	-2.327091934747413	11.78083784698882	-33.01427503586788	0.20804422558457158	-2.0175013450880575	-2.4203831285427295	11.773686127301607	-32.87035341304957	22.964554150979254	-23.474155292338722	-24.058803020356134	-0.5096011413594681	-1.0942488693768802
781	a135t	ti-02	02	141.0	1.4731515819606047	2.393281874563999	-11.685010512844475	32.26526471012503	-0.12245505117149084	-2.3284666154920433	11.776344830987709	-33.017998425104764	0.20857728162812575	-2.0168548340281793	-2.422008479236364	11.77000819955189	-32.87893484056114	22.973536071844556	-23.483997979152463	-24.074638372313192	-0.5104619073079064	-1.1011023004686358
782	a135t	ti-02	02	141.5	1.4718360781295876	2.394141311737487	-11.67373176831981	32.27127995392632	-0.12274122592158854	-2.3339729713154878	11.773374303806737	-33.015652322682755	0.20946098732607002	-2.011984881682222	-2.4199750645302607	11.762260836833523	-32.89785582832559	22.991689497343994	-23.489531228787023	-24.095718859574962	-0.4978417314430281	-1.1040293622309676
783	a135t	ti-02	02	142.0	1.4713776758342292	2.3937887825662547	-11.66829050242224	32.2713007571264	-0.12312707906180656	-2.3348832118211873	11.766744610578884	-33.017054224510545	0.20954218801799276	-2.0094335179816807	-2.4216950638165247	11.760328168032043	-32.90490854095414	22.996799037270414	-23.498777716796663	-24.10433127888607	-0.5019786795262497	-1.107532241615658
784	a135t	ti-02	02	142.5	1.4672623175411732	2.3908421513303826	-11.672618337822055	32.27110678673907	-0.12342254574239649	-2.334504537208188	11.754443577425796	-33.018365879379985	0.2090971884522633	-2.0066868148179196	-2.4238248216929668	11.75869302443723	-32.91285586608025	22.989330600247396	-23.51275219645251	-24.117412160612734	-0.5234215962051145	-1.128081560365338
785	a135t	ti-02	02	143.0	1.4634822087363435	2.391080020997045	-11.6704335218119	32.27002640635654	-0.12351681477976878	-2.3351532246570383	11.758014938913162	-33.02104219173274	0.20915267486400074	-2.0073288337312643	-2.4257589184789605	11.76345589055884	-32.92583199564776	22.990672905541686	-23.512544617392386	-24.131981648562803	-0.5218717118507001	-1.141308743021117
786	a135t	ti-02	02	143.5	1.4601631597135316	2.3939859276914053	-11.664450927259457	32.268018577329194	-0.12352412067957798	-2.33751108069744	11.760208996943947	-33.021363118914856	0.20947848401335964	-2.00705690206535	-2.4261808008480936	11.749525918389109	-32.92952214778155	22.997553577761142	-23.512710839334567	-24.15307077259235	-0.5151572615734246	-1.1555171948312086
787	a135t	ti-02	02	144.0	1.4580195880925664	2.3958322319193557	-11.66541584355501	32.27179324488461	-0.12352469011593273	-2.3366733817835503	11.770424652887343	-33.02755790914795	0.21022571453024252	-2.00685196980365	-2.424320778620512	11.755259112145541	-32.933154055528995	23.00220963324896	-23.50710561362985	-24.151048103715052	-0.5048959803808906	-1.1488384704660923
788	a135t	ti-02	02	144.5	1.4549862816116517	2.3989246929649957	-11.661617585970763	32.26486822481635	-0.12357925888474194	-2.336896168744111	11.771536105605469	-33.02562906033338	0.2102528780828264	-2.005391453112537	-2.426063220161697	11.754962269517103	-32.9394985143079	23.00217533181058	-23.504315504273936	-24.161004636453377	-0.5021401724633563	-1.158829304642797
789	a135t	ti-02	02	145.0	1.454202118011965	2.399903690939843	-11.661009152445969	32.25682840644162	-0.12360708820574604	-2.3402476212541408	11.773904217496593	-33.02562638717281	0.20966875709788682	-2.003698472027461	-2.428100643282791	11.748475220239401	-32.94697971892925	22.995722944935494	-23.505908122038214	-24.176101495988135	-0.5101851771027199	-1.180378551052641
790	a135t	ti-02	02	145.5	1.4518163221189109	2.4014826890931262	-11.67064273990607	32.25060388473084	-0.12407182817720813	-2.3442391302624035	11.778355136084066	-33.023162441317034	0.2090637614538683	-2.0014718167717263	-2.425393000661792	11.737458300152479	-32.958414706841545	22.9814438339179	-23.504054502218708	-24.196004902003672	-0.5226106683008069	-1.2145610680857715
791	a135t	ti-02	02	146.0	1.4504563729862932	2.402666786872502	-11.667994957048576	32.24933532347626	-0.12486471362130849	-2.3445551975876824	11.779113573792584	-33.02368640859503	0.20865837079727406	-2.000079947419197	-2.424648102596657	11.736901811296526	-32.961358067785966	22.984007153300183	-23.50533437521417	-24.198727933519002	-0.5213272219139853	-1.2147207802188191
792	a135t	ti-02	02	146.5	1.450499382035648	2.404313970790828	-11.672962696093302	32.24712058355276	-0.12486154134791562	-2.346261873509809	11.778595041900992	-33.03292432433534	0.20937141150097727	-1.9989366448545858	-2.4217267781890355	11.74002498322036	-32.9606374474318	22.97847185825028	-23.516081285791095	-24.190776505219414	-0.537609427540815	-1.2123046469691339
793	a135t	ti-02	02	147.0	1.4480479707203326	2.4048465359999285	-11.674185387103966	32.2465967260604	-0.12510264104194957	-2.350841276482815	11.782875513233002	-33.033459707974025	0.21020190156204235	-2.0002485303327218	-2.42371583896568	11.739212430647756	-32.9642737869077	22.977257874956365	-23.51632621070375	-24.20097775483801	-0.539068335747384	-1.2237198798816458
794	a135t	ti-02	02	147.5	1.4448992416973867	2.4051413813277884	-11.68799883904102	32.24433229783099	-0.125441375074335	-2.353865006391882	11.788756342555104	-33.037951028357035	0.2108311809783977	-1.9993939670491192	-2.4229183863797927	11.741526040876533	-32.971563641698296	22.961474840117756	-23.51766988628975	-24.20745071255329	-0.5561950461719931	-1.2459758724355332
795	a135t	ti-02	02	148.0	1.4421024955015231	2.4045796964232857	-11.6855817506032	32.2415128074615	-0.12619727101423375	-2.3561576218244733	11.796242346209064	-33.037783118750326	0.21127695341631095	-1.9994578691042224	-2.423488919538144	11.733785115005425	-32.97909445341972	22.960510753281582	-23.51261871196366	-24.22615363155514	-0.552107958682079	-1.2656428782735567
796	a135t	ti-02	02	148.5	1.4371021250914775	2.40679033221521	-11.690596889180288	32.235309157752816	-0.12668164195575626	-2.361647896290534	11.795305434097761	-33.03578452769632	0.21150548064063682	-1.99749214235803	-2.424191142996526	11.72390101165369	-32.9793970069041	22.951502600787737	-23.517303151204214	-24.24007715551349	-0.5658005504164763	-1.288574554725752
797	a135t	ti-02	02	149.0	1.4331187915727202	2.40506497302938	-11.69309524394244	32.231886986699095	-0.1273948862013423	-2.3635847539700814	11.80170179059622	-33.02907414115133	0.2118685219303643	-1.997087300889044	-2.423429401368691	11.719616332802012	-32.980389230802544	22.943856715786037	-23.50648346879617	-24.248170808685547	-0.5626267530101323	-1.30431409289951
798	a135t	ti-02	02	149.5	1.4293119683686932	2.405134626575909	-11.692942779916224	32.234801078469374	-0.12760527201302022	-2.366834848154108	11.809261088573978	-33.021560794052554	0.21142384013470228	-1.995713599067788	-2.4232432719705526	11.71318840925125	-32.980210581523025	22.94699292512906	-23.495315985511002	-24.256667074941422	-0.5483230603819429	-1.3096741498123627
799	a135t	ti-02	02	150.0	1.4260206964633508	2.4077161320641873	-11.702907695217844	32.23106461505736	-0.12796921854419693	-2.3665216224879098	11.79977724242873	-33.01390096983748	0.21103345392353096	-1.9932812427163222	-2.4227620465276676	11.719596897310549	-32.980865186169545	22.935873051903705	-23.497581114517327	-24.251290881639637	-0.5617080626136222	-1.3154178297359316
800	a135t	ti-02	02	150.5	1.4220004375648352	2.407267191900445	-11.696636956355263	32.23746334745333	-0.1289006377498246	-2.367126242388386	11.805406731388814	-33.00760352058309	0.2105894019915916	-1.9908090800153768	-2.424709850122529	11.717376820431847	-32.98702893026181	22.94809358299851	-23.487634267340894	-24.26317060240303	-0.5395406843423842	-1.3150770194045194
801	a135t	ti-02	02	151.0	1.4206090550048098	2.409164768148108	-11.694479624834942	32.245131980122956	-0.12929308408082194	-2.369347301193782	11.813632718561077	-33.011066170700744	0.21107507024992406	-1.9878935953537347	-2.4236219046361476	11.718600942961361	-32.98435417410064	22.95981712343612	-23.484998767164345	-24.25665967612435	-0.5251816437282244	-1.2968425526882292
802	a135t	ti-02	02	151.5	1.419227384365045	2.4092342661458064	-11.691097354227528	32.25006285198883	-0.12987999138736042	-2.3705278845671307	11.812581267828206	-33.00873811270085	0.2104484853900735	-1.9867479634977372	-2.426196550106659	11.717397936784245	-32.984793427026524	22.96819976390711	-23.48611623543706	-24.26111261948163	-0.5179164715299507	-1.2929128555745208
803	a135t	ti-02	02	152.0	1.4162707785098605	2.4112415016582345	-11.688922175092644	32.263740774488646	-0.1302856821250456	-2.373231479887938	11.809036655310349	-33.00721526757636	0.21064611493102953	-1.9862032322257785	-2.428442944216445	11.724732437629726	-32.98519860665945	22.986060101054235	-23.491049659347965	-24.25884156696209	-0.5049895582937296	-1.2727814659078547
804	a135t	ti-02	02	152.5	1.4123370964776436	2.409773259218006	-11.696062887425976	32.272595803112594	-0.13017369516852886	-2.376568873599984	11.8131087098527	-33.003139159741146	0.21082885036039684	-1.9832427618479789	-2.429166073594766	11.717891347111136	-32.98994179524986	22.986306174904627	-23.485944168296562	-24.27212218710383	-0.4996379933919357	-1.2858160121992022
805	a135t	ti-02	02	153.0	1.408415532351565	2.4068508285190138	-11.694152898932472	32.28258433261164	-0.13003511713428687	-2.3806848478265663	11.812579660305698	-33.00174291580749	0.21057457866581064	-1.9816648827352945	-2.4315174844899397	11.717286339790705	-32.993498059835794	22.99528226219818	-23.489308641796836	-24.280978554918757	-0.4940263795986546	-1.2856962927205764
806	a135t	ti-02	02	153.5	1.405864461366949	2.4043025520365715	-11.697609466088325	32.2862297929531	-0.13009623513572538	-2.3794922511843906	11.806778987621048	-33.00445730562944	0.21130020454346635	-1.9811499960857961	-2.4349441115424093	11.71967982750096	-32.99334829810466	22.992922878901346	-23.49596659978504	-24.283898116864954	-0.5030437208836922	-1.2909752379636075
807	a135t	ti-02	02	154.0	1.40375246860734	2.400571499883514	-11.685832759396995	32.289762674101716	-0.12980048508306843	-2.379396422598104	11.802444044520984	-33.0018890966204	0.21202176993665106	-1.981564653763509	-2.441910017502846	11.715277865900243	-32.99805905020051	23.004501414588233	-23.49662018984394	-24.302503386959284	-0.49211877525570813	-1.2980019723710505
808	a135t	ti-02	02	154.5	1.400076587203625	2.4010805870193628	-11.68063011635186	32.29349811321689	-0.12968795717594755	-2.380386291743764	11.804356838835014	-32.991636555973784	0.21216489786401002	-1.981873494115821	-2.4456525842574384	11.716722257436578	-33.0060507650196	23.013948583884392	-23.48518906819447	-24.31677799875266	-0.47124048431007637	-1.3028294148682669
809	a135t	ti-02	02	155.0	1.3967745816355377	2.401625903469814	-11.670343532417537	32.29923965432061	-0.12964060935517333	-2.3801739196045024	11.798115234840058	-32.99293089002651	0.21388012314652594	-1.981374704871961	-2.446152867999466	11.71080780170496	-33.006537167812866	23.030522025372886	-23.4907500609996	-24.326482357343796	-0.460228035626713	-1.2959603319709103
810	a135t	ti-02	02	155.5	1.3948360705577214	2.397861487452698	-11.668954441004065	32.2984468958784	-0.13012807778922766	-2.3744403553887836	11.79051522288634	-32.99790001930195	0.21489899075776658	-1.979829898883292	-2.445524447407686	11.711163278872169	-33.0079829557381	23.027353942327032	-23.497054238835858	-24.327337952599187	-0.46970029650882594	-1.299984010272155
811	a135t	ti-02	02	156.0	1.3932946068949772	2.396182575949288	-11.654471331090694	32.30257709722937	-0.13049489092286856	-2.3753698005362494	11.796092721698153	-32.9964081754057	0.21577628117507783	-1.9779737073165844	-2.444328474108316	11.70946515100367	-33.01369730761571	23.04428834208796	-23.490403863991585	-24.333239731141962	-0.446115521903625	-1.2889513890540023
812	a135t	ti-02	02	156.5	1.3916987945085206	2.393652880603254	-11.660623465294664	32.304025122941255	-0.13130942479279853	-2.3773739915056873	11.796282788544218	-33.00285885728669	0.21631538533572206	-1.976112018182108	-2.4425830070127614	11.718043894654553	-33.0188397378975	23.037054538249844	-23.498944099705234	-24.327792073929295	-0.46188956145538995	-1.290737535679451
813	a135t	ti-02	02	157.0	1.3903874727341325	2.392389586358168	-11.656871155476738	32.30136697161465	-0.13164078612938884	-2.3766938894970107	11.795733246374532	-32.99956142045524	0.21701675867833026	-1.9745614177847117	-2.444697355424356	11.72047820956495	-33.02566528569559	23.03688540249608	-23.495146091028776	-24.334058376605572	-0.45826068853269675	-1.2971729741094933
814	a135t	ti-02	02	157.5	1.38780163549891	2.392177234134581	-11.653415337000524	32.300501341985324	-0.13198246419272094	-2.373067507970875	11.80035005741524	-32.99375764590587	0.21813097771618783	-1.97336306850895	-2.4461762356285184	11.710698966795055	-33.039662169932164	23.03926323911938	-23.480326582938037	-24.360700871775666	-0.44106334381865864	-1.3214376326562878
815	a135t	ti-02	02	158.0	1.3856563441921288	2.3904869868845515	-11.648629093284171	32.300048371312045	-0.13251785631256505	-2.3716891267623073	11.793882602905391	-32.99388145088583	0.21880589516055132	-1.9723589631561524	-2.4472876610664103	11.703261016147863	-33.045205537641884	23.041906264912427	-23.485399935894762	-24.375934801524455	-0.4434936709823347	-1.3340285366120277
816	a135t	ti-02	02	158.5	1.384314709029798	2.3912762051030505	-11.63802998841117	32.30510569886846	-0.1333784898907394	-2.373664841869357	11.794209443836175	-33.0042348673156	0.2200795438133215	-1.972606043336031	-2.446786941525532	11.696937721193924	-33.04658912187421	23.05835191556034	-23.496989211426204	-24.384729676512055	-0.4386372958658633	-1.326377760951715
817	a135t	ti-02	02	159.0	1.3823948575378187	2.389663286670611	-11.630067519024488	32.31077339727864	-0.13341836291271328	-2.3739527484830987	11.79635703159877	-33.00468877514822	0.22100146236581106	-1.9730675380174911	-2.4434690117031552	11.696775158527394	-33.05499824127854	23.070369164924763	-23.494701392579447	-24.392364774933974	-0.42433222765468415	-1.3219956100092105
818	a135t	ti-02	02	159.5	1.3811165455136178	2.3914397396617333	-11.630655701873861	32.32185287333176	-0.13368086697278847	-2.3779170203287907	11.797238566145621	-33.00819504956745	0.22169901680396253	-1.9743799916053573	-2.440581634019234	11.698022822988364	-33.06204524546519	23.08263691111963	-23.50085535391944	-24.397867502587804	-0.41821844279981235	-1.3152305914681754
819	a135t	ti-02	02	160.0	1.379928696996264	2.3942411441946914	-11.62957662489731	32.33170559600563	-0.13355906775912108	-2.378304501923506	11.790455810397903	-33.00774909137487	0.22234799535254693	-1.9726775391446043	-2.4390472960384715	11.68837805540825	-33.06623826236854	23.09637011530301	-23.506808855307046	-24.409656345147106	-0.4104387400040359	-1.3132862298440955
820	a135t	ti-02	02	160.5	1.378256893336656	2.397342500106128	-11.613122776701971	32.33813844659086	-0.13377123719247383	-2.376546388876536	11.792687049369544	-33.01600199723265	0.2230694403024823	-1.9725287216443304	-2.4399800509162595	11.686653787542527	-33.06679754092303	23.122358169995017	-23.510563133629635	-24.414395632604435	-0.38820496363461743	-1.292037462609418
821	a135t	ti-02	02	161.0	1.3752996963219526	2.3978252792953403	-11.606963317702391	32.336457648910965	-0.13372229963125867	-2.3734944436595677	11.796292103089991	-33.02224278005238	0.22297096971172942	-1.9733949092908272	-2.4386834952627785	11.677862030888598	-33.06720533894279	23.127319610503914	-23.51019645054149	-24.426122016285845	-0.38287684003757505	-1.298802405781931
822	a135t	ti-02	02	161.5	1.374016047835175	2.402464957292673	-11.598811007476638	32.33676353444761	-0.13381358947408523	-2.374107877041772	11.806065056131537	-33.02688490817974	0.22280996361342914	-1.9731937755357396	-2.4391001412301696	11.675586174210157	-33.06449730422558	23.140417484263647	-23.50593135495063	-24.427188998946157	-0.36551387068698205	-1.2867715146825098
823	a135t	ti-02	02	162.0	1.3728105839443896	2.4047847489979617	-11.589262967837286	32.33599589975333	-0.1339214380209277	-2.376772927785456	11.800488557027197	-33.03338739895369	0.22296077500320444	-1.9723365295836346	-2.440033733503432	11.670207498940409	-33.066233894598476	23.151517680914004	-23.520632432729673	-24.435586074800742	-0.369114751815669	-1.2840683938867379
824	a135t	ti-02	02	162.5	1.369693985397113	2.4105061215494428	-11.589235731029646	32.334981655750504	-0.13391260533738514	-2.3768155546425453	11.800728619462385	-33.03951052836456	0.22408589611808769	-1.9724233918402267	-2.4385263649571884	11.666679390522422	-33.07541373243955	23.1562520462703	-23.525424172764016	-24.44999011331743	-0.3691721264937158	-1.29373806704713
825	a135t	ti-02	02	163.0	1.3672719374370477	2.4128694247393088	-11.599047709493064	32.33128158295112	-0.1342112958067778	-2.3764018267733404	11.793137796643057	-33.04697412481378	0.22403926972194985	-1.9738304701507114	-2.4391425348536258	11.671661056449635	-33.08006266396087	23.145103298197366	-23.54041018102889	-24.454102675078524	-0.39530688283152315	-1.3089993768811574
826	a135t	ti-02	02	163.5	1.3638726441906206	2.413021054972651	-11.590049784046753	32.32750850012053	-0.13388668009803623	-2.377912788045799	11.798655130413744	-33.05486822240288	0.22466787198040383	-1.9748206537728734	-2.440243114899878	11.670251928012613	-33.08276829255414	23.150479771046427	-23.54334468815257	-24.463707489023662	-0.3928649171061416	-1.3132277179772345
827	a135t	ti-02	02	164.0	1.362696251177972	2.412605932109441	-11.581392608004059	32.32576492705954	-0.1339102441439325	-2.3810110762043624	11.793560326883908	-33.05806838666758	0.22478049798239227	-1.974693113601356	-2.4402545546804233	11.672593534815993	-33.08719004969571	23.156978251164922	-23.55464888214957	-24.46684793198352	-0.39767063098464916	-1.309869680818597
828	a135t	ti-02	02	164.5	1.3593032206788578	2.4129804459684614	-11.592760186872532	32.330093189354194	-0.1341333148701242	-2.3834516283807776	11.793333951639271	-33.061998687111256	0.2256201667097037	-1.9736293444584458	-2.4422985580115686	11.6754201964396	-33.08385181240201	23.150313448450124	-23.560629512013183	-24.465056297753566	-0.4103160635630587	-1.3147428493034425
829	a135t	ti-02	02	165.0	1.3551928411224348	2.4141114515358773	-11.596281760274344	32.3343668766151	-0.13412488748003215	-2.385238536627927	11.789216039731288	-33.067498613346665	0.22562263895226836	-1.973387522350663	-2.4403220224238864	11.670341612619794	-33.078119588446604	23.152196567876633	-23.57202335877107	-24.466294679478924	-0.41982679089443664	-1.3140981116022914
830	a135t	ti-02	02	165.5	1.3512335738802337	2.4153900686434993	-11.583448420019916	32.34287945218267	-0.13430491721125537	-2.3851758540204635	11.78926218372994	-33.076957551642	0.22575607452575858	-1.9722720379040906	-2.4414994821570137	11.674919846064409	-33.08107783880725	23.174821100806255	-23.581420064618023	-24.468695938923716	-0.4065989638117671	-1.2938748381174605
831	a135t	ti-02	02	166.0	1.3494931197600206	2.416797862358048	-11.57974118638228	32.3579276598027	-0.13458414444389413	-2.3849626495020853	11.79430014401952	-33.081478288402174	0.2263470287569787	-1.9724783168483264	-2.4401780074322925	11.67850393495099	-33.0791401416181	23.194984335778464	-23.580377909571656	-24.463799411187708	-0.3853935737931913	-1.2688150754092433
832	a135t	ti-02	02	166.5	1.3463998214734936	2.4183489776503904	-11.580172475425202	32.36363327150878	-0.1345942696172059	-2.3867771802833997	11.797382096174948	-33.090778026036695	0.22679743939224464	-1.972567050067542	-2.4414975347686614	11.68874066247535	-33.07471709577581	23.20180977373397	-23.587969940370108	-24.45364119666317	-0.38616016663613806	-1.2518314229292002
833	a135t	ti-02	02	167.0	1.345187433204629	2.4183177344743707	-11.570273225685236	32.36487998859356	-0.1342403860412779	-2.3885967840415385	11.798807785330618	-33.09599356487789	0.22714769585654077	-1.971995610460872	-2.4423878876220417	11.693924225949326	-33.073889131249935	23.212924497382694	-23.592875253773546	-24.449160970178895	-0.3799507563908513	-1.2362364727962003
834	a135t	ti-02	02	167.5	1.3443389330548414	2.4192862991796535	-11.562054146209537	32.36971252317241	-0.13433260400026215	-2.3876297568429248	11.796791533467644	-33.10567282703238	0.22847562432539986	-1.970662147887875	-2.441555983088651	11.691107236426246	-33.07675883181877	23.226944676142526	-23.60236803008252	-24.453530793314208	-0.3754233539399934	-1.2265861171716814
835	a135t	ti-02	02	168.0	1.341174744016895	2.4221763689926328	-11.557145287697457	32.36595446523889	-0.13416429301813315	-2.386557147134913	11.786669666284302	-33.110603360790535	0.22950243661101957	-1.9724869745090479	-2.443232945946952	11.692176023248319	-33.08071156857473	23.230985546534068	-23.615152698048256	-24.46308072176551	-0.38416715151418757	-1.2320951752314429
836	a135t	ti-02	02	168.5	1.3397207868724597	2.423459839985021	-11.55106812762565	32.36963508046433	-0.1341199217754564	-2.3834704645144122	11.78760015988154	-33.117875502153325	0.230024357341846	-1.9727456576065476	-2.444302192654611	11.68635559122287	-33.0853028470494	23.2420267928237	-23.617841371219807	-24.47627431921523	-0.3758145783961062	-1.2342475263915276
837	a135t	ti-02	02	169.0	1.3395554293835685	2.4241718036444135	-11.552177097474734	32.36962514964022	-0.13440089706636293	-2.3811979691823546	11.79424504850661	-33.12252446517872	0.2303438385725842	-1.9740634388938758	-2.445369514222657	11.689345546900167	-33.08381787549357	23.2416198558099	-23.613534444348243	-24.47434985232637	-0.3719145885383419	-1.2327299965164684
838	a135t	ti-02	02	169.5	1.3384825345258942	2.425207586016937	-11.551710526853908	32.35839220755235	-0.13430233982979237	-2.382963190530415	11.798837493356418	-33.13016559563221	0.23104102571690577	-1.9748231601630546	-2.4452729488761706	11.685550785419862	-33.08788611823927	23.231889266715378	-23.61755260691909	-24.48394890733274	-0.3856633402037133	-1.252059640617361
839	a135t	ti-02	02	170.0	1.3377255820578453	2.4264016542940756	-11.55138903632892	32.35191253978743	-0.1342991239237923	-2.3832911743174647	11.800397046667042	-33.131968532279835	0.2316281938808121	-1.9766028036541219	-2.444599428608121	11.684464077251604	-33.091622151628044	23.226925157752582	-23.617533589973238	-24.490634724580836	-0.390608432220656	-1.263709566828254
840	a135t	ti-02	02	170.5	1.3374325456963312	2.428250060247806	-11.550521888358842	32.3466278875652	-0.13440023201945545	-2.385863488881361	11.794136152783203	-33.137529552975124	0.23261814704790046	-1.9760165292853615	-2.4420431144318284	11.679137707890835	-33.097993685325385	23.224356059454163	-23.631038974044834	-24.49948307545541	-0.40668291459067163	-1.275127016001246
841	a135t	ti-02	02	171.0	1.338335081933241	2.4287485572295604	-11.5507861022843	32.3458705889325	-0.13444610274175361	-2.3873614284186986	11.804546345714297	-33.144989812135904	0.23371785061850772	-1.9754157179018148	-2.4395696156006235	11.685044982544166	-33.104765385665814	23.22383304387776	-23.62853314696355	-24.496370654690846	-0.40470010308579063	-1.2725376108130853
842	a135t	ti-02	02	171.5	1.336553406862761	2.429245074652382	-11.557161795190538	32.34396740274111	-0.13420900991082885	-2.386862857868582	11.814628307445227	-33.14357003976642	0.23476241649711854	-1.9722662403216678	-2.439219194555806	11.682555609479937	-33.112385157353344	23.21605068220295	-23.615251183603487	-24.504761575888118	-0.39920050140053576	-1.2887108936851668
843	a135t	ti-02	02	172.0	1.3346453412416681	2.4302408222839915	-11.56057674919799	32.34126257675975	-0.1341864126497927	-2.385217039047167	11.808765886822215	-33.14589380702788	0.23519394362888527	-1.9708222878425345	-2.438972289627685	11.67055655870506	-33.11468357924986	23.210926649845753	-23.62133742827374	-24.519276256773356	-0.41041077842798757	-1.308349606927603
844	a135t	ti-02	02	172.5	1.3310947105209157	2.431007587640007	-11.554337751412454	32.33842738792239	-0.13420132750980562	-2.38931778158122	11.804075666925588	-33.155037090848246	0.23611301697000067	-1.9704634346584162	-2.437041242163528	11.66557740619355	-33.116502912820025	23.21509722414994	-23.638367516043683	-24.527335472927504	-0.42327029189374343	-1.3122382487775646
845	a135t	ti-02	02	173.0	1.3282773688604315	2.4333723700341103	-11.563257745256681	32.33788500989179	-0.1341403595142146	-2.3891756319495356	11.806233041164017	-33.16014446697576	0.2367565051175701	-1.9707243723160948	-2.4357904687867955	11.658961327670482	-33.12822282887466	23.20799963466922	-23.640470912157923	-24.54749897344664	-0.43247127748870184	-1.3394993387774186
846	a135t	ti-02	02	173.5	1.3271017187440513	2.4341615302729984	-11.560054800453745	32.34527013340766	-0.1340001365704965	-2.3862249474489188	11.795511611129442	-33.16840428204827	0.23718431516908897	-1.9702269980481253	-2.4361190765017997	11.665536879308966	-33.13366105233371	23.219376863226913	-23.655933439769157	-24.547368528830614	-0.43655657654224456	-1.327991665603701
847	a135t	ti-02	02	174.0	1.3265331917156136	2.4355465171114785	-11.55773801041773	32.353159989368365	-0.13433675277432083	-2.384291092890947	11.796208753554088	-33.168042894853954	0.23856911425818803	-1.9686099927027756	-2.4389394207170776	11.665584410048927	-33.144075885406366	23.230968496062115	-23.65189287270695	-24.559507697061676	-0.42092437664483384	-1.3285392009995611
848	a135t	ti-02	02	174.5	1.3254048556416782	2.4371180339481473	-11.562411787272113	32.36021934327966	-0.13418585785836334	-2.383147431256107	11.791706597353494	-33.17311494715013	0.23971754496817688	-1.9691993150190217	-2.4374713877475624	11.664645729625146	-33.15388310907815	23.234925589955694	-23.659024093942932	-24.570503226577912	-0.4240985039872385	-1.3355776366222187
849	a135t	ti-02	02	175.0	1.3238639424862524	2.438614579128257	-11.566388355518537	32.36225549949468	-0.1342907929954821	-2.3854104624069157	11.789488225659975	-33.17396808118001	0.24079882079292814	-1.9679835830118872	-2.437472777800825	11.660549137227807	-33.163415611240104	23.234481723104402	-23.6633822901295	-24.584458892338755	-0.4289005670250994	-1.3499771692343536
850	a135t	ti-02	02	175.5	1.3227384844210692	2.4406460038801097	-11.55829307612738	32.36075620138128	-0.1348940071975297	-2.386353808619692	11.79812900344696	-33.18074659529924	0.24133243012289987	-1.968222601787697	-2.436741416943387	11.658856085123377	-33.17157325846031	23.243109129134005	-23.662532977546604	-24.59494270764695	-0.41942384841259894	-1.3518335785129452
851	a135t	ti-02	02	176.0	1.3222084998159034	2.4427816010922423	-11.551839731460861	32.36420579683969	-0.13493814497921602	-2.388135060679271	11.795894467102263	-33.183053563575534	0.2413894645839494	-1.968023208998707	-2.434477025332223	11.647565189420193	-33.1807416110073	23.255147666471075	-23.66884283754781	-24.613468156102133	-0.4136951710767356	-1.3583204896310583
852	a135t	ti-02	02	176.5	1.3198463546609829	2.4441938713700395	-11.552101164706215	32.36731387021826	-0.13554021306255773	-2.3893937672435643	11.796176688914569	-33.181340095691716	0.24200476367029758	-1.9680556492451324	-2.433977997720428	11.637337563916963	-33.19143923560979	23.259406576882085	-23.66809262341297	-24.63628896399741	-0.40868604653088525	-1.376882387115323
853	a135t	ti-02	02	177.0	1.3188813190763493	2.443141600268011	-11.547474920521022	32.36353169430762	-0.13557348721230733	-2.3923881199551484	11.794123589108674	-33.181988233990666	0.24299907532622114	-1.9657131992809627	-2.435812219218146	11.632543820245676	-33.198894802908036	23.259198374054606	-23.672827176723228	-24.64899508208512	-0.41362880266862234	-1.389796708030513
854	a135t	ti-02	02	177.5	1.3171631414781038	2.4426910267431925	-11.550324947850017	32.35730611296914	-0.13612935520376793	-2.393082445799621	11.798559624758209	-33.184573905437254	0.2433700743097355	-1.963023250397854	-2.437017921011089	11.626336886691881	-33.20407158743192	23.249672191862317	-23.6718560073727	-24.660612730670877	-0.4221838155103832	-1.4109405388085605
855	a135t	ti-02	02	178.0	1.3149550427973793	2.4412247064543764	-11.547542480157308	32.354509016196	-0.13620746714670787	-2.3920814526578296	11.800670894641883	-33.18584675019335	0.2436076940385766	-1.9610523846038737	-2.4381719444475527	11.620387008648786	-33.20927382069467	23.248191242493064	-23.669857081317428	-24.67315609829993	-0.4216658388243637	-1.4249648558068664
856	a135t	ti-02	02	178.5	1.3140998040797287	2.438799034670636	-11.551500706898468	32.35589527407687	-0.13709658862993043	-2.391192366106447	11.799925963883783	-33.187627702158125	0.24420799526446033	-1.9581914293206237	-2.4401923729649733	11.627679928823715	-33.22071826090905	23.24319360184904	-23.67178269774626	-24.677322330291208	-0.4285890958972196	-1.4341287284421682
857	a135t	ti-02	02	179.0	1.3159221308198754	2.436732190426218	-11.548008124825774	32.360484144760036	-0.13785935514957617	-2.3913410603057197	11.804991581235688	-33.19113216334907	0.24451280692986577	-1.9560793201521944	-2.4414930433163904	11.61907284657247	-33.2269370728607	23.24920821036048	-23.67082819063881	-24.68951445893694	-0.4216199802783329	-1.4403062485764622
858	a135t	ti-02	02	179.5	1.316698697066523	2.436786626248084	-11.545010349724137	32.36342676214105	-0.13848392964847372	-2.3934010731481767	11.809202736059506	-33.196433162512186	0.2450603173964575	-1.9556305538690208	-2.443689547111579	11.61102354398425	-33.238496590797666	23.255203038665	-23.674055111852873	-24.710094450727492	-0.4188520731878711	-1.4548914120624907
859	a135t	ti-02	02	180.0	1.3161991962817665	2.4366472570772575	-11.546142530772112	32.36263412328713	-0.13865222092962345	-2.3935492430883842	11.8084340065155	-33.206121653813476	0.24503367978708437	-1.9557037301339812	-2.4432051278016838	11.610925755876885	-33.24597374994689	23.253138849592276	-23.6848554315289	-24.717757655723908	-0.4317165819366231	-1.4646188061316323
860	a135t	ti-02	02	180.5	1.3147319164228792	2.4378525701354974	-11.538119004159142	32.36546786550654	-0.13943119350223424	-2.3919242520395296	11.803306600877582	-33.21454100179174	0.24470312621453996	-1.95422686864383	-2.446666727077543	11.606369270376696	-33.25154146832988	23.265201431482893	-23.69788672024138	-24.73133387725168	-0.43268528875848844	-1.4661324457687854
861	a135t	ti-02	02	181.0	1.3148490108800746	2.436825951928187	-11.536507301765862	32.36616127695087	-0.13943203102858295	-2.393946319165915	11.801351649611716	-33.21243966160222	0.24418798706716852	-1.9543580725300593	-2.448308614377946	11.602347656218111	-33.25185983575949	23.266479927113195	-23.700278375117833	-24.73732985556931	-0.4337984480046373	-1.470849928456115
862	a135t	ti-02	02	181.5	1.313636897949984	2.435990662499057	-11.537969729210577	32.368083802288766	-0.13970969578735395	-2.3956729966103922	11.802788260505123	-33.209607793168075	0.24410544839497636	-1.9555630405763016	-2.447674034260571	11.596334910355194	-33.25832346019172	23.266104735577244	-23.69809677666572	-24.751588726723412	-0.43199204108847766	-1.4854839911461681
863	a135t	ti-02	02	182.0	1.3134172507089068	2.433371320067849	-11.539296284966927	32.37261429082271	-0.1402396896497069	-2.39666117257872	11.803340606960141	-33.20869319403589	0.24480053580887812	-1.9567790019631353	-2.444612645431452	11.584947982563873	-33.261900761876745	23.266689325923632	-23.697452913495297	-24.764927175998555	-0.4307635875716649	-1.498237850074922
864	a135t	ti-02	02	182.5	1.3148639772794175	2.432218467973528	-11.536539037080606	32.37654142678301	-0.14077854510505772	-2.3953646304088463	11.8062437534447	-33.21237896939521	0.24451273142276417	-1.9541542562978849	-2.4435036617766226	11.576058245217265	-33.265058814004796	23.27222085767593	-23.69776566004165	-24.77179450958262	-0.4255448023657209	-1.4995736519066902
865	a135t	ti-02	02	183.0	1.3147830753601069	2.431487888154362	-11.541100300875955	32.3770766930226	-0.14138703902146868	-2.3960843525494258	11.804972449832645	-33.212702200145756	0.24541099764425886	-1.9524709971472167	-2.4419003155442613	11.565253407976	-33.264140049681856	23.267464280301006	-23.699790144239746	-24.778474879037226	-0.43232586393873973	-1.5110105987362203
866	a135t	ti-02	02	183.5	1.3157425714386375	2.4332288434202733	-11.539137109997496	32.3765211990399	-0.14159845664961135	-2.3958950559155148	11.808745634839715	-33.21214373123401	0.24556443840111555	-1.9500133556961867	-2.4398343650076395	11.561059758986042	-33.265457007559576	23.270612932462676	-23.695327170558304	-24.77850239783872	-0.42471423809562836	-1.5078894653760457
867	a135t	ti-02	02	184.0	1.3166733202569363	2.4306595102053317	-11.534874396375104	32.38057340541608	-0.1421166646264224	-2.3971267513927588	11.81060235477344	-33.21375091153409	0.2451195820357483	-1.9475642142833804	-2.4386651483672352	11.558774252654652	-33.26572261285228	23.27635851924631	-23.697272390744082	-24.776504402591307	-0.42091387149777404	-1.5001458833449988
868	a135t	ti-02	02	184.5	1.3147655868547679	2.4330875807747834	-11.531606902635431	32.39277501158737	-0.14219096063259395	-2.396355978621979	11.814728506179026	-33.21840746207275	0.24541064343895297	-1.9478681525445665	-2.4383020978026715	11.553899197921766	-33.26612544926339	23.294255689726718	-23.696815251709342	-24.783630914834095	-0.4025595619826241	-1.489375225107377
869	a135t	ti-02	02	185.0	1.3118324607931424	2.432436827414263	-11.53110779079189	32.395587046806355	-0.14239915197878017	-2.3954315327930398	11.813836735264978	-33.22131591205881	0.24530305707491726	-1.9489643621411836	-2.436589231060095	11.550632568418816	-33.27369267634749	23.296916083428727	-23.700006804490737	-24.79678124033681	-0.4030907210620107	-1.4998651569080828
870	a135t	ti-02	02	185.5	1.310447442176757	2.4319318503276666	-11.52555785619452	32.39444277366028	-0.1427675493233263	-2.3939109092437256	11.818783989893568	-33.22752052624834	0.24467070216716194	-1.9490507517983233	-2.436770546611553	11.540051812670168	-33.27551017249149	23.300816767793428	-23.700744292754663	-24.81083221605444	-0.3999275249612353	-1.5100154482610115
871	a135t	ti-02	02	186.0	1.3110107965453703	2.4326103586471715	-11.517070688858905	32.40158938422614	-0.14260349091842453	-2.3923127376069924	11.808485051272386	-33.227120834849615	0.24478850462626575	-1.9481476000380151	-2.4369004618467387	11.542902733351964	-33.27813604584284	23.31712905401441	-23.70876350747638	-24.80927057783026	-0.3916344534619718	-1.492141523815853
872	a135t	ti-02	02	186.5	1.3116099338545526	2.431250574298634	-11.516879521499405	32.39864047692928	-0.14239823713771788	-2.3935822253664636	11.807525627549056	-33.2272707319525	0.24431995031904058	-1.94717802954591	-2.438011200484546	11.53464452317471	-33.28345565837105	23.31301152972851	-23.711405616588582	-24.822390431372238	-0.3983940868600726	-1.5093789016437285
873	a135t	ti-02	02	187.0	1.3121169163803594	2.429043985839799	-11.509915726779036	32.40189029735125	-0.1426157552047883	-2.391979654093215	11.809879880015341	-33.22470604744584	0.24404869477782312	-1.9457253286955267	-2.4389023013053497	11.535578524405194	-33.29136966481682	23.321018556412014	-23.70537288195068	-24.828301854032144	-0.38435432553866633	-1.5072832976201305
874	a135t	ti-02	02	187.5	1.312020167380951	2.428098280935232	-11.504737160957143	32.40511576277265	-0.1422905034510656	-2.3905401729698337	11.815977525109634	-33.2239584181927	0.24418978955055579	-1.9419536087060463	-2.4402491834154962	11.53602789759895	-33.29494997904554	23.328476882750742	-23.69662177995341	-24.82910470618718	-0.36814489720266863	-1.5006278234364387
875	a135t	ti-02	02	188.0	1.3113620083185744	2.429150553942001	-11.49277434356456	32.41073740655893	-0.14249388849666156	-2.3883593821543623	11.815274474599287	-33.2257747056924	0.2444579963972517	-1.9390679471199939	-2.4401331682513603	11.532275007053238	-33.29625361660174	23.34711361693637	-23.696895505346887	-24.83181771660128	-0.3497818884105186	-1.48470409966491
876	a135t	ti-02	02	188.5	1.3089321686204802	2.4292634091480663	-11.48935897698331	32.411980627291115	-0.1423969802110773	-2.3869422049043676	11.820504591266705	-33.231702844701076	0.2442181745527307	-1.9393275441463003	-2.4411511605234506	11.53843994078775	-33.29580580389401	23.35188505945587	-23.696319263997086	-24.828912399155534	-0.34443420454121565	-1.4770273396996636
877	a135t	ti-02	02	189.0	1.3087576220154935	2.4284431870387397	-11.492866758698714	32.41440788032262	-0.14331403370184856	-2.385629136650157	11.820146707509585	-33.23668402823302	0.2437366819393798	-1.93793356936757	-2.439702279865997	11.540204275576675	-33.298993112803124	23.34998430866265	-23.70174380913606	-24.827667064444523	-0.3517595004734133	-1.4776827557818741
878	a135t	ti-02	02	189.5	1.309047908785523	2.427145355490805	-11.49672221871616	32.42176017703841	-0.14345965340256214	-2.387054214661935	11.829920777664503	-33.24204225371557	0.24349134160806324	-1.9351800744206444	-2.440627507821916	11.540552073740487	-33.30160022296686	23.352183313813054	-23.6991440025075	-24.82780782268341	-0.34696068869444474	-1.4756245088703572
879	a135t	ti-02	02	190.0	1.3089650780297424	2.4269883433053816	-11.490959334761163	32.427345940286315	-0.1436884131893177	-2.3884136639883313	11.824544515822334	-33.2504001725244	0.24314211574798855	-1.9331122327915997	-2.4375952451551948	11.532289027279637	-33.302425616584486	23.363374948830533	-23.714815618131727	-24.8318789892219	-0.3514406693011942	-1.468504040391366
880	a135t	ti-02	02	190.5	1.3093008322690936	2.4277850499038025	-11.489940572833529	32.433829410032416	-0.14358571799034464	-2.38900430689763	11.825511603445953	-33.25480134689273	0.24298585119716645	-1.930850894860837	-2.4378140810284346	11.533244777340071	-33.30037922138861	23.371673887102688	-23.71889391713758	-24.826498587668716	-0.34722003003489377	-1.4548247005660286
881	a135t	ti-02	02	191.0	1.3099336569873814	2.427824944804873	-11.487425409095774	32.437652611556864	-0.14348319234058193	-2.392740726027304	11.834114014378013	-33.25945241315708	0.2433201559150428	-1.9284169334473007	-2.4388812573759977	11.524029668227028	-33.303409152793485	23.37805214726596	-23.718242161231906	-24.83674401840237	-0.3401900139659446	-1.4586918711364092
882	a135t	ti-02	02	191.5	1.310394888111255	2.426248205209958	-11.487645412856605	32.44149203465309	-0.14317211868909474	-2.3922522357493943	11.839292810162267	-33.263938602760476	0.2442165176518898	-1.9275273778608388	-2.4363977456560453	11.524145534840669	-33.306985166684655	23.38009482700644	-23.71585362938481	-24.836369867249616	-0.3357588023783684	-1.456275040243174
883	a135t	ti-02	02	192.0	1.3113547124702785	2.426679878351739	-11.489058375011497	32.446377543494066	-0.14289418576816942	-2.3923388060335804	11.830785555905436	-33.265678915013545	0.2445012528513061	-1.9252071607037349	-2.435481160876858	11.517859565525189	-33.31026383783461	23.383999046834308	-23.72562509805855	-24.841737881419736	-0.3416260512242424	-1.4577388345854274
884	a135t	ti-02	02	192.5	1.3097385451584493	2.430175242786531	-11.489537789692633	32.45348792627245	-0.14320432718409498	-2.3943363747524775	11.843023182695045	-33.27249965428641	0.2449001481491217	-1.923746434854552	-2.432717240701738	11.518126879360514	-33.31402461115604	23.39412537936635	-23.72211702537882	-24.84262286219337	-0.327991646012471	-1.448497482827019
885	a135t	ti-02	02	193.0	1.3100267936179577	2.429782727427266	-11.481347045496705	32.45566841395545	-0.14366513256841384	-2.394485482332889	11.84243917800256	-33.272893279765505	0.24569657318884924	-1.92213647181492	-2.431974985955235	11.527668497702843	-33.31498727420768	23.404104095886012	-23.722908143475397	-24.831403440657034	-0.31880404758938496	-1.427299344771022
886	a135t	ti-02	02	193.5	1.310476612111021	2.428926680567828	-11.484416233744318	32.45909756343908	-0.14411273100747346	-2.3937751556430023	11.844972299548091	-33.273632238265236	0.2457553728247883	-1.9195834417928472	-2.433861964046671	11.534310888109502	-33.32355015990151	23.40360801026259	-23.72079245254283	-24.832208065520504	-0.3171844422802401	-1.4286000552579132
887	a135t	ti-02	02	194.0	1.310481628569716	2.4290043965367896	-11.486948396337711	32.46546296553142	-0.14458447737198407	-2.3914753125349586	11.84644187249808	-33.27538093956358	0.24558816056816343	-1.9175471595464428	-2.4349987505234525	11.53326139127804	-33.33201343351451	23.407518965730503	-23.71941069640428	-24.84081632373665	-0.3118917306737785	-1.433297358006147
888	a135t	ti-02	02	194.5	1.309270990628767	2.4342899424925966	-11.48940553409414	32.474697917072376	-0.14493902324024893	-2.3934518589361793	11.84750334950286	-33.27206982494797	0.24592526683110616	-1.914569655477424	-2.432673909198087	11.535241239537378	-33.33614420653292	23.419582325470834	-23.717032090790433	-24.838875541042285	-0.2974497653195982	-1.4192932155714502
889	a135t	ti-02	02	195.0	1.3077211011905234	2.438826422062246	-11.486587259425328	32.472178540398104	-0.1451165326584032	-2.392587411120846	11.84776083313208	-33.276582417034376	0.24702636995001717	-1.9129453458435188	-2.4337607977762463	11.543748373206013	-33.33645446191842	23.424417703035022	-23.71949915773153	-24.83169113114165	-0.2950814546965077	-1.4072734281066275
890	a135t	ti-02	02	195.5	1.3061457913777446	2.4406593957414735	-11.485800973451154	32.476192705615865	-0.1452567113957201	-2.3956756218998687	11.841183042869366	-33.277579273297796	0.2470388499651729	-1.910070788538036	-2.4366907723199853	11.544608647957492	-33.335950258111524	23.431051127906187	-23.730289713758847	-24.831957379634307	-0.2992385858526596	-1.40090625172812
891	a135t	ti-02	02	196.0	1.305396165524793	2.443219249141277	-11.480495695701672	32.47592545686678	-0.14556519675647264	-2.395831730817931	11.837528208729807	-33.27591870133307	0.2468294609364146	-1.9068740106307676	-2.438050875934664	11.543085718676567	-33.33724757665256	23.43864901030639	-23.73295795924125	-24.83369057901663	-0.29430894893486226	-1.3950415687102407
892	a135t	ti-02	02	196.5	1.304646424573275	2.4461095592886	-11.474057965331918	32.47591577137276	-0.14569839364055023	-2.3923704733446245	11.839544169312564	-33.279083941796024	0.24673643060727907	-1.9042597963857442	-2.4390291129102333	11.541323313182675	-33.340786982718086	23.447967365329443	-23.730872208861356	-24.838106154258114	-0.28290484353191303	-1.3901387889286703
893	a135t	ti-02	02	197.0	1.3053681774289096	2.446469126941736	-11.458826759718841	32.47717692764798	-0.1457229177444544	-2.391277820370782	11.835986831835447	-33.280239856948384	0.24724991288625633	-1.90191527675543	-2.4387897837979393	11.541535309577677	-33.34546897518708	23.46481929487088	-23.734003850341917	-24.839270548733865	-0.26918455547103903	-1.3744512538629863
894	a135t	ti-02	02	197.5	1.3062679929901626	2.4451711686286113	-11.460210961521689	32.47059297923677	-0.14614026116747403	-2.3884316661727647	11.826886905721928	-33.28165418982868	0.2483212145377709	-1.8999767821232791	-2.438481076258187	11.536515271245094	-33.35191871130384	23.455553186343693	-23.741017996909218	-24.84759330545005	-0.2854648105655251	-1.3920401191063583
895	a135t	ti-02	02	198.0	1.3065091212493292	2.4443943038198213	-11.454978956708738	32.46292174777169	-0.14664195294275933	-2.3856737372905634	11.824345238531954	-33.283954247433705	0.2490278162422323	-1.8984983978848116	-2.437929832753786	11.539005161449293	-33.362224170010336	23.452337094882772	-23.74289688289284	-24.853138117950312	-0.2905597880100679	-1.4008010230675403
896	a135t	ti-02	02	198.5	1.3062465832679895	2.4437812347640735	-11.45390077396121	32.464231699545216	-0.14658174868600812	-2.3862261639619056	11.825450084126048	-33.28367717744585	0.24898464808394263	-1.8972813640916406	-2.4364303712150894	11.54200374649871	-33.3676622870271	23.454112160348078	-23.742050357883773	-24.853123692567134	-0.28793819753569494	-1.3990115322190562
897	a135t	ti-02	02	199.0	1.307591610937844	2.441428281609496	-11.453044968247468	32.46265368956398	-0.14670384871894485	-2.3859708990846875	11.823524880408135	-33.2856525268431	0.24959985517420394	-1.8966688345096778	-2.436677257632479	11.542035321436243	-33.37054720671954	23.451037002926007	-23.745202539064394	-24.85426636648761	-0.2941655361383866	-1.4032293635616035
898	a135t	ti-02	02	199.5	1.3080568890009223	2.4422665519356492	-11.450559292997845	32.46687876022906	-0.14710752875280478	-2.38769950184324	11.824649830173362	-33.283170926881986	0.24995397156378674	-1.8956284202980718	-2.4356341620276623	11.533119142846992	-33.36986782703512	23.458586019166862	-23.74337415574088	-24.859954377512942	-0.2847881365740186	-1.4013683583460796
899	a135t	ti-02	02	200.0	1.3085913924701533	2.440887139989761	-11.449778196985246	32.467514205473236	-0.14737253532636113	-2.3860100198618497	11.822812482191923	-33.280060852043505	0.2502579264350156	-1.8937341421373204	-2.4371350083515697	11.53306190281783	-33.37045370334607	23.458623148477752	-23.74037299860478	-24.85966955854698	-0.2817498501270279	-1.4010464100692275
900	a135t	ti-02	02	200.5	1.3089162616591434	2.436315009706247	-11.452360945981429	32.47574336038725	-0.14767065557356965	-2.3852473007204953	11.826043212655355	-33.28114815612561	0.25047171111293426	-1.8934835517188728	-2.439439811074068	11.525054912374056	-33.3756299865613	23.459697424112065	-23.737551188651388	-24.87458217532104	-0.27785376453932287	-1.4148847512089766
901	a135t	ti-02	02	201.0	1.3077906968504276	2.4346862197390338	-11.444464294158339	32.478411637379544	-0.14776305996903985	-2.386058427765208	11.821195594100486	-33.28875357612035	0.251269001697936	-1.8936639486468352	-2.4384877283779405	11.51720243765156	-33.37724913793842	23.46863356296024	-23.750110468056178	-24.884407680461205	-0.28147690509593914	-1.4157741175009662
902	a135t	ti-02	02	201.5	1.3064508374332586	2.4341157730641867	-11.447970705031858	32.47979354060297	-0.14803618839285138	-2.3856064666571526	11.815143076842839	-33.29768592996729	0.2517187887772139	-1.8935883128756095	-2.4373580773445753	11.51677688307773	-33.382009588497155	23.465938608635298	-23.764466719397237	-24.889728258206354	-0.2985281107619393	-1.4237896495710558
903	a135t	ti-02	02	202.0	1.3059943426647485	2.433393592699442	-11.446007208248364	32.488072126796084	-0.14790747996554887	-2.386183575222295	11.825413389311949	-33.305873932922196	0.2521060575156017	-1.892709137734758	-2.436789602796834	11.508166614140338	-33.38165801590927	23.47545851124716	-23.762445541282492	-24.89699579963577	-0.28698703003533055	-1.4215372883886097
904	a135t	ti-02	02	202.5	1.3066869895338868	2.4322785373531515	-11.438755637391521	32.49809668019378	-0.1480170238215234	-2.38825913235979	11.823847787925159	-33.31236623744039	0.2530229121406624	-1.89197629903799	-2.4338524505592685	11.504611615439249	-33.38439770184884	23.49161958015541	-23.771771693555888	-24.898927846472965	-0.28015211340047586	-1.4073082663175533
905	a135t	ti-02	02	203.0	1.3073999909811949	2.434097117244467	-11.430270680088414	32.49820010655182	-0.14805141113318507	-2.3864723527281693	11.82114296222697	-33.315334604545576	0.2537524209231167	-1.891659552968157	-2.4340770521639232	11.50546016447028	-33.38424522173374	23.502026543707874	-23.774962985256845	-24.897121671414347	-0.27293644154897123	-1.3950951277064725
906	a135t	ti-02	02	203.5	1.3067922335808229	2.434457806365662	-11.422745176891098	32.497950979383	-0.14806254864492208	-2.388938316697143	11.816061680977873	-33.31691394325857	0.2541322611693902	-1.8906019795369375	-2.4353972523331047	11.501054405728521	-33.387253585344546	23.509663608857565	-23.783720866453372	-24.905406177905245	-0.2740572575958069	-1.3957425690476803
907	a135t	ti-02	02	204.0	1.3085980595387423	2.4350549808965556	-11.426181807452588	32.500734310925374	-0.14814764572556405	-2.3901974612639374	11.81572867108734	-33.32160470256673	0.2548508677426787	-1.8891212265617507	-2.4364633087222236	11.499853777590824	-33.38868100032102	23.50960748436934	-23.789370270726213	-24.90581369847543	-0.2797627863568728	-1.3962062141060905
908	a135t	ti-02	02	204.5	1.3100819947405176	2.434952603641285	-11.420501635513508	32.49939697246148	-0.14823742862717165	-2.3924316911576717	11.819039468273745	-33.32504841123159	0.25598791646514024	-1.8889316431487788	-2.434283878260712	11.501553351308804	-33.38648082026909	23.513847940589258	-23.790690146277548	-24.898060995629262	-0.27684220568828977	-1.3842130550400036
909	a135t	ti-02	02	205.0	1.3118767918090286	2.4347374275985425	-11.421331508860764	32.49670083853705	-0.14837765620565455	-2.3935107774726903	11.817178753196384	-33.32907134965956	0.2570626282322821	-1.8871490184577833	-2.43195604137305	11.500793309344145	-33.38524422667071	23.51010675727483	-23.796718401909235	-24.89167918534837	-0.28661164463440514	-1.3815724280735395
910	a135t	ti-02	02	205.5	1.3144742329729477	2.4347609755903252	-11.417056672042769	32.49121311418888	-0.14863397522568245	-2.3943729049956572	11.818451207467222	-33.33288636108064	0.25809515282995243	-1.8861169055250233	-2.4302837223578484	11.50059230820972	-33.38995955392268	23.508917417736438	-23.799346881004805	-24.891293640622884	-0.29042946326836727	-1.382376222886446
911	a135t	ti-02	02	206.0	1.3162354777921785	2.436640714057229	-11.411823041436001	32.49164399912287	-0.14875802940635385	-2.396504158600396	11.811847034276443	-33.33398753473704	0.2582083702786436	-1.885227837548741	-2.4281791372887374	11.502397420523236	-33.39527575054761	23.5164616717441	-23.809194318188702	-24.890049827069674	-0.29273264644460184	-1.3735881553255744
912	a135t	ti-02	02	206.5	1.3168165167717296	2.4388964785712157	-11.404790878218533	32.494657542807964	-0.14961781646577682	-2.397306212768622	11.805798095017058	-33.33482602376439	0.25883824949847356	-1.8844233343495824	-2.428132583262132	11.501275181153447	-33.40080881076582	23.528763143160646	-23.81711370848326	-24.89527303045235	-0.28835056532261305	-1.3665098872917056
913	a135t	ti-02	02	207.0	1.3157903240395319	2.440620198533846	-11.404931087059808	32.5026918487036	-0.14970159953837714	-2.4002091541788206	11.806113730584425	-33.33465695229584	0.2588874647717911	-1.8834905879894535	-2.4282047394983093	11.497165472369849	-33.407732509583326	23.538380960177637	-23.819566510656816	-24.906472040661708	-0.28118555047917937	-1.3680910804840707
914	a135t	ti-02	02	207.5	1.3157532757666275	2.4409793268557882	-11.405680258795105	32.503169957762594	-0.14999808362790887	-2.3987025311411525	11.803462636303106	-33.33157512215336	0.25863202325043766	-1.881497836551664	-2.4279796141389665	11.490955176313102	-33.412068155147686	23.53846902582328	-23.818181077368877	-24.914837153758587	-0.279712051545598	-1.376368127935308
915	a135t	ti-02	02	208.0	1.3160138423321561	2.4383409205348467	-11.402910736043966	32.50185758470916	-0.15039445908549856	-2.3990723569795374	11.795456892876484	-33.33299923072326	0.2583886163370153	-1.8808731675770456	-2.4280859846082743	11.488809824380123	-33.41360839223828	23.537287769200038	-23.828620537574796	-24.91774387771132	-0.2913327683747582	-1.3804561085112823
916	a135t	ti-02	02	208.5	1.317653532952618	2.437527002223306	-11.402707948481481	32.506643900020826	-0.15083508230350381	-2.401077564966434	11.785884194686231	-33.336552159928324	0.2588585234066942	-1.8807708343933496	-2.4252503055874386	11.48860712969449	-33.413655861363374	23.54146295376265	-23.843722089105338	-24.913416338697054	-0.30225913534268756	-1.3719533849344039
917	a135t	ti-02	02	209.0	1.3209639893802432	2.4360863700218216	-11.407034489473974	32.512382980653115	-0.1508516475282541	-2.401999095971891	11.778622960225697	-33.34256645754618	0.25975708942482983	-1.880422370038756	-2.4245983844884385	11.48635043870674	-33.41324934010402	23.541434861200962	-23.857037151395794	-24.91095566654423	-0.3156022901948319	-1.3695208053432673
918	a135t	ti-02	02	209.5	1.3234159059317134	2.435131592434843	-11.402559378568027	32.51746870319186	-0.15103047831681868	-2.4050041909891187	11.77597926292517	-33.3487322859198	0.2596808634676228	-1.8791207737971756	-2.4236330700069515	11.48560072195294	-33.42111714777129	23.550040917058674	-23.869106828832948	-24.914854363690765	-0.319065911774274	-1.3648134466320911
919	a135t	ti-02	02	210.0	1.3240385033594986	2.435577265668172	-11.405117252660515	32.517646783403904	-0.1509090605223072	-2.404542524137782	11.775117022129338	-33.354777489973145	0.2595463243080773	-1.8769829254491146	-2.4215219776801216	11.48117491931319	-33.42652004170082	23.54810679641156	-23.87556572819582	-24.919811522157364	-0.32745893178426044	-1.3717047257458042
920	a135t	ti-02	02	210.5	1.3268346500711228	2.437454976373967	-11.409302492492033	32.52121565299003	-0.15098609248064895	-2.4045999388170536	11.78088435101732	-33.356500118355555	0.26040112216638484	-1.8755048820961195	-2.4197657834891815	11.473699287416597	-33.42790995262371	23.549368136871962	-23.87080067646955	-24.92264668072129	-0.32143253959758766	-1.3732785438493273
921	a135t	ti-02	02	211.0	1.330668095210427	2.438276790061759	-11.405835592359333	32.51778701191857	-0.15120868561151823	-2.4041049746438703	11.778980297117798	-33.35955172647096	0.2628329935187546	-1.872913112554269	-2.41979687812511	11.474642058012856	-33.427448587872554	23.550228209620997	-23.873052096089797	-24.91484842532865	-0.3228238864688002	-1.364620215707653
922	a135t	ti-02	02	211.5	1.3333313805460294	2.4389722364116446	-11.405358245466164	32.52276064253877	-0.15175495212603854	-2.4025341639767164	11.779520257939108	-33.358870755296564	0.2642114372373967	-1.8709329715678256	-2.4180982600424485	11.473047688673594	-33.427767610415216	23.55637463348425	-23.869428176222815	-24.910419772805867	-0.3130535427385652	-1.3540451393216166
923	a135t	ti-02	02	212.0	1.3338884830109876	2.4413190176728197	-11.400920382866259	32.52654109913327	-0.1520151003394152	-2.401533121335785	11.774634559363074	-33.35749682817969	0.26458432045643776	-1.870296426350844	-2.416272670203112	11.475130342741155	-33.42762185072739	23.56693973393983	-23.87182617003538	-24.905172121529205	-0.30488643609555055	-1.3382323875893753
924	a135t	ti-02	02	212.5	1.3354704474898662	2.4446772389715212	-11.411907562002446	32.52309542266881	-0.15172607430130766	-2.4009132281399905	11.777484491150847	-33.36369812790093	0.2656023956495982	-1.8699543959035607	-2.415468615243977	11.471422011778063	-33.433981591022025	23.555865099637884	-23.873250543541783	-24.912512142901637	-0.31738544390389833	-1.3566470432637523
925	a135t	ti-02	02	213.0	1.3375365440870317	2.44536339710735	-11.409946427713708	32.52347043797521	-0.1515355979538831	-2.4002425420392486	11.782179934468804	-33.369517746804284	0.26610734027266175	-1.8681355239910231	-2.414533828378545	11.469614071410211	-33.43729307913446	23.558887407368857	-23.87300861205595	-24.912811816006787	-0.31412120468709404	-1.3539244086379298
926	a135t	ti-02	02	213.5	1.3395318542419035	2.4451459521273016	-11.411683825655524	32.524531068897716	-0.15172461562855938	-2.3997236884014153	11.779455879719771	-33.36916730542648	0.26683396722423847	-1.8661951627558366	-2.4145705893074862	11.465252659738274	-33.439875195415745	23.55799319536949	-23.87432576251245	-24.915856433498888	-0.31633256714295754	-1.3578632381293971
927	a135t	ti-02	02	214.0	1.3419031831069965	2.4436856465581993	-11.411326363041017	32.522633179435225	-0.15169175327192266	-2.399372037572084	11.779211118054898	-33.36759140258394	0.2667947555545849	-1.8655544218036764	-2.4152833455818477	11.458585220470292	-33.434887247781944	23.554992462952406	-23.872649319818464	-24.915236611590178	-0.3176568568660585	-1.360244148637772
928	a135t	ti-02	02	214.5	1.3429745640525452	2.44284599187391	-11.40951015715409	32.525365708339876	-0.15170913949861523	-2.3972512170470193	11.776302626785768	-33.36929097454589	0.2671993664560488	-1.8645694632181862	-2.4161754441242396	11.455005163103143	-33.43711008197316	23.558701543059698	-23.87474933784971	-24.919875262159895	-0.31604779479001266	-1.3611737191001971
929	a135t	ti-02	02	215.0	1.3464260508731045	2.44215486258588	-11.408823541170145	32.52529038716705	-0.15196622050778488	-2.3960358456129023	11.77958547405323	-33.371892223776065	0.2676934137868469	-1.8640821120217526	-2.418323575535453	11.45338439418189	-33.44246408241808	23.558621708582784	-23.872615402056674	-24.925059324920287	-0.31399369347388983	-1.3664376163375032
930	a135t	ti-02	02	215.5	1.3487701291078256	2.442746913806909	-11.40642602473833	32.52302924677909	-0.15253310032603423	-2.3956825200075125	11.785441650080426	-33.37755238336653	0.26808405663630946	-1.8645710401713693	-2.419019000101607	11.450433496187692	-33.448739854650334	23.559350135847666	-23.87224229698334	-24.93312626962779	-0.3128921611356752	-1.373776133780126
931	a135t	ti-02	02	216.0	1.3517443583429714	2.443285943167501	-11.403980712307481	32.524078478186304	-0.15256011531886465	-2.3945966106620262	11.790499760700289	-33.3775443782642	0.26876191830774976	-1.8649566509132982	-2.420371923379599	11.459799679263178	-33.44782379374027	23.563383709046324	-23.86543942523705	-24.92160833042702	-0.3020557161907256	-1.358224621380696
932	a135t	ti-02	02	216.5	1.3549837997828957	2.4424435519552197	-11.400329814427304	32.52418247842763	-0.15275369178522044	-2.391926206139965	11.794705104463977	-33.38190987219599	0.2685700371473539	-1.8646683530043906	-2.420157889841518	11.460601934702638	-33.45521042364319	23.56629621595555	-23.863314628509844	-24.924450932003563	-0.2970184125542943	-1.3581547160480127
933	a135t	ti-02	02	217.0	1.3574763037453519	2.4425855544104484	-11.401508495098968	32.526480256826545	-0.15301208043216863	-2.3909406775898003	11.793770367231236	-33.383488743854144	0.268687704547594	-1.8630177706661626	-2.4192779745207464	11.450108482316683	-33.45858775200235	23.567557316138025	-23.864983430097283	-24.93329871112723	-0.2974261139592578	-1.3657413949892039
934	a135t	ti-02	02	217.5	1.3603410367970001	2.4423307484276306	-11.403430793800949	32.52893773911567	-0.15385637420250362	-2.3926538804361734	11.796489426501145	-33.38798449050661	0.2687326508900578	-1.8621412563202373	-2.4182071618039394	11.444272177596014	-33.46739255438865	23.56783769374235	-23.869272667754085	-24.943127758119818	-0.3014349740117339	-1.3752900643774666
935	a135t	ti-02	02	218.0	1.3630076406603684	2.4418273299158106	-11.407720200141224	32.53145912475661	-0.15436044675037822	-2.393775842077346	11.793238307063303	-33.392887114740304	0.26856790750766574	-1.8606155055029407	-2.414737674392818	11.439046487688158	-33.469822741395795	23.565566254531195	-23.87921718899706	-24.94312179294303	-0.31365093446586556	-1.3775555384118334
936	a135t	ti-02	02	218.5	1.364511525475571	2.439657270300134	-11.40968100541901	32.53310035329951	-0.15477652538431994	-2.3942578805909744	11.789933180735527	-33.3909166963454	0.2688712034834068	-1.8585876781055624	-2.4129542310783205	11.433732459419168	-33.47537225177329	23.563076618180634	-23.88114671810176	-24.94867017606243	-0.3180700999211261	-1.3855935578817942
937	a135t	ti-02	02	219.0	1.366157800547869	2.4363033867052244	-11.41449714321509	32.538613008012696	-0.15512718286534266	-2.3927807403515375	11.789889139538232	-33.39056995265722	0.26930159603858683	-1.8569031443809623	-2.4114873792099414	11.429388432073608	-33.47912752648707	23.56041925150283	-23.879287140297283	-24.951971817456496	-0.31886788879445405	-1.391552565953667
938	a135t	ti-02	02	219.5	1.3679715419671958	2.4353342429497995	-11.411771978085563	32.53833649657897	-0.15530646663122616	-2.392971590507274	11.7967305651256	-33.38894827054186	0.26946816227238346	-1.853476710081748	-2.4065426571185715	11.417932499816903	-33.48056058615666	23.56189876144321	-23.87102760028238	-24.95467591157288	-0.3091288388391682	-1.392777150129671
939	a135t	ti-02	02	220.0	1.3695268489331762	2.434992824203688	-11.416029479681486	32.537300187934555	-0.15568426273622676	-2.3928861721535792	11.790330927694379	-33.38775747212323	0.2694244026296704	-1.850839563391163	-2.4038482917230706	11.416189104645316	-33.481851528778456	23.556263532456757	-23.87657257668899	-24.9508234303142	-0.32030904423223205	-1.394559897857441
940	a135t	ti-02	02	220.5	1.3691153749405849	2.4343535353411947	-11.418707444972307	32.53738088979971	-0.15605834773031416	-2.390327709211054	11.789493301446877	-33.38624146892665	0.2692811805238607	-1.849809579768206	-2.4028789740571765	11.400985349689378	-33.48729721154914	23.553026980168596	-23.873853043897277	-24.96988504074456	-0.3208260637286813	-1.416858060575965
941	a135t	ti-02	02	221.0	1.3704943931666098	2.434328801575502	-11.417656786782025	32.53580658382937	-0.1563705215557359	-2.388781002614524	11.788358203639511	-33.388351507401616	0.26927019792729034	-1.8489750535605123	-2.4033587229194042	11.403236408660355	-33.49357832945805	23.552478598622848	-23.87587463000507	-24.972181304111004	-0.3233960313822237	-1.419702705488156
942	a135t	ti-02	02	221.5	1.3723119903413292	2.433589310612686	-11.41941531308738	32.535341743873936	-0.15763526762538516	-2.387011709606407	11.78605180801721	-33.38992623503568	0.2694192858897318	-1.8475339227891434	-2.403754481192762	11.404769322265684	-33.498712651078826	23.54951574139924	-23.87910211836053	-24.972919742453715	-0.32958637696129145	-1.4234040010544753
943	a135t	ti-02	02	222.0	1.3738517040082014	2.4320790032530724	-11.416830789865095	32.53857917116687	-0.15771183997181992	-2.38566346596967	11.782043254997502	-33.393843429678476	0.2699892153783224	-1.8464444961049578	-2.402226584097557	11.405018469424729	-33.50375653230669	23.55382738455485	-23.88518626524414	-24.973557439076274	-0.3313588806892902	-1.4197300545214233
944	a135t	ti-02	02	222.5	1.3746587789926745	2.4328803009247824	-11.425175376754947	32.54073136239933	-0.15794943059179176	-2.38733566312457	11.782259742149911	-33.39535785503529	0.27100836084726027	-1.8464186264971152	-2.4015685990769136	11.400596555398199	-33.50368243662479	23.548436286569164	-23.887374845754483	-24.976414327807948	-0.3389385591853191	-1.4279780412387844
945	a135t	ti-02	02	223.0	1.3759702727204535	2.432586207545411	-11.421438258936687	32.546035530571295	-0.1581272000680523	-2.387290406986615	11.788078413082427	-33.396047904594916	0.2710830773696325	-1.845796740414046	-2.402869485980875	11.397223669753684	-33.50568803252193	23.55718347918002	-23.882304021197523	-24.981160316442715	-0.32512054201750473	-1.4239768372626962
946	a135t	ti-02	02	223.5	1.375634591664595	2.433490912425592	-11.420953212392408	32.54607337301713	-0.15813790974435588	-2.3870118238599796	11.794040688600692	-33.3956044921738	0.2710851540054719	-1.8443426780646202	-2.401137831284533	11.390750487509242	-33.49991758100091	23.558611073050315	-23.875628383171975	-24.979013011176225	-0.3170173101216598	-1.4204019381259094
947	a135t	ti-02	02	224.0	1.3762797475011206	2.4337554859320694	-11.411472602835602	32.54868861290247	-0.1587406510013519	-2.3865787899086612	11.78830718539688	-33.3948373951469	0.27115331211901844	-1.8437159172131057	-2.3994525027261684	11.385375365805343	-33.50106900988673	23.570971495998933	-23.880696338541014	-24.98258231651954	-0.30972484254208155	-1.4116108205206075
948	a135t	ti-02	02	224.5	1.3761679814103067	2.4340455292813017	-11.411986602296556	32.5505205137537	-0.1595053202745978	-2.387444304077238	11.788886888965136	-33.39222749874959	0.27199527686170133	-1.8410619967964266	-2.39782782968663	11.378624942518718	-33.50114154612002	23.572579440738448	-23.87829495727459	-24.98523844867405	-0.30571551653614293	-1.412659007935602
949	a135t	ti-02	02	225.0	1.3745898962849905	2.436568338762811	-11.412580812585269	32.55426478887827	-0.16014712054234861	-2.3856874672778057	11.787714429505757	-33.38782458951561	0.27247561350696514	-1.8390728948122985	-2.3974979317329597	11.382239213955087	-33.5034989239643	23.578252315055813	-23.87346913432304	-24.983240640269482	-0.2952168192672282	-1.4049883252136688
950	a135t	ti-02	02	225.5	1.3740873474042898	2.4381223744175533	-11.416114272320605	32.560235456691814	-0.1612410584091135	-2.3864894915227466	11.786857399044065	-33.38722128192328	0.2725637691543788	-1.837748829690385	-2.39713611595257	11.382240611864264	-33.50589810765564	23.58224355878876	-23.8755306636567	-24.98445509403004	-0.2932871048679395	-1.4022115352412783
951	a135t	ti-02	02	226.0	1.3745912817619061	2.43552148631598	-11.422732448754996	32.56028447210401	-0.16144872130884935	-2.3844177638760025	11.782730185949449	-33.38731985307493	0.2727750148857309	-1.8372602936988125	-2.395822380800931	11.382470231301534	-33.51140714142795	23.573073509664994	-23.8776811374246	-24.987428302864256	-0.30460762775960504	-1.4143547931992622
952	a135t	ti-02	02	226.5	1.375670850776055	2.433352322611621	-11.428376738802566	32.56506042380658	-0.1614479218560917	-2.3835762128164144	11.778171062188177	-33.386586090826825	0.27308211735244875	-1.8374582184074295	-2.397029543686393	11.380671950362848	-33.51179902161777	23.570036007615634	-23.880357045958707	-24.98994398257269	-0.3103210383430728	-1.4199079749570558
953	a135t	ti-02	02	227.0	1.3765229506021306	2.433429880931164	-11.43201302861114	32.57093484072953	-0.1618622387839799	-2.3834385011504766	11.776557127411984	-33.3857886027535	0.2737334583059452	-1.8365143645088042	-2.3985141460733232	11.379287232997775	-33.51523558795411	23.57235169304955	-23.880798756970027	-24.99445391493633	-0.3084470639204753	-1.422102221886778
954	a135t	ti-02	02	227.5	1.3763663810864313	2.4337052885090267	-11.430341266434793	32.5811133900704	-0.1622022437549577	-2.383085624097607	11.782082206296447	-33.384958945614734	0.2744372448101491	-1.8346030382186336	-2.400774943646744	11.381947647735428	-33.51679080955679	23.584477412144633	-23.873727362360704	-24.993854762600307	-0.28924995021607103	-1.4093773504556744
955	a135t	ti-02	02	228.0	1.3756275832650575	2.4334629107545136	-11.428849024877291	32.586204519294476	-0.16232447926692223	-2.380768692088518	11.77466883314469	-33.38643349491379	0.2753334178399249	-1.8342017904206895	-2.4004119312720857	11.381559328828105	-33.518553199940875	23.5908184051717	-23.879524415284614	-24.99598000954049	-0.2887060101129144	-1.4051616043687893
956	a135t	ti-02	02	228.5	1.375786345774347	2.433288418286503	-11.428245315629619	32.5946215498936	-0.16214145802033872	-2.382460418027548	11.776715924334072	-33.38456396623322	0.2763284945907111	-1.8334731588899436	-2.4000020092838326	11.382972596355048	-33.52147597329958	23.599664652550487	-23.876121423356327	-24.996192199343962	-0.2764567708058401	-1.3965275467934752
957	a135t	ti-02	02	229.0	1.3775600729312603	2.4313178832062357	-11.430600500148355	32.59685861153322	-0.16202460815457306	-2.3834152446486994	11.784744036348394	-33.384574883941326	0.2770436543190361	-1.8334698405578973	-2.3987057973321617	11.384376768713784	-33.52098723465145	23.597575994591104	-23.868227046077166	-24.991226030896463	-0.2706510514860625	-1.3936500363053597
958	a135t	ti-02	02	229.5	1.379023062766684	2.429714754061942	-11.430193004049077	32.601922044663866	-0.1624171754494829	-2.381224008284524	11.78847097409926	-33.382702801889025	0.27757056074942993	-1.830086071252133	-2.3982418591433636	11.380121452562415	-33.52070972917963	23.601443794676733	-23.86030245077434	-24.989893144246025	-0.2588586560976083	-1.3884493495692922
959	a135t	ti-02	02	230.0	1.3801353807436885	2.430781875242632	-11.429997637716292	32.609644027329786	-0.16251852310131457	-2.3795910073710047	11.789016769773067	-33.3834173032775	0.27742914603046903	-1.8275149568689006	-2.3966895841554243	11.380157421548708	-33.51832315275584	23.610428264856125	-23.859080917946283	-24.98223489148777	-0.24865265309015783	-1.3718066266316455
960	a135t	ti-02	02	230.5	1.3816630236971141	2.431936042833158	-11.42747431981382	32.618941282711845	-0.16277902004806563	-2.378518998787052	11.78505058149911	-33.37922530243977	0.2781003755059556	-1.825635058361675	-2.3980446674524685	11.36906920681709	-33.51929461747464	23.623403005731184	-23.85737236426982	-24.992242112774584	-0.2339693585386371	-1.3688391070433994
961	a135t	ti-02	02	231.0	1.3836308272690705	2.4325915647007457	-11.423821857840869	32.62256335016721	-0.16311783199742683	-2.376834718887585	11.787915821239663	-33.379935166362486	0.2796063032113286	-1.8241070309551546	-2.399038656334901	11.364499149920487	-33.5179445629092	23.63133305702709	-23.852365592796506	-24.9929602730097	-0.2210325357694174	-1.3616272159826117
962	a135t	ti-02	02	231.5	1.3858961655822917	2.433101234808913	-11.419118883262355	32.62721924413454	-0.16334795199143523	-2.3723747984781163	11.794747618698493	-33.373324438377836	0.2797868090455046	-1.8225236285046058	-2.401324038761905	11.359707208689553	-33.521984236704085	23.641201595681096	-23.83451276110339	-25.000228529698752	-0.1933111654222941	-1.3590269340176562
963	a135t	ti-02	02	232.0	1.3872162165137156	2.431764000140756	-11.41930237406708	32.631625111941226	-0.1634721781491602	-2.3700446365627537	11.788472579009136	-33.3720127435386	0.2800087395374858	-1.8191232733962726	-2.4018868387645753	11.355276648190921	-33.52581207352929	23.644086738014902	-23.83704823970389	-25.004329320985498	-0.19296150168898762	-1.3602425829705957
964	a135t	ti-02	02	232.5	1.3870269822864933	2.430801974581298	-11.415552686032878	32.639380318864916	-0.16360090693554438	-2.3652996263493185	11.782047191048699	-33.36585278641198	0.2805345344916819	-1.816510870228093	-2.403297837528866	11.353334899780648	-33.52664725368628	23.654629607413334	-23.83217159415646	-25.006094079376098	-0.17754198674312605	-1.351464471962764
965	a135t	ti-02	02	233.0	1.386324887459139	2.430127065508323	-11.415725875379152	32.64645434994543	-0.1634735710126201	-2.3629654167307357	11.772368767659772	-33.36510660359513	0.2806325375270579	-1.8154661176186015	-2.4051751650293656	11.349629160059937	-33.53137193404878	23.6608555400746	-23.838544286151656	-25.01605916917767	-0.17768874607705598	-1.3552036291030696
966	a135t	ti-02	02	233.5	1.3859585277957998	2.431848170459864	-11.410879832401918	32.652461315170534	-0.1630441774415368	-2.358697622662911	11.770627562663496	-33.364072359140216	0.28082165242582524	-1.814427033810178	-2.4060235230580207	11.343647971797683	-33.53674139630551	23.67342965322848	-23.834364944155343	-25.027585453580222	-0.16093529092686154	-1.3541558003517409
967	a135t	ti-02	02	234.0	1.3867408363122906	2.4313576276021287	-11.408745241429322	32.65463775546036	-0.1633679009287998	-2.3583860413733495	11.762527855832927	-33.36640522205063	0.28075836828253037	-1.81259216695519	-2.4070872091156668	11.343900355234993	-33.54285636715366	23.677250141633163	-23.844872940237323	-25.031894551677233	-0.1676227986041603	-1.3546444100440702
968	a135t	ti-02	02	234.5	1.387770214752329	2.4327815762519958	-11.409913385977406	32.65332052528036	-0.16329504501966802	-2.3567282165834764	11.76064690838694	-33.37123751998511	0.28146299056197244	-1.8103337154578403	-2.406546960048866	11.345896222761892	-33.54990256140939	23.676188715554947	-23.84915088263934	-25.033116799401874	-0.1729621670843926	-1.3569280838469275
969	a135t	ti-02	02	235.0	1.3882433785346058	2.4341428029442964	-11.401964913494638	32.655070762743584	-0.1630358993087354	-2.3569006107150097	11.759753470701316	-33.372554945527035	0.2824547910999257	-1.8082918185680819	-2.405735766976873	11.340169557220396	-33.55064553376591	23.687248652193244	-23.850283193749537	-25.03626018355586	-0.16303454155629282	-1.349011531362617
970	a135t	ti-02	02	235.5	1.3885856184221865	2.4339778008622788	-11.405751343726948	32.65717381093123	-0.16292505698316992	-2.3558795140174182	11.755243332427698	-33.37604905888191	0.2827729095276804	-1.8077720415769272	-2.4040402304676673	11.335477885602373	-33.54822816205401	23.685400268066566	-23.856837387927122	-25.035976930074046	-0.1714371198605562	-1.3505766620074802
971	a135t	ti-02	02	236.0	1.3881864086218851	2.436112049505289	-11.407150517810937	32.65844609412978	-0.1628854997324483	-2.354757752517	11.760246091931291	-33.37837940265782	0.28396415816598947	-1.8054527023030438	-2.4050270942556997	11.336241116126667	-33.55061707423558	23.68740762582413	-23.851812404809987	-25.036669346045777	-0.16440477898585826	-1.349261720221648
972	a135t	ti-02	02	236.5	1.3880926891999048	2.437439591508815	-11.403679808384476	32.65550345906208	-0.1627872165857232	-2.352781147226367	11.75919943192498	-33.37935777980858	0.284940779043698	-1.8020479870710928	-2.4044360808003575	11.33347038345221	-33.55347973099925	23.68926324218642	-23.85078593265199	-25.038400726218587	-0.16152269046557066	-1.3491374840321662
973	a135t	ti-02	02	237.0	1.389748665277582	2.438422280517251	-11.403107218410849	32.653166450371515	-0.16284712608709592	-2.351618813208895	11.761410815433479	-33.3797986704121	0.2857118696704827	-1.7986054724984561	-2.403366704420618	11.33263781541966	-33.553920610039455	23.688481512477917	-23.84714192460413	-25.033506306261284	-0.1586604121262134	-1.3450247937833666
974	a135t	ti-02	02	237.5	1.391645231515929	2.441577861740266	-11.403134148107952	32.65055366039197	-0.16288869481002666	-2.3502685314903102	11.761511148616568	-33.38107642906101	0.28617170207261766	-1.7940788085454007	-2.4018595046808686	11.343701595761626	-33.56062507670534	23.688997374024282	-23.84655080467216	-25.021216562654054	-0.15755343064787652	-1.3322191886297716
975	a135t	ti-02	02	238.0	1.3917394414809392	2.4412666106458474	-11.40344918163563	32.6487860054409	-0.16280649092206004	-2.3521711625417216	11.766077542745776	-33.38000226828494	0.28637844469192264	-1.791019238216484	-2.4005730206253615	11.346758217819444	-33.56923172081117	23.686603434451115	-23.84252393431102	-25.02232632035263	-0.15592049985990641	-1.3357228859015144
976	a135t	ti-02	02	238.5	1.393647294150363	2.44147290959193	-11.403023226629676	32.64949271005435	-0.1626394501555162	-2.3518662354710242	11.767319807857175	-33.38740267777655	0.2873538816631581	-1.7870441289789056	-2.4022125882069214	11.347642104067207	-33.57118233553117	23.687942393016606	-23.847234673882756	-25.01914965449943	-0.15929228086615055	-1.3312072614828239
977	a135t	ti-02	02	239.0	1.3960373381130848	2.4427936233718217	-11.40964698227568	32.649950473191346	-0.16247018661303073	-2.354842919026303	11.765979633486346	-33.393266028454676	0.28872902908450504	-1.7842123923106366	-2.4020344095605393	11.347750379724172	-33.57334644253462	23.683097114287488	-23.855870471523158	-25.01580552656854	-0.17277335723566978	-1.3327084122810504
978	a135t	ti-02	02	239.5	1.3984904352459162	2.4417254282030965	-11.410056788604505	32.64704936380946	-0.16221182194649608	-2.3574061675789477	11.762037328448436	-33.398561163285045	0.28987990622959764	-1.7825607179191618	-2.404175350362193	11.346749960272797	-33.57399754726604	23.67871800340805	-23.866261918132455	-25.01549322002868	-0.18754391472440446	-1.3367752166206301
979	a135t	ti-02	02	240.0	1.4002142237002053	2.4411687467261194	-11.408598382064401	32.643916357353405	-0.16194988636453053	-2.3574803563206923	11.770430595364285	-33.40083061283062	0.29013928004371115	-1.7808430946855487	-2.4029616267467837	11.345610649659275	-33.57481993356636	23.676486722015124	-23.859690980107843	-25.012799781639213	-0.18320425809271867	-1.3363130596240893
980	a135t	ti-02	02	240.5	1.4015017691922376	2.4415321470850646	-11.411723081706343	32.63734353240933	-0.16201555221172476	-2.35915058621198	11.765320463707319	-33.40396281472402	0.29055175011323947	-1.777938895074932	-2.4061051499748967	11.341943570022975	-33.57475223600604	23.667152597788053	-23.869256739327167	-25.01535094184066	-0.20210414153911316	-1.348198344052605
981	a135t	ti-02	02	241.0	1.4023859521310167	2.44340634727474	-11.411102751371939	32.63921455483447	-0.16197196694061453	-2.3606139317795374	11.770612317249276	-33.40703363966065	0.29140859087480664	-1.7756981535581522	-2.405318094801169	11.340302241269903	-33.575538014338356	23.67151815073727	-23.867598630256726	-25.013866069296757	-0.1960804795194555	-1.3423479185594864
982	a135t	ti-02	02	241.5	1.4028330694581739	2.4425947813447015	-11.411235294440797	32.636844516709424	-0.16194918105824888	-2.3630045583351276	11.769080784155248	-33.40928740216012	0.2915214302655826	-1.773626051835177	-2.4054115132150073	11.339470835303603	-33.58110302563043	23.66820400361333	-23.873638927132664	-25.01783668591884	-0.20543492351933423	-1.3496326823055114
983	a135t	ti-02	02	242.0	1.403364052960153	2.441766695104037	-11.411589642622218	32.637615780640125	-0.16182496110463904	-2.3649509636222463	11.76783426227186	-33.41260439322173	0.29205721264290957	-1.7702345346750321	-2.4041992445028777	11.342133408997421	-33.58369323285874	23.667792833121943	-23.879488843033844	-25.01262955007908	-0.21169600991190052	-1.3448367169571362
984	a135t	ti-02	02	242.5	1.4019214409388017	2.441092952263041	-11.411429679264938	32.638606541194584	-0.16187351988637372	-2.3658625760640746	11.769568014097791	-33.41912521416846	0.2929994267513401	-1.7684643155923254	-2.403944646975523	11.344342391296504	-33.58675586568785	23.668269814192687	-23.88429386926978	-25.01290099602039	-0.21602405507709221	-1.3446311818277046
985	a135t	ti-02	02	243.0	1.401971118556718	2.4413802183341007	-11.410094174163664	32.640175041594865	-0.16181978826837393	-2.3686732254592315	11.76795054440353	-33.4187515846572	0.2935383603859638	-1.7670624854101669	-2.4030006966635686	11.348132808409796	-33.592189355746754	23.6714610857653	-23.887755693595313	-25.012148610853973	-0.21629460783001164	-1.340687525088672
986	a135t	ti-02	02	243.5	1.4024338160704926	2.4400276263088365	-11.411137431425079	32.64280018247508	-0.1618092477632117	-2.369671204487825	11.770599132507197	-33.4174311650911	0.2945425225557372	-1.7654918908935286	-2.3998723631971917	11.345299247821197	-33.59466713799763	23.671690377358836	-23.883769962279203	-25.012298328196664	-0.21207958492036738	-1.3406079508378284
987	a135t	ti-02	02	244.0	1.4025381224996847	2.4388714060167738	-11.414082758807739	32.646948276915566	-0.16176599397445773	-2.368753458322646	11.767789513021524	-33.41949569578097	0.2944779434433498	-1.7655718500843782	-2.3975256142539396	11.348900069660319	-33.598482771771074	23.671736924124602	-23.887747691613196	-25.010142043949386	-0.21601076748859427	-1.3384051198247846
988	a135t	ti-02	02	244.5	1.4044604275056074	2.4389952353913906	-11.41064928444478	32.64413814157002	-0.16181526889464545	-2.3690460218908878	11.759360381032863	-33.41815830241776	0.29495935134988066	-1.7653399843618869	-2.3961419325043405	11.353417281338835	-33.599978316654436	23.672484092516626	-23.89469986082055	-25.003582524676222	-0.2222157683039221	-1.331098432159596
989	a135t	ti-02	02	245.0	1.4062409658587094	2.4393364889046323	-11.407418754029134	32.64307760412846	-0.16187448684579545	-2.369079900722087	11.75873442967029	-33.416102685644056	0.2957954430031802	-1.764192232877181	-2.394629110655344	11.35077927100533	-33.60179508501775	23.674995339003956	-23.89252720053847	-25.00359619168623	-0.2175318615345141	-1.3286008526822748
990	a135t	ti-02	02	245.5	1.4075133069556767	2.438729725951816	-11.412386325053435	32.64274781957424	-0.16205954804129252	-2.371285465226103	11.756659485913683	-33.413082091789114	0.29704573061043665	-1.761550406072052	-2.396155959088431	11.350095924902313	-33.60123240051946	23.669091220472623	-23.892721888532392	-25.001329533821952	-0.22363066805976928	-1.332238313349329
991	a135t	ti-02	02	246.0	1.4076607799041319	2.4386229314768997	-11.413579178495882	32.64506442130493	-0.16235818354998136	-2.3727828746053263	11.751519064481048	-33.41494657831227	0.2982915559469436	-1.7602325444007956	-2.395635597628179	11.348453435043664	-33.606029765492615	23.67010817428595	-23.900277016039585	-25.005783692573793	-0.23016884175363472	-1.335675518287843
992	a135t	ti-02	02	246.5	1.4082158528624293	2.4379962853269186	-11.42303665771603	32.64859602832411	-0.16240169731962634	-2.3734648431286005	11.748459157912587	-33.41624274388673	0.29960468762353515	-1.7601307111651963	-2.3969077406931034	11.347778530404314	-33.61154169452158	23.663555655934996	-23.904045438798832	-25.012585763113133	-0.24048978286383615	-1.3490301071781374
993	a135t	ti-02	02	247.0	1.409574051975461	2.4380216315644807	-11.421781623194962	32.64811647526532	-0.16275993622349647	-2.3719580651862273	11.747822670447496	-33.41838997742509	0.3006310913757993	-1.760023710035668	-2.39570072348541	11.34061678026369	-33.61594070710862	23.664356483634837	-23.904654217011522	-25.021474308390545	-0.24029773337668558	-1.3571178247557079
994	a135t	ti-02	02	247.5	1.4100645048801377	2.4364723606793146	-11.426902225891514	32.6438857804629	-0.1627482513741333	-2.3700745906568623	11.739971068878498	-33.41644267093837	0.3017960157907226	-1.7580527979827112	-2.3927832678926713	11.344847746972674	-33.61923423304083	23.653455915250703	-23.90749842830015	-25.0151580470634	-0.25404251304944836	-1.3617021318126987
995	a135t	ti-02	02	248.0	1.4104285018384515	2.435770205524645	-11.425151943172903	32.63891776972954	-0.1626227704544974	-2.3707578811449106	11.731118985106688	-33.4173983553996	0.30346193768546464	-1.7571547091748336	-2.39116000124947	11.34369168321616	-33.6168311170338	23.64953603208128	-23.91619808420685	-25.01102564240349	-0.2666620521255716	-1.3614896103222094
996	a135t	ti-02	02	248.5	1.411535448020713	2.4371024047404237	-11.425919757392998	32.63811336145018	-0.16250604436904312	-2.3717992135942847	11.726368956928187	-33.415923613709005	0.3042941350693059	-1.7557184156709065	-2.3900573411422883	11.338235853890282	-33.62150710348333	23.649296008797606	-23.91956577967484	-25.01751155838553	-0.2702697708772348	-1.368215549587923
997	a135t	ti-02	02	249.0	1.4120824789383497	2.436792135014195	-11.42367060525005	32.63932681800817	-0.16257568460558972	-2.3724782125970765	11.723464995197448	-33.41361936500302	0.30498188007164406	-1.7551732548539287	-2.390786862566604	11.33297826229214	-33.620986717740934	23.652448347772317	-23.920226386936598	-25.021886093930977	-0.26777803916428056	-1.3694377461586598
998	a135t	ti-02	02	249.5	1.413584231906373	2.436211913564207	-11.426352743909652	32.6390798824061	-0.16271284521026183	-2.3737983458238556	11.722152324271006	-33.415701389347824	0.30562974282337946	-1.7554183685938998	-2.388838259547475	11.326357989153845	-33.62090567716247	23.648939052060655	-23.924430513287554	-25.025220084243625	-0.27549146122689905	-1.3762810321829697
999	a135t	ti-02	02	250.0	1.414667041378	2.437862469524329	-11.422371595142245	32.63854842207457	-0.16271197088881356	-2.375204800201144	11.712843372282622	-33.41580583263862	0.3052910813315516	-1.7544847825688348	-2.388264251312227	11.327623568471022	-33.62178033828872	23.654039296456656	-23.935588150114402	-25.022238762320764	-0.2815488536577462	-1.3681994658641088
1000	a135t	ti-02	03	0.5	0.9384337195267687	1.47125360958413	-12.089494009321225	31.489779194550668	-0.13315831665272465	-2.9118931435229443	11.598763180222276	-32.3223542662524	0.08189603367351816	-0.6383004349904398	-3.0611350227055447	16.483547325525812	-33.13008318594647	20.871538794813574	-23.68674651253227	-19.40753759858987	-2.815207717718696	1.4640011962237054
1001	a135t	ti-02	03	1.0	0.6248136503824093	1.6234373673518163	-11.637275039674952	33.46180092734226	-0.03383130841347992	-1.7317255940487573	11.217485175478014	-32.61262793977056	0.07627299341491395	-0.6849512806644357	-2.5690128837954105	12.810660284703635	-31.979480604684515	23.447963255019125	-23.08442667333987	-21.797970834058315	0.36353658167925573	1.6499924209608103
1002	a135t	ti-02	03	1.5	0.473757046025676	1.610441062677547	-11.053425942024036	33.00161526734499	-0.07635417004336248	-1.9453163898012842	11.409942051044796	-32.694588051420375	0.08839892917440592	-0.7733284615030046	-2.5355796157470634	12.360104427734909	-32.14809265740235	23.558630387998498	-23.217917631045818	-22.623139260891836	0.34071275695268	0.9354911271066619
1003	a135t	ti-02	03	2.0	0.49969756512906305	1.7096892720769599	-10.630008763336521	32.96183469526769	-0.0912750754079828	-2.2117793624282984	11.127228943546845	-32.922675629780116	0.09681283338910132	-0.9327221940487572	-2.5500775413240913	11.646234915117113	-32.083338905353735	24.041515204008128	-24.001688290680452	-23.420206160480408	0.039826913327676294	0.6213090435277202
1004	a135t	ti-02	03	2.5	0.47448413995379224	1.9958893778023417	-10.819376704867752	32.84611562201243	-0.08617561456062782	-2.4580192998526127	11.341034079369821	-33.15492501195029	0.12547535617212396	-1.0463121306166348	-2.4216332668100704	12.294069098450446	-32.22936599745061	24.02262829494702	-24.232610490821585	-22.928758156473076	-0.20998219587456646	1.0938701384739424
1005	a135t	ti-02	03	3.0	0.5273938601625239	2.1335208912842574	-11.078413579397706	32.96186510675589	-0.0774310543371574	-2.4605030570586357	11.418085043578714	-33.19644612014022	0.11093505246900894	-1.053198930991077	-2.305548692447419	12.009563579270234	-32.057869351497764	24.01697241864244	-24.20536013548829	-22.879659535503503	-0.18838771684585254	1.1373128831389359
1006	a135t	ti-02	03	3.5	0.6066961428382637	2.252033082794399	-11.095883515155775	32.86143734816107	-0.0657279850016871	-2.470708070106006	11.691488529355528	-33.19729438195929	0.10743871553495109	-1.0450089938280285	-2.1458060457344503	11.980201139284109	-32.44637971966033	24.017586915799694	-23.934803192176503	-23.050297477100433	0.08278372362319075	0.967289438699261
1007	a135t	ti-02	03	4.0	0.7008794757743786	2.2656454838790627	-11.141196322836999	32.78627668021033	-0.0666939491710086	-2.352829330553298	11.325659075967971	-33.11934976278681	0.10070585587517929	-1.079642166742352	-2.051523533233748	12.230183826302582	-32.51406416467495	23.910725841252393	-24.112508110667967	-22.714166562574086	-0.20178226941557398	1.1965592786783077
1008	a135t	ti-02	03	4.5	0.7787935979684513	2.336196319528941	-10.87509256294542	32.91720665956892	-0.06496892939830307	-2.2568765697103688	11.240508955132107	-33.02908306155484	0.08954970600610548	-1.0604371868807576	-2.0054532733030594	12.038230738473409	-32.68456901942464	24.378310416152438	-24.0208698995253	-22.933435143166598	0.35744051662713616	1.4448752729858398
1009	a135t	ti-02	03	5.0	0.8103009995411088	2.2395545730975144	-10.95550216421606	33.05299099952198	-0.06801038472308797	-2.2556922176500955	11.25117100756214	-33.08691046032504	0.08871791335936903	-1.0627453112906307	-2.035352445181644	11.846006937294456	-32.8231064913958	24.337043408403435	-24.07072414177672	-23.264896311032505	0.26631926662671646	1.0721470973709302
1010	a135t	ti-02	03	5.5	0.8492383424332555	2.383726886268678	-10.93283738858792	33.21454306617803	-0.07647951389694425	-2.245697619894129	11.009578052554707	-33.10002902282062	0.10070809369104526	-1.0109838059273424	-2.018608604520749	11.564463310503859	-33.05771497680759	24.665432563858786	-24.31192001036594	-23.673605734318564	0.3535125534928447	0.9918268295402228
1011	a135t	ti-02	03	6.0	0.8509202383086361	2.450601846845124	-11.018253000836522	33.175949127230716	-0.07761103281572655	-2.2415252928871894	11.243914960412685	-33.00035414794455	0.1127170452934592	-1.0293223530513065	-2.168000627354207	11.723138027334288	-33.03085796287444	24.608297973239317	-23.962858467941324	-23.65412267763703	0.6454395052979933	0.9541752956022869
1012	a135t	ti-02	03	6.5	0.8363789782766192	2.437341571847364	-10.790817757816459	33.09782254272228	-0.08150499392966513	-2.2095496630291733	11.119144495238558	-32.90027725076184	0.11050873525020914	-1.0253152844616396	-2.2140973047831016	11.87832334146152	-32.909591280772	24.744346356753184	-23.96167867723191	-23.434301550278597	0.7826676795212748	1.3100448064745862
1013	a135t	ti-02	03	7.0	0.8355659224221523	2.3701778200594097	-10.846237642560299	33.171405419967215	-0.08508237247220704	-2.176550798604548	11.058199902441274	-32.92175718553675	0.11126414652779296	-1.0027967455196667	-2.302567534727534	12.068528492847582	-32.75428081364382	24.695345597466325	-24.013926307644436	-23.155550678621285	0.6814192898218892	1.5397949188450397
1014	a135t	ti-02	03	7.5	0.8300446726816445	2.3761857484012454	-10.85675097664546	33.26559149527157	-0.08322902764747302	-2.1886968505086952	11.362744487232575	-32.926357229600534	0.10918081630335642	-0.948328700015503	-2.373822224455455	12.068698537527775	-32.81282571088058	24.78502626702736	-23.72635780422077	-23.23623342514212	1.0586684628065903	1.5487928418852377
1015	a135t	ti-02	03	8.0	0.8334081308526532	2.4583690496683794	-10.866443135860003	33.19370660910612	-0.07749381683413002	-2.2277506715138022	11.53071104237273	-32.97345204260277	0.10280171211998089	-0.9123383429911566	-2.4657169454708416	12.214067600284416	-32.84028684781309	24.785632522914497	-23.645183776457994	-23.170866405138018	1.140448746456503	1.6147661177764796
1016	a135t	ti-02	03	8.5	0.8291652520514659	2.5224056877819696	-11.045030892046402	33.2083781036602	-0.07317002033637211	-2.234417587968622	11.61103775097025	-32.944282802683695	0.09948353324968134	-0.917312933655991	-2.4693890763583495	12.210617282354548	-32.742207229638986	24.68575289939577	-23.541349126768758	-23.08912670524731	1.1444037726270118	1.5966261941484596
1017	a135t	ti-02	03	9.0	0.8922002271218398	2.5189591920838645	-11.168821831785264	33.244499760994266	-0.07332677133779479	-2.2445917494797647	11.62417250890429	-32.90884158354578	0.09461800547166456	-0.9678535077570641	-2.4998788037300828	12.206983905133841	-32.72710572073508	24.594637121292866	-23.507969589987383	-23.09565389996655	1.0866675313054834	1.4989832213263163
1018	a135t	ti-02	03	9.5	0.9368079806939302	2.5532199256186185	-11.172021600283399	33.2573126970526	-0.07131105190790142	-2.215691288663246	11.42783702549988	-32.80383847966925	0.09384383057648692	-0.9734868258538101	-2.5122598869518122	12.3609450440869	-32.60496387352019	24.638511022387817	-23.569159964164033	-22.79295756154498	1.0693510582237842	1.8455534608428366
1019	a135t	ti-02	03	10.0	0.9597810451123328	2.6116331267927815	-11.002835032966203	33.13214168833652	-0.06881966824739484	-2.211096705123566	11.45658669912763	-32.80216069000956	0.09370119055621415	-0.99110160834847	-2.477155931186902	12.360574004030116	-32.603039331739964	24.740939782163096	-23.531789173696676	-22.750941822132887	1.2091506084664196	1.989997960030209
1020	a135t	ti-02	03	10.5	1.0105450326955254	2.5717357745856466	-11.064225783520692	33.00813949339976	-0.06530075224359741	-2.2296681179785174	11.540387740579956	-32.970895916908745	0.0878213655672939	-1.0041215129465728	-2.475890383545834	12.462724590137794	-32.56715852193338	24.515649484464713	-23.63765568098361	-22.573900795592465	0.8779938034811039	1.9417486888722486
1021	a135t	ti-02	03	11.0	1.0392568882343995	2.531811745595993	-10.957598187480578	32.90923126368852	-0.06608229890068226	-2.231440758016036	11.601969532672083	-32.97717811381018	0.08269558614522857	-1.0174642523881452	-2.4927798023196597	12.390747555958194	-32.51630463866678	24.483444821803936	-23.590036051909593	-22.596544249181996	0.8934087698943429	1.8869005726219399
1022	a135t	ti-02	03	11.5	1.051083570525561	2.505738262137089	-10.965601254390283	32.97984987273993	-0.06522922826492318	-2.2103545161188407	11.607333624704387	-33.00149932512328	0.07781813334895255	-1.006614477296803	-2.456380276877243	12.369402779456829	-32.43370291041897	24.51998688048674	-23.591931311453703	-22.47621131461063	0.9280555690330381	2.0437755658761105
1023	a135t	ti-02	03	12.0	1.0662855564471798	2.4921745770098394	-10.884156017013343	32.97719971438814	-0.06732478963087557	-2.230496223428338	11.462222929069073	-33.01223911547961	0.07366459395498726	-0.9883653896891332	-2.42307442993507	12.282302296224106	-32.473596072139905	24.585218274384637	-23.774172605514764	-22.53644803909282	0.8110456688698733	2.0487702352918156
1024	a135t	ti-02	03	12.5	1.0743900744329398	2.533098035874183	-10.958478933010932	32.88539410812311	-0.06766166605270461	-2.2703692390614396	11.534168476504192	-33.037622301740896	0.0700206696131191	-0.9715011376501882	-2.4026879119028703	12.192887814838016	-32.43102949176588	24.46001321098636	-23.77146406073773	-22.53794065204798	0.6885491502486296	1.9220725589383818
1025	a135t	ti-02	03	13.0	1.0863699487773937	2.531699946961134	-11.016010217122002	32.952544043057806	-0.06840524618302324	-2.312793042133034	11.521508694616854	-33.15896502481984	0.06934497793125827	-0.9690262135003678	-2.3605021349191064	12.184950777401824	-32.36268541384762	24.468233772896937	-23.949309640587785	-22.42089303608788	0.5189241323091522	2.0473407368090584
1026	a135t	ti-02	03	13.5	1.1057165109461062	2.5795145550588954	-11.0230598779626	33.01955198125054	-0.066896954870598	-2.294266449548743	11.520163250667075	-33.14215331094289	0.06850736404700922	-0.9599024759997575	-2.3109312329043123	12.101092715505407	-32.39698022084843	24.57600665834683	-23.914646100648145	-22.461004703300983	0.6613605576986856	2.115001955045848
1027	a135t	ti-02	03	14.0	1.0991175525010244	2.5944856849957327	-11.019791821624898	33.05644449911226	-0.06641202310197006	-2.2928337002427615	11.496834670933488	-33.12653315607075	0.06466610946483202	-0.9560627858667716	-2.330215791566171	11.979682666437109	-32.371126751058455	24.631138362483096	-23.92427809901716	-22.578605109553266	0.7068602634659342	2.0525332529298304
1028	a135t	ti-02	03	14.5	1.0968604055844355	2.5760605310543143	-11.0131923668987	33.12360447173093	-0.06587405797786211	-2.2668646518343696	11.40647178648821	-33.14446762202571	0.06138145834777326	-0.9607547555355059	-2.312766695815076	11.962883460308785	-32.252664151629226	24.686472635886542	-24.009353087001955	-22.466441737086587	0.6771195488845869	2.220030898799955
1029	a135t	ti-02	03	15.0	1.0894934747179734	2.549469802442798	-11.101498957907904	33.11917140216699	-0.06817024179217658	-2.2668390121282664	11.431392192154238	-33.15383613511791	0.06426423325669217	-0.9651567124938175	-2.3105393183282352	11.935502885870298	-32.20404908173996	24.567142246701884	-23.993188963627425	-22.454748751973742	0.5739532830744594	2.112393494728142
1030	a135t	ti-02	03	15.5	1.0879051746588735	2.5097203064287887	-11.092685596187392	33.14585224246356	-0.07385720216623003	-2.2521177282242495	11.40018788903305	-33.16660957233493	0.06792548323039531	-0.9653258838232228	-2.3096233653277176	11.855147925250492	-32.101970349631245	24.562886952704957	-24.02447113046196	-22.433866498872817	0.538415822242996	2.1290204538321404
1031	a135t	ti-02	03	16.0	1.0703054135471441	2.4798936994728424	-11.077063434095662	33.19810626344407	-0.07555408187387966	-2.208527802445477	11.380352119903202	-33.20857454290154	0.06997848332144777	-0.9651533556362336	-2.2985554369828525	11.791651160462775	-31.992903393134554	24.60093652882125	-24.042325823996244	-22.394655611743723	0.5586107048250071	2.206280917077528
1032	a135t	ti-02	03	16.5	1.0580156078003309	2.4681128041820175	-11.051511237882117	33.158208801240484	-0.07416666854667024	-2.1720110880871673	11.4458406780447	-33.262933654047934	0.0698870672704962	-0.9660495837716856	-2.285778229240312	11.735111530394827	-31.969696937083203	24.574810367540383	-23.993383665366576	-22.428397611900042	0.5814267021738075	2.146412755640341
1033	a135t	ti-02	03	17.0	1.0450019568099764	2.450833769921831	-11.052223609744404	33.08102624240805	-0.07490944482845015	-2.1535184145134116	11.437535935282872	-33.342147033517044	0.07159380755633507	-0.9649105473767295	-2.2805472084751437	11.76194053385474	-32.04704710170396	24.479636402585477	-24.061445150019697	-22.485562366891116	0.41819125256578005	1.9940740356943607
1034	a135t	ti-02	03	17.5	1.0238979029565283	2.452888993022132	-11.074246982096547	33.02456173710468	-0.07901722321481945	-2.1732584419423473	11.413832738760412	-33.436332179512554	0.07272123672287421	-0.9491215364801324	-2.266098822175887	11.714541838517562	-32.06078707088855	24.40320374803027	-24.202053869186436	-22.53756768807048	0.2011498788438324	1.8656360599597868
1035	a135t	ti-02	03	18.0	1.0048907094850754	2.4534103777087317	-11.050373572548862	33.01989167702359	-0.08170199933197896	-2.173668630968637	11.341720247845496	-33.488522543419386	0.07518748160346292	-0.9347990264926175	-2.2494212379822605	11.694738614417622	-32.07016259719567	24.42292848218346	-24.326985444271042	-22.55475353776785	0.09594303791241643	1.8681749444156068
1036	a135t	ti-02	03	18.5	0.9964672154208059	2.436411464094584	-11.036158699891926	33.10091721802519	-0.0839311183205041	-2.2017405994844497	11.345999961537483	-33.574925226146185	0.08231103269575091	-0.926693272539436	-2.2334645290716706	11.750629951705516	-32.0709796221631	24.501169982227847	-24.432285949717905	-22.484040256647884	0.06888403250994202	2.017129725579963
1037	a135t	ti-02	03	19.0	0.988639042194576	2.442552114784392	-11.067041385707459	33.14818225281775	-0.0837014167328545	-2.1945972709881003	11.307145097186527	-33.583912858382824	0.08386103407859513	-0.9328622894033916	-2.2495954056468253	11.749980925729846	-32.1239904422864	24.52369298189468	-24.471205414838657	-22.56782816941219	0.052487567056022755	1.9558648124824884
1038	a135t	ti-02	03	19.5	0.9701155098078591	2.4577928125837754	-11.090896449094243	33.162649565847325	-0.08394926735574647	-2.1902334272684607	11.322020675390046	-33.575573073786245	0.082542142029787	-0.9349052989125487	-2.2423029342031993	11.64511107892758	-32.15052687483985	24.529545929336855	-24.445192950990617	-22.712508519220158	0.08435297834623867	1.817037410116697
1039	a135t	ti-02	03	20.0	0.9533056187081739	2.448954055961998	-11.208767041962238	33.21207739698852	-0.08166900237761711	-2.177059168585205	11.286349147305687	-33.55938174366635	0.08495639662737811	-0.9357513835063577	-2.26932728481716	11.669848956884799	-32.15465838456022	24.452264410988278	-24.446804370696103	-22.736582477290764	0.005460040292174284	1.715681933697514
1040	a135t	ti-02	03	20.5	0.9414784572003991	2.4261715146437877	-11.171423381625381	33.334779211187346	-0.08346826934360119	-2.1766622350985787	11.271585864235838	-33.53645087084786	0.0841596343496584	-0.932298124773413	-2.267031875108256	11.746832524771303	-32.13899403411221	24.589527344205752	-24.440835876704543	-22.650013052022175	0.14869146750120876	1.9395142921835777
1041	a135t	ti-02	03	21.0	0.9344079924257945	2.4333249282641356	-11.177648752115768	33.35260607939543	-0.08309402683177411	-2.1759142534907356	11.271827409933534	-33.5159719474415	0.08304972473333787	-0.9293912078412094	-2.280194625150687	11.750468662689157	-32.14933629780114	24.608282255543795	-24.420103093097136	-22.67404547567809	0.18817916244665867	1.9342367798657065
1042	a135t	ti-02	03	21.5	0.9212668541897483	2.4377631935064152	-11.137432433613364	33.45408618312306	-0.08286714272860786	-2.1822756870824103	11.232021217370132	-33.52062315976751	0.08488100587179018	-0.9233871839524401	-2.250542025292614	11.784459606807868	-32.170567910799484	24.75441694301611	-24.468863766336607	-22.638770659046923	0.2855531766795032	2.1156462839691876
1043	a135t	ti-02	03	22.0	0.9089493488027985	2.453061160741135	-11.188977277812663	33.47644108171823	-0.08189249212288154	-2.1967143762933463	11.236512367583217	-33.506021709651485	0.08605910520199246	-0.929758502319442	-2.2459761947792454	11.765208714978272	-32.13965217256215	24.7405249646467	-24.4620571052825	-22.641228805879766	0.2784678593641985	2.0992961587669328
1044	a135t	ti-02	03	22.5	0.8914591960692092	2.4406291977537733	-11.182647006381666	33.481966063852944	-0.08142014776681152	-2.18747099657763	11.195370106027855	-33.45740718777741	0.0856744713393924	-0.9340411096492166	-2.2454043534696373	11.709932058412576	-32.183159734789	24.739948255225052	-24.445253754754606	-22.761213943426068	0.2946945004704453	1.9787343117989842
1045	a135t	ti-02	03	23.0	0.8904942925552831	2.434451311422396	-11.221872376405978	33.44112990751517	-0.08394330713324051	-2.2070309620921313	11.17171446140577	-33.41613186975226	0.0867375265605516	-0.934106253411547	-2.253647975439355	11.60816671330867	-32.18878176084879	24.653708842531586	-24.448654151011315	-22.877874983835742	0.2050546915202709	1.7758338586958438
1046	a135t	ti-02	03	23.5	0.8909871656953231	2.4143928823192957	-11.209617134089367	33.401409869711244	-0.08450131970131433	-2.217210735656081	11.180290899568561	-33.40926891229919	0.08740084133802359	-0.9344785632660441	-2.249180599748942	11.600624912420944	-32.18539155758199	24.606185617941172	-24.44328922675	-22.87743864248071	0.16289639119117183	1.7287469754604636
1047	a135t	ti-02	03	24.0	0.9005190021789358	2.407057910892687	-11.222661497042902	33.36235893951163	-0.08240958324869543	-2.2320789733876074	11.159566566463512	-33.35394676017766	0.08753115096031511	-0.9429633008395077	-2.2419388615158935	11.606922190114325	-32.22243994044774	24.546755353361416	-24.421337599390128	-22.89990091050988	0.12541775397128774	1.6468544428515344
1048	a135t	ti-02	03	24.5	0.9070736275281712	2.38749026324033	-11.17533507179282	33.36152827428064	-0.08186824525761685	-2.2251103693577994	11.153308913170392	-33.34136476389368	0.08809181378683036	-0.9523002869038569	-2.243609676703602	11.580758255498306	-32.245573738559074	24.57368346572815	-24.406942651551873	-22.953651819140056	0.16674081417627562	1.6200316465880924
1049	a135t	ti-02	03	25.0	0.9105029604435944	2.354202571391013	-11.187569844541109	33.35664435984704	-0.08088510632989483	-2.2212835119492356	11.151828710516252	-33.34894365258126	0.08835747903220843	-0.9576980632017209	-2.243333858506692	11.519538426622562	-32.26971335248566	24.523277086696943	-24.41092608131193	-23.04070388712792	0.11235100538501186	1.4825731995690248
1050	a135t	ti-02	03	25.5	0.9091527286908506	2.3376054364103593	-11.173626389861639	33.37208800821653	-0.08016470810788379	-2.2058988726352546	11.119105549272822	-33.31905836143691	0.0874601333749868	-0.9561688527395327	-2.252616480082542	11.48375891184057	-32.327069492046945	24.53606705476525	-24.39855625953224	-23.1429431843376	0.13751079523301257	1.393123870427651
1051	a135t	ti-02	03	26.0	0.9081737151217092	2.347893360766289	-11.199676082539712	33.337312878088696	-0.0824704173084645	-2.2084644730961354	11.144923579140317	-33.32956420227239	0.08902726004385754	-0.9451415748611929	-2.263962812382336	11.465447383445913	-32.3371167572437	24.48553015631527	-24.386548253492812	-23.172600045919605	0.09898190282245878	1.3129301103956657
1052	a135t	ti-02	03	26.5	0.9082375061888	2.3403492142377704	-11.249584758274672	33.32221386758357	-0.0837631882016991	-2.2072212374709395	11.12782486356937	-33.3704029499102	0.09154229517594989	-0.9457487528400038	-2.285061550168933	11.466796179719822	-32.333551896745895	24.412978323546668	-24.44202021683752	-23.18932851384621	-0.029041893290852272	1.2236498097004578
1053	a135t	ti-02	03	27.0	0.9154878475116845	2.324932869206236	-11.227092822022168	33.33100554873947	-0.08487145097030131	-2.209778067321985	11.14516265318586	-33.39914464308477	0.09171610021984102	-0.9428184361474047	-2.2971474478197367	11.51450578646891	-32.331392949242264	24.428845595923537	-24.45691540797135	-23.14136519922881	-0.028069812047814224	1.2874803966947255
1054	a135t	ti-02	03	27.5	0.9162043401165024	2.3207029239982693	-11.274583783849842	33.31962582456979	-0.08492137374968599	-2.2093679245773785	11.07019723258311	-33.42514285704318	0.09379320690285202	-0.9494921633499535	-2.2914969798075044	11.568353633341127	-32.368217033607344	24.365744964718218	-24.555441715884278	-23.124648203307174	-0.18969675116606055	1.2410967614110433
1055	a135t	ti-02	03	28.0	0.9180205582755736	2.319791989656515	-11.308147584039537	33.306745056251714	-0.08408998197432396	-2.193161525503875	11.07802505536532	-33.43696666621142	0.09575556063769294	-0.9492515971976576	-2.273813779200525	11.52343414549679	-32.41263695882274	24.31838946186869	-24.54043755768661	-23.194247631448555	-0.22204809581791807	1.124141830420136
1056	a135t	ti-02	03	28.5	0.9185269020362617	2.3213824074133864	-11.271161965461989	33.32253589706258	-0.08367720731798536	-2.1973317702273754	11.074291667108417	-33.45880503864487	0.09985619294739519	-0.9467140633979547	-2.283216586480523	11.44340253957666	-32.48992239551073	24.372756339013975	-24.565666156134416	-23.357923603776285	-0.19290981712044086	1.0148327352376896
1057	a135t	ti-02	03	29.0	0.9236313743002901	2.336792340867014	-11.27210945780972	33.307557286955245	-0.08253132886930507	-2.1905961110065433	11.104072961323583	-33.48249006082284	0.10497704187749718	-0.9535010374892859	-2.3141727790087034	11.461427228544869	-32.528580736632165	24.37224017001254	-24.54656749749761	-23.411195950284995	-0.17432732748507007	0.961044219727544
1058	a135t	ti-02	03	29.5	0.9270856783039697	2.352909554991155	-11.210721491704712	33.31420636332448	-0.083666841414353	-2.2033940477133496	11.103889861030018	-33.45036193858039	0.10605009036458944	-0.951319317689026	-2.325801109005313	11.381409981153665	-32.56839791252066	24.456394426610924	-24.52748287631349	-23.53702267975736	-0.07108844970256456	0.9193717468535638
1059	a135t	ti-02	03	30.0	0.926434548080784	2.346500875113448	-11.197829978416188	33.28833840495538	-0.08246947965442161	-2.2056449669341935	11.063854902289341	-33.46017871749522	0.10890780222967654	-0.9463404839276608	-2.3511702988017853	11.443301648741395	-32.599435396590174	24.437009301652644	-24.575530459564813	-23.52720998249744	-0.13852115791216946	0.909799319155205
1060	a135t	ti-02	03	30.5	0.9221069908627478	2.3497700854708103	-11.227962303057701	33.28683899032656	-0.08049307834101717	-2.2002718634662433	11.083705271106078	-33.474658741084454	0.11051307161629988	-0.9505326229998996	-2.3531802613013553	11.471214985093747	-32.67550440981307	24.408646772739665	-24.561205340169337	-23.585895318157835	-0.1525585674296721	0.8227514545818302
[truncated: 145,439 more rows]
