# Supplementary material for: How quickly can we predict trimethoprim resistance using alchemical free energy methods?
Source: Interface Focus. 2020 Oct 16;10(6):20190141. doi: 10.1098/rsfs.2019.0141 (PMC7653339; doi:10.1098/rsfs.2019.0141)
Supplement: Dataset Set2 [file rsfs20190141supp4.zip]

Archive with 3 entries (2 files):
- __MACOSX/
- __MACOSX/._dhfr-Set2.csv
- dhfr-Set2.csv
