# Supplementary material for: How quickly can we predict trimethoprim resistance using alchemical free energy methods?
Source: Interface Focus. 2020 Oct 16;10(6):20190141. doi: 10.1098/rsfs.2019.0141 (PMC7653339; doi:10.1098/rsfs.2019.0141)
Supplement: Dataset Set2 [file rsfs20190141supp4.zip › dhfr-Set2.csv]

	MUTATION	CALCULATION	RUN	DURATION	dG_10	dG_11	dG_12	dG_13	dG_5	dG_61	dG_62	dG_63	dG_7	dG_8	dG_91	dG_92	dG_93	dG_apo	dG_tmp	dG_fol	ddG_tmp	ddG_fol
1100	a135t	ti-05	01	5.0	0.2695578176475462	1.9863656429360104	-10.8521179002014	32.74960765296367	-0.058714507847227544	-2.060557369866156	11.554562884372213	-32.66716408827278	0.06305361222934991	-0.40730916633326963	-2.230600364110261	11.081415427762906	-32.9804516698534	23.88385539569828	-23.168819469384598	-24.26738795488648	0.7150359263136821	-0.3835325591882004
1101	a135t	ti-05	01	10.0	0.28638411799636704	2.304719076424155	-10.864861535166984	32.6241354794455	-0.07877330811907264	-2.145823245078713	11.590288046091779	-33.434377137189294	0.06584540056593371	-0.4565359378162364	-2.275390255996495	11.09113191240599	-32.97879673852772	24.063993020702668	-24.002840243729366	-24.333206901938095	0.06115277697330157	-0.26921388123542656
1102	a135t	ti-05	01	15.0	0.3022725338319737	2.2435473359433824	-10.904042566357976	32.39288025069046	-0.10390962270514126	-2.1705356487985976	11.220851901995962	-33.84480473741235	0.06532305169492245	-0.5241750241771723	-2.2206474339022737	11.042963783414063	-33.05296323114511	23.732385020275867	-24.83307505522521	-24.452549371978513	-1.1006900349493414	-0.7201643517026461
1103	a135t	ti-05	01	20.0	0.33132620215952835	2.2404366380937217	-11.066174495409816	32.204358213113444	-0.1047895211284576	-2.2006668501432443	11.230635264568992	-33.93615818937221	0.0712048243503585	-0.5126452930770635	-2.2566546466088275	11.2549256299308	-33.49683272386871	23.37862035579735	-24.939774471724558	-24.67988083146427	-1.5611541159272093	-1.301260475666922
1104	a135t	ti-05	01	25.0	0.3600915513811471	2.242679210658024	-10.820572516930017	32.21078847112812	-0.10996107560117907	-2.254943035383696	11.369345183806248	-33.62381662033142	0.07132422826680049	-0.5333854794604016	-2.151509136635564	11.1472049970651	-33.64994306953472	23.632895164856123	-24.548051319243246	-24.82754113718444	-0.9151561543871232	-1.194645972328317
1105	a135t	ti-05	01	30.0	0.3819169874465212	2.312791062276705	-11.000584717382726	32.40001188453368	-0.1000413447166454	-2.2439285656091563	11.313440267832167	-33.68980538984492	0.07742619300362223	-0.5743106602950498	-2.2142680204942318	11.08987875536283	-33.873816800934776	23.712218229427663	-24.642908839334932	-25.19059973891471	-0.9306906099072698	-1.478381509487047
1106	a135t	ti-05	01	35.0	0.3799374620727899	2.291219188116198	-10.940285040790222	32.49049270099244	-0.09811031736429023	-2.2664603309176545	11.388790409756261	-33.753496223026495	0.07747980978948829	-0.6090444479061004	-2.2294302978189378	11.0256926021655	-33.98451444964946	23.841426848318417	-24.65179665176269	-25.41735913113621	-0.8103698034442743	-1.5759322828177922
1107	a135t	ti-05	01	40.0	0.37362771590995064	2.301981751246112	-10.90001997251227	32.45931110468451	-0.09045900260837716	-2.2749293391383523	11.378077799175658	-33.72859508771511	0.0788308090007011	-0.6063642808540671	-2.247372102945618	11.044876110495142	-33.98535866061186	23.86127288341835	-24.637074821285477	-25.42059121800645	-0.7758019378671257	-1.5593183345880988
1108	a135t	ti-05	01	45.0	0.38412235767265435	2.2864163696761417	-10.983974766720982	32.475478148962544	-0.08832057537261173	-2.2350862357716945	11.451046359935406	-33.7663030141633	0.07982016051328517	-0.6354091848622866	-2.219053720328058	11.176696943721833	-33.96879563448055	23.777919751917704	-24.55884330485891	-25.262439238276404	-0.7809235529412071	-1.4845194863586997
1109	a135t	ti-05	01	50.0	0.4014465437656309	2.293015998013371	-10.97125219739355	32.42308633460804	-0.09100958119293179	-2.2443157181745823	11.533457335205977	-33.841110210866795	0.08352930605708732	-0.6200046358049204	-2.27296899241348	11.210586476174187	-33.9188246111536	23.744850135227857	-24.559448868971245	-25.199765219432187	-0.814598733743388	-1.4549150842043304
1110	a135t	ti-05	01	55.0	0.4264898893606582	2.2586553919947217	-10.842910657863364	32.37527654814879	-0.09796465503627959	-2.276491758509571	11.505284640732997	-33.78863101407961	0.08796992585853756	-0.6164660837191842	-2.289086934414132	11.26963451093279	-33.88222644721594	23.79102128228015	-24.56983286103393	-25.09165506505581	-0.7788115787537819	-1.3006337827756624
1111	a135t	ti-05	01	60.0	0.45696708392526025	2.245557603392267	-10.750109611992766	32.34338997777245	-0.10132317195056832	-2.3148728064887343	11.538952931392704	-33.7172969568993	0.0885319348339441	-0.650204980663193	-2.2631314637173783	11.294450842142554	-33.82735768549501	23.838837969171955	-24.50600806911195	-24.989276203807766	-0.6671700999399945	-1.1504382346358106
1112	a135t	ti-05	01	65.0	0.48758342354539624	2.253379810777541	-10.674713431624985	32.263913542898464	-0.10101595946446534	-2.351182903019459	11.513332360558602	-33.62907882828357	0.09163289869194491	-0.6681930198521203	-2.269963599566215	11.2776532758715	-33.804205609746525	23.84257992205102	-24.476312431516945	-24.977125529747966	-0.6337325094659256	-1.1345456076969462
1113	a135t	ti-05	01	70.0	0.490343229521895	2.25176570929038	-10.699418709171393	32.26181511485933	-0.10561028857619506	-2.3410885271961392	11.46415216735654	-33.64495818462623	0.09121874392337705	-0.690897558610184	-2.2472422339817033	11.279387957079212	-33.775160780911406	23.814162114978316	-24.53628608911865	-24.943569386902187	-0.7221239741403345	-1.1294072719238706
1114	a135t	ti-05	01	75.0	0.5068718567988973	2.231841787186404	-10.780469077370842	32.22704797253027	-0.10652648850842576	-2.3076569416550035	11.385941888022684	-33.67415690484385	0.08989987073549184	-0.7486063184824346	-2.245742947182516	11.304518448727551	-33.793137644168254	23.678420682345834	-24.612498576249102	-24.976096604306758	-0.9340778939032681	-1.2976759219609235
1115	a135t	ti-05	01	80.0	0.5160896591813375	2.2226456804574974	-10.746849762905224	32.267503768742024	-0.10541682878894203	-2.3020380437239285	11.430371634848823	-33.71416193027007	0.0907548111422303	-0.8233502154245936	-2.25970897200233	11.312088223220563	-33.81713311131693	23.743299686294296	-24.60049035679189	-25.072014416341954	-0.8571906704975945	-1.3287147300476576
1116	a135t	ti-05	01	85.0	0.5176035390326302	2.239043638923743	-10.755886293491125	32.24962960133842	-0.10272227496084428	-2.295432952160837	11.37730002258748	-33.72004290914032	0.08957982212608068	-0.8656106458612904	-2.2549995318538407	11.313574033909907	-33.84833740690962	23.732786946771036	-24.65131829154844	-25.137770011682214	-0.9185313447774028	-1.4049830649111783
1117	a135t	ti-05	01	90.0	0.5310873296085901	2.254389931252793	-10.723619159541135	32.29400710526874	-0.1036785583943754	-2.287209512660152	11.367951418328005	-33.63284570274768	0.08755304619039375	-0.891861827974244	-2.265521106173426	11.35682377436718	-33.93858752621982	23.8247778769804	-24.568229309283808	-25.208059356391722	-0.7434514323034094	-1.3832814794113233
1118	a135t	ti-05	01	95.0	0.5400258936963136	2.2382758440899804	-10.722119902706385	32.29346039176814	-0.10289892627524068	-2.2994829426333836	11.317585348936047	-33.57428331739962	0.0863966037231827	-0.9533715668996627	-2.2675486514933882	11.40291226785945	-33.94484895001845	23.809616333151737	-24.572683233649013	-25.22283100685573	-0.7630669004972752	-1.413214673703994
1119	a135t	ti-05	01	100.0	0.5452258986135213	2.227604204082709	-10.747888500675087	32.30350312815487	-0.10111694292964307	-2.2852024889575424	11.283820671887113	-33.52618440651688	0.0875508651334576	-1.0163534123476878	-2.2626168421374158	11.34735636430478	-33.954356854493305	23.783218831562493	-24.5411323013835	-25.340744846060108	-0.7579134698210055	-1.5575260144976149
1120	a135t	ti-05	01	105.0	0.5459908164970105	2.2352359371258426	-10.754636559303414	32.304800714482994	-0.09857306134823518	-2.286602895354888	11.318764624976678	-33.484069474293605	0.09270981247718596	-1.0618619288190856	-2.2557735547798297	11.34373898923412	-33.919348203496305	23.785400092305423	-24.457770993542866	-25.34725388136409	-0.6723709012374428	-1.5618537890586666
1121	a135t	ti-05	01	110.0	0.5563260688593068	2.237696609690419	-10.774787822309614	32.306569056810936	-0.10159228175520017	-2.2649834243171854	11.309519839812957	-33.48788561069586	0.10370880514689436	-1.085408595426282	-2.256303805109511	11.369376319783706	-33.94153659734052	23.76947784419174	-24.441232671808397	-25.357546609233303	-0.6717548276166561	-1.5880687650415624
1122	a135t	ti-05	01	115.0	0.5672820583464198	2.246085893331729	-10.78251404310755	32.29713367822207	-0.10309443313187576	-2.2396279433459725	11.297220877839353	-33.4932467620334	0.12215484500721727	-1.1106572131613117	-2.253565846984872	11.366948341313405	-33.96471687850195	23.760705528446245	-24.41659341566468	-25.39470953898831	-0.6558878872184337	-1.6340040105420641
1123	a135t	ti-05	01	120.0	0.567982681523619	2.2341176123430713	-10.806420847844226	32.300743586825476	-0.10587743961591911	-2.2377029752319815	11.292744591447564	-33.51017471089602	0.13004552828109994	-1.1340313349067228	-2.2734907154470356	11.346188425404767	-33.98937733990599	23.728440351324323	-24.430965006015253	-25.482728283331365	-0.7025246546909294	-1.754287932007042
1124	a135t	ti-05	01	125.0	0.5654345549588655	2.236984736556245	-10.812368061372524	32.33078910743148	-0.11349403699464247	-2.23526924422868	11.211937024887687	-33.52980221196942	0.13637598743610196	-1.1366562651434136	-2.2850964919817485	11.350324223791663	-34.02705878616952	23.7554057826152	-24.53025248086895	-25.533052764544152	-0.7748466982537501	-1.777646981928953
1125	a135t	ti-05	01	130.0	0.5765982002738181	2.23354774883176	-10.865401573632225	32.351397310817774	-0.12311293573331986	-2.227095226833902	11.16941799951308	-33.53205293362994	0.14586669190495416	-1.1507836902869366	-2.2886213285836665	11.391929770152814	-34.03022007751138	23.719543486017308	-24.56697640477913	-25.50109712595535	-0.8474329187618217	-1.7815536399380427
1126	a135t	ti-05	01	135.0	0.589179668982808	2.236906926982208	-10.864052576685763	32.38786651940372	-0.1260930424312596	-2.2243823752802134	11.158749781694889	-33.545434144453885	0.1567365901860515	-1.1557898751813493	-2.2989537371047213	11.39208943723176	-34.02626568982366	23.760720869700165	-24.58042319028442	-25.49974019589516	-0.8197023205842555	-1.7390193261949953
1127	a135t	ti-05	01	140.0	0.6127498683711042	2.2304556468744487	-10.817690432042495	32.431023452790676	-0.12475952932197261	-2.227150421186543	11.168509151935822	-33.52829433475598	0.163421972606963	-1.1429270911921652	-2.2903208890362334	11.401821104769986	-34.01859895051442	23.84378866762263	-24.548273160721706	-25.43727595760173	-0.704484493099077	-1.5934872899791017
1128	a135t	ti-05	01	145.0	0.6235772624935628	2.234723765532688	-10.779857388490502	32.47127459847036	-0.12921827705753056	-2.233331318729898	11.21286311349877	-33.52414586682711	0.16902401837789502	-1.1489735202961946	-2.295992867324947	11.412219096007716	-34.00819529353201	23.926140975512546	-24.504808330737877	-25.417365322651875	-0.5786673552253312	-1.4912243471393296
1129	a135t	ti-05	01	150.0	0.6399922144380455	2.2297555829707036	-10.748404981096863	32.50875693272785	-0.13592699517019013	-2.2396091992497045	11.1992269955785	-33.499978164775854	0.17073326564292862	-1.1466759970392502	-2.2935934610861763	11.39511720786184	-34.009916902028884	23.99010753460169	-24.50555409797432	-25.415076937854423	-0.5154465633726275	-1.4249694032527316
1130	a135t	ti-05	01	155.0	0.6443756704054617	2.2338952575212385	-10.747232790440826	32.5293042364255	-0.14024302698966976	-2.2473181195255574	11.213317416301985	-33.49364148088982	0.171930358669177	-1.1409174293820121	-2.2911009632712496	11.338903433229424	-33.986985034971944	24.015966703505917	-24.495954852433886	-25.435724323990318	-0.47998814892796915	-1.4197576204844005
1131	a135t	ti-05	01	160.0	0.6600132994560527	2.2234991327380205	-10.764034940120006	32.518491407793576	-0.1499258273149687	-2.2688922268687777	11.210117075470416	-33.480134729276216	0.174018814087018	-1.1363451499892376	-2.277191899928822	11.339718806873707	-33.95623344282782	23.97795560041159	-24.51481689390253	-25.370038386416123	-0.53686129349094	-1.3920827860045328
1132	a135t	ti-05	01	165.0	0.672760147683964	2.222172116493135	-10.787255040583831	32.55155611811229	-0.16395132426815187	-2.276958016089298	11.229694616189324	-33.51712554545453	0.1742792390489126	-1.1468676375193831	-2.2836671048747568	11.322962584007783	-33.92613718497594	23.986473194021592	-24.554061030573745	-25.360949195678337	-0.5675878365521534	-1.3744760016567454
1133	a135t	ti-05	01	170.0	0.6744434307349934	2.218138229706146	-10.775657584917072	32.56574248463803	-0.17730699737343	-2.283724288396652	11.23911953032039	-33.511792084158145	0.17423359759837942	-1.1612578490216643	-2.290419591542924	11.286935808226875	-33.88317462866944	24.0082231294271	-24.559470242009454	-25.373472830272156	-0.5512471125823524	-1.3652497008450553
1134	a135t	ti-05	01	175.0	0.6727763938553519	2.218337920260939	-10.785844311918133	32.55644868189019	-0.18551951334821268	-2.2859427363953047	11.24048565045849	-33.523220655749796	0.17405591526841116	-1.1659915569392236	-2.2969739996942233	11.239191761177892	-33.84196590441592	23.988942290232995	-24.580141339766413	-25.392963306016128	-0.5911990495334187	-1.4040210157831332
1135	a135t	ti-05	01	180.0	0.6726826307701216	2.215458879580273	-10.79696415504499	32.572020106525734	-0.1962054901655619	-2.305704503530197	11.250574179480495	-33.5471051295588	0.1721329075684504	-1.1831519138972477	-2.2986027304139456	11.243744860908718	-33.803273351002055	23.99051483106102	-24.626308036205614	-25.368600503634408	-0.6357932051445943	-1.3780856725733877
1136	a135t	ti-05	01	185.0	0.6774552339407449	2.221249236350148	-10.806501862591412	32.61718136670801	-0.20376543577304534	-2.306250283562334	11.261839096362417	-33.56797163155219	0.17147226517507616	-1.1940188785026173	-2.295074659516976	11.2369825439944	-33.79063311169965	24.031928740466746	-24.644675989350077	-25.3652888717841	-0.6127472488833305	-1.3333601313173524
1137	a135t	ti-05	01	190.0	0.6841358765773194	2.2317034373849602	-10.806861856286151	32.65094177588811	-0.2097824224580767	-2.3029751280899755	11.22279738491564	-33.572577386266815	0.17019212739615072	-1.2012321575343292	-2.301162585204975	11.19452740187171	-33.76410302104089	24.075783356986918	-24.692345424503074	-25.387834485331165	-0.6165620675161563	-1.3120511283442475
1138	a135t	ti-05	01	195.0	0.6961210666424317	2.253068090345094	-10.819500138299352	32.689012264720304	-0.21366901799282162	-2.2964585633284718	11.226932383806842	-33.56169016665032	0.16882308608696378	-1.205863230181464	-2.3003197785496226	11.204579398372424	-33.75958966067723	24.122580216766046	-24.67606227807781	-25.36507220439346	-0.5534820613117652	-1.2424919876274139
1139	a135t	ti-05	01	200.0	0.7027053616672123	2.260933471198552	-10.84016788590004	32.703347376816446	-0.21608466691227365	-2.301862149080123	11.222676598666368	-33.570534899466224	0.16886225459801865	-1.2140459071095022	-2.309037974154742	11.19414103238822	-33.72948047571702	24.124112962114957	-24.696942862194234	-25.35571796292583	-0.5728299000792774	-1.2316050008108732
1140	a135t	ti-05	01	205.0	0.710277888890097	2.269259190208935	-10.853410294723815	32.71839425625301	-0.21781458490431377	-2.301595186793917	11.207902485238924	-33.5915326060175	0.16755893250856996	-1.2207701768985026	-2.3155039407152	11.204594260329456	-33.69757841443983	24.134243151738133	-24.73548095996824	-25.31898038283398	-0.6012378082301062	-1.1847372310958484
1141	a135t	ti-05	01	210.0	0.7206382481194064	2.2772744797100604	-10.868757123220865	32.7289367929224	-0.2189866708604965	-2.2983973483634013	11.189321989530388	-33.61306796966524	0.16487277619251114	-1.2350285789295774	-2.3200033388289336	11.212725533788818	-33.68353606098819	24.137454149411592	-24.776257223166237	-25.305204196838474	-0.6388030737546444	-1.1677500474268818
1142	a135t	ti-05	01	215.0	0.733931033646422	2.2777468354172643	-10.890236249274603	32.74428882359523	-0.22017715164906618	-2.3036274783968604	11.152090936578144	-33.62893032711548	0.1614577550657077	-1.2590127423917366	-2.327745337000366	11.20999879927401	-33.67070639709042	24.131799409737887	-24.83918626551755	-25.313534643562093	-0.7073868557796636	-1.181735233824206
1143	a135t	ti-05	01	220.0	0.7466051941405699	2.283355982605814	-10.910967686048403	32.752470646358425	-0.2198144305355655	-2.3136186974977684	11.12963274316436	-33.662394768323765	0.15752161725322295	-1.2805203674103205	-2.3360323505496137	11.204508949434848	-33.6665201924648	24.124858942915836	-24.908673535939513	-25.33195876684932	-0.7838145930236777	-1.2070998239334827
1144	a135t	ti-05	01	225.0	0.7500718092121866	2.276084873245265	-10.935050039904825	32.773064327151054	-0.22049279288346926	-2.3291621104010187	11.130388486368282	-33.693539946314004	0.15850532792768496	-1.2942357186614408	-2.336380714734101	11.192378757029577	-33.65149064059911	24.114099160491495	-24.954301035302525	-25.339656507752885	-0.8402018748110294	-1.2255573472613897
1145	a135t	ti-05	01	230.0	0.7588026558789447	2.2756200668942523	-10.931030103460118	32.79045481288967	-0.22210527764463164	-2.3409437546601484	11.094429125605435	-33.69780643235098	0.15493768772846242	-1.321866253199779	-2.334127739766567	11.165831219135052	-33.656138848865226	24.135044776323802	-25.011488651321862	-25.387498966817574	-0.8764438749980599	-1.252454190493772
1146	a135t	ti-05	01	235.0	0.7629664287195149	2.2860555283665676	-10.924501399324189	32.819866838480266	-0.22696250700640058	-2.330516269783348	11.083271201417555	-33.687635877018835	0.15437529289198504	-1.340741793637348	-2.337965239830448	11.164181656666047	-33.632044175670906	24.181420967522644	-25.007468159499044	-25.38360312375314	-0.8260471919764001	-1.2021821562304957
1147	a135t	ti-05	01	240.0	0.7770054126910718	2.293490326712114	-10.905439524322041	32.83517411135078	-0.23218251638692033	-2.336506106926012	11.099199094716731	-33.68224687505975	0.15566061821825938	-1.3580282884600794	-2.3416462566298293	11.176211362538428	-33.59393530740784	24.223224913740854	-24.996075785437686	-25.34039307726825	-0.7728508716968321	-1.1171681635273956
1148	a135t	ti-05	01	245.0	0.788595538749022	2.2958337133841655	-10.893491793752093	32.843846226213884	-0.24088123134211178	-2.338146212791591	11.127983504287313	-33.69426978655974	0.1579126079781623	-1.3721500859684939	-2.3391882054270527	11.169797505269846	-33.592550182418286	24.246188145845956	-24.987401118427965	-25.345495429794966	-0.7412129725820087	-1.0993072839490097
1149	a135t	ti-05	01	250.0	0.7946888014279586	2.2983542595352717	-10.904438195910473	32.85328775122434	-0.24762144710594836	-2.3391471307459697	11.143138403901702	-33.71063221186105	0.16016920091217085	-1.389829207889602	-2.328327544654183	11.173431772441916	-33.59591259990439	24.247203814849144	-24.9940931848991	-25.345948778578297	-0.7468893700499564	-1.0987449637291533
1150	a135t	ti-05	01	255.0	0.807547151857257	2.2989319415476643	-10.898602681061195	32.85938340486072	-0.25488465468669186	-2.3303423685033584	11.153854621868573	-33.71125475196516	0.15809179369585163	-1.4053256847261606	-2.3304667343191086	11.18081195115145	-33.60724812377061	24.25971266534719	-24.98453535959078	-25.354681439807173	-0.7248226942435885	-1.094968774459982
1151	a135t	ti-05	01	260.0	0.8262512495337071	2.2938090122946395	-10.908309370543634	32.8655153480236	-0.2557450144936584	-2.3319363982913814	11.17524388779478	-33.70667881575109	0.15564114555143216	-1.422141901143096	-2.3261979900569774	11.167140408060952	-33.59827468763175	24.251014989774603	-24.96347519518992	-25.353222921237165	-0.7124602054153151	-1.1022079314625621
1152	a135t	ti-05	01	265.0	0.847714765897878	2.2953059197466663	-10.905783715232982	32.88283903260759	-0.25944061380392086	-2.3363957757544784	11.186377866202506	-33.70302575151822	0.15262400473808035	-1.4286571068761802	-2.3231973460642177	11.161862166193563	-33.58554598208209	24.272361237121277	-24.959860270136033	-25.327823502931047	-0.6874990330147561	-1.0554622658097692
1153	a135t	ti-05	01	270.0	0.859212531192443	2.2946584771018355	-10.914755348069225	32.87190275191853	-0.2647813387547453	-2.337686903657675	11.186227771791085	-33.70308874389796	0.15032913827285188	-1.4320219109965304	-2.3276579628704783	11.169369379365884	-33.58172142868777	24.251805880951146	-24.96900007624644	-25.312819391996452	-0.7171941952952956	-1.0610135110453065
1154	a135t	ti-05	01	275.0	0.8712101275890571	2.2919087007194627	-10.914964372166162	32.86009168927574	-0.27274447068673324	-2.3337797464587613	11.176862864135146	-33.716993739538786	0.14858917170372213	-1.4377890881869189	-2.333419932367879	11.194481343029501	-33.57914035434845	24.23703601782904	-24.998065920845413	-25.284657904284693	-0.7610299030163716	-1.0476218864556515
1155	a135t	ti-05	01	280.0	0.8806001679243458	2.2950594935282207	-10.92391167133722	32.86498562127321	-0.2801834332256624	-2.329919272321088	11.162890825876788	-33.71863044065829	0.14757033217784188	-1.4461520434152386	-2.3372912091199196	11.191018048110843	-33.57867472290699	24.23613344346421	-25.01827198815041	-25.29049975940696	-0.7821385446861981	-1.0543663159427474
1156	a135t	ti-05	01	285.0	0.8908152094160675	2.291964138441533	-10.920935618079533	32.87919377777835	-0.2898373694366034	-2.329525706918532	11.164046910237598	-33.70388954318316	0.14716624533135192	-1.4476946976091105	-2.3346170285442023	11.184532517087618	-33.574736698014156	24.250222298140347	-25.012039463969344	-25.281700697663783	-0.7618171658289974	-1.0314783995234365
1157	a135t	ti-05	01	290.0	0.9025441520335695	2.289409526883009	-10.91658891871179	32.89019905821355	-0.2934086352436134	-2.322088776182456	11.153978053075175	-33.707200868717166	0.14865851994829726	-1.4488796199525218	-2.3434004027341007	11.180173314367126	-33.57963539621107	24.263019666384764	-25.020061707119762	-25.28919795249699	-0.7570420407349978	-1.026178286112227
1158	a135t	ti-05	01	295.0	0.9135493665132546	2.2893002223923413	-10.922929096320912	32.903088387643535	-0.2984832065844136	-2.320295243088547	11.162726547525386	-33.71092382040271	0.14730557043371845	-1.4652845158144776	-2.3469359419164553	11.189406612627561	-33.571270880626756	24.269459513714963	-25.019670152116568	-25.280535359216874	-0.7502106384016045	-1.0110758455019102
1159	a135t	ti-05	01	300.0	0.9250678517379096	2.2937399161859084	-10.929869512774733	32.928644248157525	-0.30772060786518474	-2.3260046556207525	11.15358759423178	-33.71480734281389	0.148070250248627	-1.4770073652463571	-2.343615280659656	11.200740598532846	-33.57635485368069	24.292514651568702	-25.04687476181942	-25.271169049315947	-0.7543601102507189	-0.9786543977472455
1160	a135t	ti-05	01	305.0	0.9424774422588617	2.299239339143581	-10.93512458781391	32.963394947534184	-0.3168120495693106	-2.3282391731634817	11.159234067154797	-33.722892178870325	0.15353653548560323	-1.4859532059850924	-2.343630195834948	11.218696966941009	-33.58069454825042	24.327509698863857	-25.05517279896272	-25.24910354087059	-0.7276631000988623	-0.9215938420067324
1161	a135t	ti-05	01	310.0	0.962345698530121	2.2975958640674294	-10.949448521894805	32.98501362214015	-0.32210436156095773	-2.3297320573258373	11.172029988092383	-33.71746114633319	0.15708546351034408	-1.4895675911773159	-2.3423891592385746	11.226811136324608	-33.572113968461515	24.333160964312775	-25.04018211361726	-25.214913884022675	-0.7070211493044845	-0.8817529197098999
1162	a135t	ti-05	01	315.0	0.975680491591796	2.3061479872075368	-10.95610615872401	33.01591570808471	-0.32941724140058215	-2.330218658466487	11.182792908056241	-33.72119419212014	0.15686543845164544	-1.4909768611863938	-2.3456653888747647	11.231115236817981	-33.55875775172741	24.36595753656824	-25.041171745479318	-25.188604273378793	-0.6752142089110791	-0.8226467368105546
1163	a135t	ti-05	01	320.0	0.9886810121363313	2.3076018811291172	-10.9582474468376	33.04076035642776	-0.33743471532152547	-2.320050639416908	11.180585693327725	-33.7246710716818	0.15922763908331092	-1.4965071693731982	-2.354214852097583	11.230050996208492	-33.54434736648542	24.390114790719277	-25.042343094009194	-25.176337379611375	-0.6522283032899168	-0.7862225888920982
1164	a135t	ti-05	01	325.0	1.0158693859178543	2.3045491468693866	-10.953615759045194	33.04718800473158	-0.3477341303549944	-2.3180475580060227	11.169540570111787	-33.71225602505271	0.16814225692457757	-1.5062923263566539	-2.3516205977719453	11.245611865753219	-33.55178892399863	24.398121392555773	-25.04035488637736	-25.148220596456156	-0.642233493821589	-0.7500992039003833
1165	a135t	ti-05	01	330.0	1.04962265684006	2.3078552544246875	-10.948168174144351	33.067021236596844	-0.3587910031163827	-2.3153352303746386	11.157615769549524	-33.705766606157184	0.1771355532069499	-1.5070080701187676	-2.352274067574365	11.252397989688916	-33.559598045947055	24.426708316877182	-25.045141516891732	-25.11685953711121	-0.6184332000145503	-0.6901512202340285
1166	a135t	ti-05	01	335.0	1.0754093992391551	2.3087920911171165	-10.954041535473019	33.081530331526395	-0.3723202974656012	-2.3139263999509967	11.15657981917032	-33.70837892725188	0.17880332215587266	-1.506700336455701	-2.3515851362242315	11.250057419286303	-33.568791831069326	24.43628088717049	-25.059242483342285	-25.1016104852238	-0.6229615961717947	-0.6653295980533116
1167	a135t	ti-05	01	340.0	1.100600814741741	2.309473058684419	-10.952955216073697	33.08985874650912	-0.38018070683087907	-2.3142799886286647	11.150794416469225	-33.706088959031604	0.18220746533036775	-1.5148753387875864	-2.3463457193095016	11.235496044171363	-33.570233951285	24.446376589119843	-25.067547772691555	-25.09535815046898	-0.6211711835717111	-0.6489815613491352
1168	a135t	ti-05	01	345.0	1.121087251577751	2.3108832400403068	-10.953547023270325	33.117985591898744	-0.38987686421482204	-2.3140932485343986	11.158714069554057	-33.706008418447084	0.1831246214428113	-1.527235446532812	-2.3409578576129664	11.238733157969671	-33.57732834458854	24.475321808668724	-25.068139840199436	-25.085701239186893	-0.5928180315307117	-0.6103794305181687
1169	a135t	ti-05	01	350.0	1.1434574516253282	2.3169038577519907	-10.955087842627961	33.12614959786989	-0.39399408418666026	-2.311405196396677	11.16215448299073	-33.698624810898664	0.18530415236021716	-1.5302052072910117	-2.3435138666835407	11.239526586668548	-33.56895204746427	24.487965612993918	-25.056565456131054	-25.059687083144947	-0.568599843137136	-0.5717214701510294
1170	a135t	ti-05	01	355.0	1.1558025499588238	2.3231543273502204	-10.940518993783714	33.13160147763488	-0.40172200801292374	-2.307006448057308	11.16370457881486	-33.698838536880935	0.18815941593598504	-1.535642351852327	-2.3441060147529806	11.228532300375132	-33.55209544035405	24.514236811201386	-25.05570299820032	-25.047508956625403	-0.5414661869989352	-0.5332721454240179
1171	a135t	ti-05	01	360.0	1.1661295891475483	2.325653891196733	-10.943116341705862	33.132488950769684	-0.4057628787425789	-2.3026186540329165	11.176477325025825	-33.69223836538666	0.19003062221672606	-1.5399353221796477	-2.3449703777468462	11.230791613459782	-33.547076823697864	24.515026500260554	-25.034111950919602	-25.03506132101703	-0.5190854506590483	-0.5200348207564751
1172	a135t	ti-05	01	365.0	1.1763942292452783	2.319289102812746	-10.938756262529575	33.143024409322315	-0.4194705122807547	-2.305631202001576	11.181765818269506	-33.688272174537495	0.19640909478984392	-1.5481795475293627	-2.341966886980636	11.236512469035478	-33.55627541790862	24.52355724960549	-25.035198975760476	-25.033515154137863	-0.5116417261549877	-0.5099579045323743
1173	a135t	ti-05	01	370.0	1.192994165609151	2.3210909194161413	-10.937675478792457	33.15719810895259	-0.42730742229247154	-2.3016755694385678	11.184392854704512	-33.685288871931675	0.2025940813050871	-1.5551361848726797	-2.341564484902495	11.233630844938947	-33.56754110580849	24.54061354957628	-25.027284927653113	-25.037616765035565	-0.486671378076835	-0.49700321545928716
1174	a135t	ti-05	01	375.0	1.2137240528212023	2.3170167992828214	-10.936601921895415	33.17583572887658	-0.43463633227616016	-2.3021674572217585	11.175413211883717	-33.68095929616741	0.20881487224627698	-1.5670099596432312	-2.3436081466523278	11.236069795412122	-33.57343673612067	24.556250606263987	-25.033535001535334	-25.034260994182905	-0.47728439527134725	-0.4780103879189177
1175	a135t	ti-05	01	380.0	1.2303733809232504	2.3181533555389993	-10.947312636965858	33.18016209172411	-0.43750485036790354	-2.3056478390256228	11.171976512894112	-33.689563659031066	0.21753350323515436	-1.5809788282858772	-2.338872547070317	11.245478755194883	-33.57290200433983	24.55100281029725	-25.043206332295327	-25.01690124357789	-0.4922035219980785	-0.4658984332806426
1176	a135t	ti-05	01	385.0	1.2409653047932505	2.3162651971439496	-10.943149905675003	33.196408756090406	-0.4377191495886209	-2.303965226938618	11.175440874285968	-33.69148216436144	0.22457471238432858	-1.593401533805865	-2.335764646761962	11.25257210447347	-33.56872276672626	24.56952404755935	-25.03315095421838	-25.004351538027368	-0.46362690665903017	-0.4348274904680167
1177	a135t	ti-05	01	390.0	1.2509257592393535	2.311766621896088	-10.927752961394487	33.20468229097048	-0.43859036996247697	-2.304179648933806	11.172207913996095	-33.70834362612557	0.23199626282454244	-1.6070541366583966	-2.3325583106688024	11.24278312358076	-33.55937655534311	24.588695951472083	-25.046909468201214	-25.00528011985019	-0.45821351672913124	-0.4165841683781082
1178	a135t	ti-05	01	395.0	1.2646190140995504	2.3143600256961783	-10.913517539369856	33.212467845310236	-0.44425847712245403	-2.299727342166759	11.169439333902153	-33.71148048945147	0.2388996878917556	-1.6213037311612761	-2.3278379615055456	11.240311728473452	-33.560866184488226	24.61331033163656	-25.047127286946772	-25.005077134582045	-0.43381695531021336	-0.3917668029454866
1179	a135t	ti-05	01	400.0	1.2751612414404774	2.309736475025108	-10.90737924659854	33.22567024849068	-0.4490785612252751	-2.301313546766926	11.166441970935606	-33.704595429361845	0.24986503388330703	-1.6311923357149845	-2.319626710997351	11.247517059577007	-33.56911398974664	24.628027476917246	-25.038680532535135	-24.99725473544149	-0.4106530556178889	-0.3692272585242442
1180	a135t	ti-05	01	405.0	1.285246599897026	2.309031456607881	-10.906625968682599	33.234519400101895	-0.4540216169884273	-2.3030891507670823	11.159099910466086	-33.689931264255755	0.25949808494831733	-1.6424848951563398	-2.322360656113513	11.230999767243391	-33.578837240610916	24.636924888027178	-25.028444036596863	-25.027436424740355	-0.39151914856968517	-0.39051153671317707
1181	a135t	ti-05	01	410.0	1.2889986349236124	2.3139083102761258	-10.923111076301605	33.247676833403666	-0.4630218169163694	-2.303333795984593	11.156950621958245	-33.69289088481866	0.26967197430504436	-1.650815051050179	-2.3197522001505955	11.225644158321334	-33.58403730312922	24.638474067378187	-25.032623901456333	-25.03996176108505	-0.39414983407814574	-0.4014876937068621
1182	a135t	ti-05	01	415.0	1.2945396246525258	2.3132091048997734	-10.92223202165556	33.255023414703174	-0.46805922422435636	-2.305723049007024	11.156025125585783	-33.69955844690042	0.2798818598818137	-1.6602567643528772	-2.3192437768337233	11.218624005193181	-33.595119104348555	24.646000497947387	-25.0374337346642	-25.061456015689448	-0.3914332367168143	-0.41545551774206047
1183	a135t	ti-05	01	420.0	1.3037715894715054	2.3077474239356177	-10.919898815445755	33.259611970352275	-0.4750609742093853	-2.308775610592679	11.163111117930864	-33.70181512809949	0.2906527256260975	-1.672977269722549	-2.3191306453679577	11.222962961308827	-33.59983082541959	24.647460578842136	-25.031887869344594	-25.065204189729762	-0.38442729050245816	-0.41774361088762646
1184	a135t	ti-05	01	425.0	1.3073829127426932	2.311491108247239	-10.926895469742329	33.26522912959209	-0.4788175182591842	-2.3097149157377888	11.164528807705379	-33.70676443637762	0.3028433883897502	-1.6913751566004576	-2.321089648206878	11.220921110208824	-33.60991751447156	24.649824768097005	-25.027924674279465	-25.094078296327382	-0.3780999061824595	-0.44425352823037656
1185	a135t	ti-05	01	430.0	1.3137725945368957	2.311577579481643	-10.921957309139088	33.28762344977953	-0.4786605952506582	-2.312388746814778	11.170729523299608	-33.70945157057525	0.3123715101562678	-1.6980068150063101	-2.321903342516212	11.20976784850272	-33.60341285814175	24.677243720122085	-25.017399879184808	-25.099782572624658	-0.34015615906272245	-0.42253885250257284
1186	a135t	ti-05	01	435.0	1.3206708356852523	2.3138551198492774	-10.906746595942769	33.293001339699856	-0.47992809405532594	-2.3095409684362704	11.168446737352674	-33.70426440079339	0.31925676304625944	-1.7032026852464783	-2.320107581538663	11.198799588108917	-33.58467026203086	24.700109863606365	-25.006029962886057	-25.088510105021836	-0.30592009927969244	-0.38840024141547147
1187	a135t	ti-05	01	440.0	1.3278530840835148	2.3114976410780237	-10.902228289274634	33.30090024838887	-0.48502790915251254	-2.309867958434594	11.171151646346283	-33.69435777021771	0.3244691527495502	-1.7085954865167006	-2.319537330825158	11.195643906869767	-33.59001803479706	24.71016960019226	-24.99363283870898	-25.094653861185638	-0.2834632385167204	-0.3844842609933785
1188	a135t	ti-05	01	445.0	1.3316113584524343	2.3163796057397903	-10.892278382899171	33.298130040067385	-0.4897332126590679	-2.309019658229469	11.172626818449304	-33.6885494190639	0.32858834261018105	-1.710877971524852	-2.32405374129378	11.198679429877325	-33.588920638207966	24.722231262908004	-24.986087128892947	-25.093561562696838	-0.2638558659849437	-0.37133029978883414
1189	a135t	ti-05	01	450.0	1.334086510337339	2.320998924315502	-10.882797791644855	33.30122787301573	-0.49471032451453767	-2.3068609323810407	11.166447075090312	-33.6871220736775	0.33451235784691735	-1.71032753153471	-2.317429519668333	11.204816438794191	-33.59723976953827	24.739429005686382	-24.98773389763585	-25.08609387160978	-0.24830489194946637	-0.3466648659233975
1190	a135t	ti-05	01	455.0	1.3376157530272381	2.325559771317554	-10.875381817076388	33.30706145882481	-0.4983653059814977	-2.304053917394073	11.17558768491345	-33.690134098764524	0.34393558994086026	-1.7048855151791056	-2.317007868386481	11.215405075391715	-33.596024787360186	24.757239413065978	-24.973030047285786	-25.06489734250682	-0.2157906342198075	-0.30765792944084325
1191	a135t	ti-05	01	460.0	1.344235407085357	2.325867396319852	-10.86128065771443	33.31208600722248	-0.5033993151062622	-2.299981343304717	11.193975277541345	-33.682909173348435	0.35157057611119863	-1.6947073703859508	-2.317014487467399	11.212851966666483	-33.58778430787055	24.776672745827906	-24.94074397810687	-25.04241879197206	-0.16407123227896392	-0.2657460461441552
1192	a135t	ti-05	01	465.0	1.3494269499945828	2.324533887421398	-10.862513327422821	33.31565858316063	-0.5074513516424972	-2.3038562336400057	11.204071720510065	-33.69375914061075	0.36355281091391073	-1.6834293285443391	-2.3173945393221738	11.214426591593355	-33.59081879566466	24.777679143159205	-24.937442194469277	-25.027789121943233	-0.1597630513100725	-0.2501099787840282
1193	a135t	ti-05	01	470.0	1.3595077285109605	2.3250567894179164	-10.86687951083386	33.312928134195786	-0.508071400103724	-2.3010021444950293	11.212674721757626	-33.69884112932754	0.37343584566396165	-1.676084734231139	-2.3131398314827245	11.215240541275225	-33.59830028940711	24.771105412779843	-24.921804106504705	-25.012776585334795	-0.15069869372486266	-0.24167117255495185
1194	a135t	ti-05	01	475.0	1.3670846311279383	2.3258039777979764	-10.86905649138269	33.303629021180114	-0.5101993502498104	-2.2993337482565823	11.211207414850993	-33.697999721042564	0.38149165168937305	-1.6752951024086797	-2.3139967418170895	11.217039304615165	-33.6028746283117	24.760376507595403	-24.91483375300859	-25.00804253679437	-0.1544572454131874	-0.2476660291989674
1195	a135t	ti-05	01	480.0	1.3739551357568904	2.3230305714588297	-10.880242529537524	33.30875965016863	-0.5145588161117157	-2.298354294571754	11.19488134625949	-33.70000138126062	0.3904862757356948	-1.682756369116992	-2.314350793078676	11.212742707837378	-33.60570210496667	24.751547692089936	-24.92754686994891	-25.016111423568066	-0.1759991778589729	-0.2645637314781304
1196	a135t	ti-05	01	485.0	1.3793739405897227	2.324673934096227	-10.89335794454666	33.31119418908557	-0.5183373669967906	-2.300740043787614	11.192376340582442	-33.69633998172385	0.3972989082272864	-1.6852769709486652	-2.320986977407607	11.213590125781757	-33.60012249156334	24.742510178635136	-24.92574214369853	-25.01342237354813	-0.183231965063392	-0.2709121949129951
1197	a135t	ti-05	01	490.0	1.3864592379374763	2.32447330089316	-10.900982156851724	33.31326065747064	-0.5212762065010822	-2.2969529800075628	11.188583780717503	-33.68798082960029	0.4051130517403839	-1.6847018603211061	-2.3164737089516647	11.221659471313425	-33.598883953649135	24.736751801512078	-24.912513183651054	-24.991940813671004	-0.17576138213897607	-0.255189012158926
1198	a135t	ti-05	01	495.0	1.396107912841057	2.3242539607794965	-10.909133121772461	33.31552553414322	-0.5241212510299084	-2.295085997309949	11.185450575007835	-33.67282646718297	0.4180240992136218	-1.6829966260977236	-2.3219977831047047	11.22331127023247	-33.58963716084039	24.730646373150254	-24.888559041301374	-24.975212386969293	-0.15791266815111982	-0.24456601381903909
1199	a135t	ti-05	01	500.0	1.4062431727728626	2.3276197760291586	-10.90256501429215	33.32357574048119	-0.5317333704274151	-2.2961901732738648	11.181603435088933	-33.67255647297642	0.42406693744189544	-1.682731534606228	-2.3287634651185884	11.219225851667835	-33.577136983499045	24.748630502218198	-24.894809644146868	-24.963162958783165	-0.14617914192866976	-0.21453245656496733
1200	a135t	ti-05	01	505.0	1.4119224380376902	2.326622490448789	-10.895082826892727	33.33568339214294	-0.5355942380416567	-2.2976983245696627	11.176612662500844	-33.671794590140664	0.43405200750266804	-1.6844372657399693	-2.328091548203086	11.220965250671073	-33.581477307905644	24.767223055699002	-24.89442248274847	-24.961118433139937	-0.12719942704946874	-0.19389537744093488
1201	a135t	ti-05	01	510.0	1.4161691720710614	2.3255075755379733	-10.896255371714805	33.33953685915845	-0.5432746387462905	-2.3006052531871264	11.172443974208523	-33.66478183165873	0.44651268525825777	-1.6863779197181217	-2.3270297644463156	11.20377318536257	-33.57465370907534	24.768789062981618	-24.889705064125362	-24.968119035806147	-0.12091600114374401	-0.19932997282452902
1202	a135t	ti-05	01	515.0	1.428732537371117	2.325919094471868	-10.892209693729495	33.353986989796226	-0.5495128288956691	-2.302749607727367	11.17397211073331	-33.663228070417745	0.45587551427724904	-1.682873078597089	-2.3257066709780236	11.20739473123586	-33.57816463317802	24.7876963905386	-24.885642882030222	-24.950617114146155	-0.09794649149162282	-0.16292072360755583
1203	a135t	ti-05	01	520.0	1.4377148261754833	2.331971505561359	-10.892845460469102	33.37024495300472	-0.5601518217445454	-2.3007297486878273	11.166350174893324	-33.65987994076642	0.4617743211585018	-1.6805781364771986	-2.329386664295987	11.20398546541936	-33.57989247578076	24.80937099809698	-24.89263701514697	-24.948156984959102	-0.08326601704998993	-0.1387859868621213
1204	a135t	ti-05	01	525.0	1.4470550908441817	2.330616821457644	-10.893672810454238	33.378497091872276	-0.5705991225831708	-2.2994270335716296	11.157153704548307	-33.66605830251601	0.4652011878530477	-1.6745128528877327	-2.3273457960640993	11.197089704578172	-33.59078379095572	24.81544110287568	-24.913729566269453	-24.948497644485197	-0.09828846339377151	-0.1330565416095162
1205	a135t	ti-05	01	530.0	1.4553952731906863	2.327627844237441	-10.887223260957471	33.3894081861058	-0.5750131393469666	-2.298338666414212	11.157189060576737	-33.684029677041615	0.4711679244112978	-1.6704197439339854	-2.3277854932866893	11.196549126789563	-33.59080502209976	24.829812769385768	-24.92902449781476	-24.937065859340183	-0.0992117284289904	-0.10725308995441551
1206	a135t	ti-05	01	535.0	1.465913166943291	2.3304951058759595	-10.879660401090433	33.39853266585361	-0.581911371636197	-2.297691324371805	11.151371571210744	-33.684922317902945	0.4763838011100805	-1.6660337445882891	-2.326304265784525	11.199834808591831	-33.588875523075586	24.849367370639136	-24.93676964159012	-24.915465557913276	-0.08740227095098518	-0.06609818727413952
1207	a135t	ti-05	01	540.0	1.4813163153405486	2.3292914614446234	-10.8760297835137	33.40900699756273	-0.5857679375328589	-2.2971651228563346	11.15814847891995	-33.68135724906463	0.48263385102378065	-1.6634438730331353	-2.323576416649479	11.187345615037747	-33.590923685256	24.862268675493652	-24.923507979510095	-24.909282044560317	-0.06123930401644273	-0.04701336906666498
1208	a135t	ti-05	01	545.0	1.4907831425392948	2.3298589464269015	-10.874951477422739	33.423439441738154	-0.5926160636502401	-2.297036821238882	11.167706332118588	-33.68881157549072	0.48636421286048703	-1.660872125534529	-2.3203026706593333	11.188668641364373	-33.59044795927984	24.878346910742316	-24.924393915400763	-24.892170971570035	-0.04604700465844758	-0.013824060827719364
1209	a135t	ti-05	01	550.0	1.5067326544406883	2.3319650610570943	-10.883668773285029	33.42611372507966	-0.6004485870175308	-2.3003953633683953	11.171177571882694	-33.692665622518675	0.49226775774053627	-1.6574231116453526	-2.321202327800349	11.17843268621153	-33.59323296728664	24.874410012851726	-24.93006424328137	-24.88669306608012	-0.05565423042964568	-0.01228305322839418
1210	a135t	ti-05	01	555.0	1.5262556653021906	2.3306217373291407	-10.889031473298697	33.43612915120092	-0.6069060964152527	-2.3010458587729796	11.176885451716577	-33.69744911845785	0.500335002956298	-1.656351926768113	-2.3216288270414296	11.184423469105555	-33.584889270342046	24.87771941523137	-24.928180618973204	-24.85219088974384	-0.05046120374183616	0.02552852548752682
1211	a135t	ti-05	01	560.0	1.5388971238504079	2.331984942982383	-10.897078034758115	33.45596608323374	-0.6173056300257388	-2.3068207302801427	11.186005368476557	-33.69372687955818	0.5069113856379447	-1.6573513911189428	-2.3253787860334345	11.17575748796184	-33.57868607686879	24.890872991458007	-24.924936485749555	-24.84676164220892	-0.03406349429154787	0.04411134924908566
1212	a135t	ti-05	01	565.0	1.550564990389934	2.330061937301044	-10.906728004004867	33.46960134648921	-0.6282011691879701	-2.307230102111112	11.190318266250873	-33.70037326651325	0.5151903581267898	-1.6583661057179906	-2.3305770022687464	11.17508548482067	-33.578736262931685	24.89293527978539	-24.930295913434673	-24.842028895707816	-0.037360633649281993	0.05090638407757453
1213	a135t	ti-05	01	570.0	1.5650755731188464	2.326997718335953	-10.911600875552951	33.47007467311004	-0.6384179363636839	-2.308413094045639	11.188447270099639	-33.6956598476597	0.5199050763192979	-1.6554082364087237	-2.3334956529165116	11.165950255126056	-33.573077077753744	24.885471515893045	-24.934138531650085	-24.830955138834078	-0.04866701575704013	0.054516377058966725
1214	a135t	ti-05	01	575.0	1.5786797642102064	2.3265446746920206	-10.910680337946634	33.47996142931803	-0.6466747150843074	-2.310765603697815	11.195274384792135	-33.69160722649985	0.5261053211102773	-1.6531372318193953	-2.328042625888686	11.172679864805742	-33.58008121404106	24.895825766063417	-24.92766783937956	-24.809901442733192	-0.03184207331614175	0.08592432333022515
1215	a135t	ti-05	01	580.0	1.591553661041296	2.327290788691057	-10.91357859302928	33.479546430996024	-0.6578233121360039	-2.3124941134602888	11.192734398889133	-33.68663656393541	0.533336426911469	-1.6555578095240329	-2.32615363394377	11.181663653008885	-33.57688075327464	24.8932586266578	-24.9308831637311	-24.78537488269226	-0.037624537073298825	0.1078837439655409
1216	a135t	ti-05	01	585.0	1.6062820506786217	2.3266020550038187	-10.906208355608403	33.47660533200689	-0.6642886552074011	-2.3132926514429544	11.196029239184915	-33.6782549243952	0.5420097586057961	-1.6544944491981333	-2.3271128856268555	11.171448411058455	-33.58237677843147	24.896999031402306	-24.91779723325484	-24.786253651519377	-0.02079820185253567	0.11074537988292832
1217	a135t	ti-05	01	590.0	1.618758481892997	2.3249684651541735	-10.90584487378197	33.48696301833187	-0.6750673431187667	-2.313308379516485	11.189148364816909	-33.674426539016	0.5533900011140012	-1.6521347358889065	-2.325233557387025	11.1714997911446	-33.58578761304566	24.906086609704076	-24.92026389572034	-24.772897633283996	-0.014177286016263224	0.13318897642007954
1218	a135t	ti-05	01	595.0	1.6288845008955384	2.3220294901465546	-10.909534076524471	33.49663848696381	-0.6812292724973924	-2.31652812774227	11.182782929048289	-33.67506675711928	0.5641784556856567	-1.6504526987879293	-2.3280415406615376	11.164459463018405	-33.592322400809266	24.909133900585893	-24.925862772625	-24.77747267634479	-0.016728872039106335	0.13166122424110327
1219	a135t	ti-05	01	600.0	1.638603861290101	2.3248999774369206	-10.912040020403587	33.49855892470522	-0.69190865838637	-2.3159979763653706	11.18824250027669	-33.67989162488315	0.5826281716709111	-1.6461801814022043	-2.3281325731937077	11.16803270122404	-33.59070756884959	24.911418881738555	-24.916927587687287	-24.75838376093136	-0.005508705948731318	0.15303512080719628
1220	a135t	ti-05	01	605.0	1.6465137885902208	2.324674351612109	-10.913960566204961	33.49794189400524	-0.7008611051692282	-2.3158361416141404	11.186154093971856	-33.67747369769397	0.5930840317196346	-1.6488131487343733	-2.3249239135075364	11.177940935388293	-33.58391972175255	24.908655679412384	-24.914932818785847	-24.733202060015948	-0.006277139373462859	0.17545361939643556
1221	a135t	ti-05	01	610.0	1.657251792199311	2.3247045501906975	-10.919271185688066	33.48740077925795	-0.7097921019362361	-2.3169931298945414	11.185437703044705	-33.68234179955647	0.6017479304657184	-1.651885856774737	-2.3227303294156583	11.1727075024002	-33.586665815602494	24.892834143760584	-24.92194139787682	-24.731322707193378	-0.029107254116237158	0.16151143656720635
1222	a135t	ti-05	01	615.0	1.6684097689396145	2.323240040346738	-10.928326106888601	33.48206259204765	-0.7218235669038469	-2.3157962200717304	11.177093872586141	-33.690514317492884	0.6120630558395729	-1.6553614038658664	-2.3230038470747525	11.174594731560186	-33.5802160086923	24.876976525505782	-24.938977176042744	-24.715576759133114	-0.062000650536962354	0.16139976637266784
1223	a135t	ti-05	01	620.0	1.6790930451259383	2.319669003584821	-10.92884766318503	33.48262772723277	-0.7351802410123098	-2.3132470004033845	11.163734714514286	-33.69582883569512	0.6226271777978862	-1.6573337641053605	-2.324332339356719	11.161733227828787	-33.581053970448096	24.873449067632556	-24.95789418479864	-24.72189380095545	-0.0844451171660836	0.15155526667710717
1224	a135t	ti-05	01	625.0	1.686278329047902	2.318241382515895	-10.931525908682406	33.48604499181389	-0.7487404008264777	-2.312151141170427	11.157864434230682	-33.70253270187381	0.6319207236788793	-1.658904623205723	-2.3252684133845634	11.151010068832388	-33.58505050821415	24.87276046564738	-24.973639085961153	-24.73193514692415	-0.1008786203137717	0.14082531872323045
1225	a135t	ti-05	01	630.0	1.6945674617004638	2.3147299032871613	-10.932122572162955	33.484728820257565	-0.7619279864983058	-2.3127710188524766	11.15137577356721	-33.70583543152295	0.636947121604196	-1.6657534225779635	-2.3272709826934324	11.148704671749831	-33.59040234379141	24.86733615138177	-24.992211541702325	-24.74015461561251	-0.12487539032055395	0.12718153576926028
1226	a135t	ti-05	01	635.0	1.7052936960751082	2.3158128423713733	-10.944498861845283	33.47897631944967	-0.7758118179245469	-2.3163399056125873	11.150756754210121	-33.7085239172074	0.6415633281211135	-1.6670432000896305	-2.329529075779419	11.143682937523883	-33.59804528850313	24.85029029997576	-25.008355558413303	-24.745640930773188	-0.15806525843754216	0.10464936920257273
1227	a135t	ti-05	01	640.0	1.7128933460226021	2.3182260387840157	-10.942323863829339	33.47413255062688	-0.7903006049634378	-2.318550258513424	11.144604529023935	-33.70902614191712	0.646287870375816	-1.6689472920013628	-2.327823959354148	11.14133361128626	-33.60002567942359	24.85003472558155	-25.026984605994233	-24.742569973470236	-0.1769498804126819	0.10746475211131568
1228	a135t	ti-05	01	645.0	1.7184415453772144	2.319316953170475	-10.945027423338358	33.47617094818702	-0.8024565897435237	-2.3206568729562065	11.148221355361812	-33.710967334593214	0.6525637057823409	-1.6687614553204662	-2.3253191819260373	11.136224649201296	-33.59934802742574	24.850460478019137	-25.03329573614879	-24.738762470093736	-0.1828352581296535	0.1116980079254013
1229	a135t	ti-05	01	650.0	1.7215880687258156	2.321496727414754	-10.946789480935982	33.4754217353704	-0.8157829946611883	-2.323443201848911	11.147994710869755	-33.720574518328675	0.6562947781716026	-1.662948967180056	-2.3266412478017053	11.135565375927186	-33.602245300147075	24.850128981849167	-25.055511225797417	-24.734682070475834	-0.20538224394825022	0.11544691137333274
1230	a135t	ti-05	01	655.0	1.7246493205467557	2.319422827956538	-10.942565191602798	33.46927533121694	-0.8269709647359073	-2.326717409376463	11.15374446890194	-33.72676004343702	0.6605170405875768	-1.6588271969732145	-2.327153872892649	11.130456348898488	-33.600112423053545	24.846132967570682	-25.06618690805987	-24.730987823474162	-0.22005394048918703	0.11514514409651966
1231	a135t	ti-05	01	660.0	1.7249492040829137	2.3182121574466925	-10.947858186734528	33.470083181774726	-0.8379946022859691	-2.3265972670071595	11.152006029071345	-33.726359115478395	0.660533419790546	-1.6567177616990245	-2.3266776774442985	11.128531189169902	-33.59172934132676	24.840437152486892	-25.078411535909634	-24.721644387217268	-0.2379743834227419	0.11879276526962457
1232	a135t	ti-05	01	665.0	1.7271744149556436	2.3194761868032816	-10.945760255490319	33.465263251527475	-0.848573994073352	-2.327913421246885	11.14902195532242	-33.72544957208748	0.6628277458038049	-1.654055141431115	-2.326533668276239	11.126561822604437	-33.59054079478572	24.83897918284044	-25.090087286281488	-24.717393366932992	-0.25110810344104806	0.12158581590744788
1233	a135t	ti-05	01	670.0	1.7264359899227306	2.320060212738881	-10.94780376954954	33.46225094829629	-0.8607694049916658	-2.3293804291551963	11.150386410996814	-33.71987180547312	0.6653086704956587	-1.6574437054941897	-2.3297568012095864	11.127872940305199	-33.591160788067306	24.83450739148563	-25.09432655812751	-24.72405236454315	-0.2598191666418792	0.11045502694247844
1234	a135t	ti-05	01	675.0	1.7289258739301927	2.3200320477837635	-10.9464241431883	33.456047770422295	-0.8691769780107916	-2.329784270510405	11.146215894122601	-33.71182940714068	0.6681738477383751	-1.6520637044609665	-2.3324911140062015	11.137374562841678	-33.59233077220687	24.829655675017758	-25.096400913800895	-24.710585153902166	-0.2667452387831375	0.11907052111559224
1235	a135t	ti-05	01	680.0	1.7346211105717935	2.319888019044897	-10.952151359033953	33.45904984643882	-0.8769812147889964	-2.330018113379637	11.136652879643226	-33.70558820707504	0.6692438476006551	-1.6492367298778645	-2.33695948690173	11.142493252987798	-33.588857072631974	24.826786506449768	-25.10669080799979	-24.69793892585198	-0.27990430155002244	0.1288475805977889
1236	a135t	ti-05	01	685.0	1.7404648155031979	2.3199351950333686	-10.953130064679147	33.45039050480339	-0.8879639687372984	-2.332267341764653	11.130067187894817	-33.703987138086	0.6727338566870338	-1.6442337759646561	-2.3370982885928044	11.141559132600035	-33.58858521537499	24.81719563515761	-25.1214174040061	-24.68789333182922	-0.30422176884848895	0.12930230332839088
1237	a135t	ti-05	01	690.0	1.7447105926977204	2.3220361205104414	-10.95631025876478	33.457787217698424	-0.8984163883400493	-2.3328163321547293	11.127680594502214	-33.70120228890829	0.6760834891853499	-1.6438195683024655	-2.339779964953534	11.135509021939164	-33.58408015865363	24.823513079444083	-25.128670925715507	-24.68746007727274	-0.30515784627142395	0.13605300217134442
1238	a135t	ti-05	01	695.0	1.7549669853091567	2.323421284982087	-10.957591658141776	33.467562593804885	-0.9082149019767853	-2.3343743051235695	11.13063052545084	-33.70383762945744	0.6788797823171613	-1.6442776756791642	-2.3388144320081112	11.136539661782543	-33.58275872927815	24.833392220645194	-25.136916528789794	-24.674344189873725	-0.3035243081445991	0.15904803077146923
1239	a135t	ti-05	01	700.0	1.762572409713409	2.323546358686919	-10.955304576098744	33.46954635785988	-0.9200235648355052	-2.3336437942372275	11.125274026994372	-33.71312973026723	0.6829192528842589	-1.6453906085206411	-2.3398644661631933	11.139973768084205	-33.588357817144676	24.83778814044806	-25.15860380946133	-24.671066714030896	-0.3208156690132711	0.16672142641716192
1240	a135t	ti-05	01	705.0	1.7765386178265192	2.324169473976252	-10.955615305403194	33.47535325061135	-0.9308557134813257	-2.331197350827661	11.122903344600056	-33.718011076524775	0.6869443066982132	-1.6423624721365302	-2.3409384956126282	11.146937871491952	-33.59011103460441	24.843907419184404	-25.170216489535495	-24.649935513035103	-0.32630907035109047	0.19397190614930082
1241	a135t	ti-05	01	710.0	1.7878355772421002	2.3206165874839817	-10.96452608656127	33.48584473666955	-0.9399390437542156	-2.3330228166903746	11.123471757461182	-33.716258776117826	0.6883438953136509	-1.6351773218643442	-2.339554539869267	11.143922406835102	-33.5906047684876	24.84193523759226	-25.177404983787582	-24.63357864614401	-0.3354697461953222	0.20835659144825058
1242	a135t	ti-05	01	715.0	1.7995530621970819	2.3161762385908697	-10.963875722231432	33.49242025534726	-0.9504257894557847	-2.3343675173400866	11.118177927713724	-33.71367174127434	0.6909661335347829	-1.6315763752446475	-2.3396903241031897	11.14857312515998	-33.59639435561602	24.8447207717067	-25.189320986821702	-24.6195348676068	-0.34460021511500116	0.22518590409990225
1243	a135t	ti-05	01	720.0	1.8080082409465987	2.3169306214356697	-10.966126655903661	33.49380238200199	-0.9619625922194072	-2.335153231637589	11.122282836459817	-33.70926651915366	0.6929450630282896	-1.625333627331008	-2.3422261607670527	11.143449120734765	-33.59859989473789	24.844606347533997	-25.19115444352255	-24.614702321154585	-0.3465480959885525	0.22990402637941187
1244	a135t	ti-05	01	725.0	1.8182135049495631	2.3194024530958512	-10.964755216700155	33.494791115612834	-0.9707840400058706	-2.3344506957999465	11.122497098204747	-33.702820618795194	0.6938652757698922	-1.618290432820229	-2.3446428226525637	11.139860359993168	-33.60641366151953	24.84943835200853	-25.191692980626375	-24.611273052049597	-0.3422546286178445	0.23816529995893276
1245	a135t	ti-05	01	730.0	1.8287751194076027	2.3191615494492948	-10.9631277537483	33.49973559071958	-0.980324707321819	-2.336352697272264	11.121930104633288	-33.70265617024629	0.6939216321432419	-1.6133329329017734	-2.3433727982276658	11.138850385273612	-33.610661521311876	24.855769386420576	-25.203481838063848	-24.5997417477601	-0.3477124516432717	0.25602763866047695
1246	a135t	ti-05	01	735.0	1.8393869892524695	2.317135197715142	-10.959115898782937	33.49942303866582	-0.9927418607169732	-2.334973551017477	11.117341286549117	-33.70239814970105	0.6945880736698835	-1.6086325654118718	-2.344260582390513	11.13787598109165	-33.60444939928158	24.857442337598023	-25.218184201216495	-24.58007957673984	-0.3607418636184718	0.2773627608581819
1247	a135t	ti-05	01	740.0	1.8457346356402127	2.314606591545565	-10.95655176362693	33.51004076654307	-1.005137356618479	-2.3347573756063786	11.11467252306368	-33.70237347774448	0.6953156781400412	-1.6008251543212149	-2.344787627824021	11.138762683851766	-33.600687186672104	24.868095594461707	-25.232280008765617	-24.56180264932536	-0.36418441430391013	0.3062929451363452
1248	a135t	ti-05	01	745.0	1.8525778843792544	2.314056170188527	-10.953578898187205	33.51314185582232	-1.0145118929179302	-2.3329880397549485	11.125358776761066	-33.70388334924566	0.697493489055386	-1.5939255752006642	-2.344445889616321	11.14005481764507	-33.60081267776252	24.87361912782364	-25.228531016102085	-24.54655144055518	-0.3549118882784441	0.32706768726846036
1249	a135t	ti-05	01	750.0	1.8614045866299482	2.3163867073828084	-10.956890765329739	33.51427528951349	-1.0212369070297649	-2.33165446824399	11.128517971204126	-33.70582786501381	0.7000801261486201	-1.5869793680536175	-2.342494420893991	11.144316966648509	-33.59584586048013	24.87377123156656	-25.23012114293482	-24.519598096149284	-0.3563499113682589	0.3541731354172768
1250	a135t	ti-05	01	755.0	1.8734297135858697	2.3195504496384314	-10.961683035331525	33.51540886448532	-1.0279696980038553	-2.331211637158449	11.131709595042047	-33.705874611649975	0.7023603964810092	-1.5854608185622805	-2.3459326017386952	11.146281014929514	-33.59633479645152	24.87327627879223	-25.230985955289224	-24.508017488237115	-0.35770967649699514	0.3652587905551137
1251	a135t	ti-05	01	760.0	1.8862841943693507	2.317955432777069	-10.95912491658848	33.519191397923585	-1.0361664893877085	-2.3306823526680365	11.139170328863303	-33.69825711134523	0.706750680084342	-1.5812534318046456	-2.3464814108465437	11.1423413662979	-33.59058341516345	24.878021914112175	-25.219184944453332	-24.48969269714739	-0.341163030341157	0.3883292169647845
1252	a135t	ti-05	01	765.0	1.901611965133222	2.3221745468507207	-10.960980157339078	33.52117723308214	-1.0469213678920068	-2.3306593849569976	11.146302349410586	-33.6947099257239	0.711327285993052	-1.57710925518248	-2.3501495992090176	11.139469275784888	-33.58844958499023	24.882371622593784	-25.214661043169265	-24.47462719846362	-0.3322894205754814	0.4077444241301649
1253	a135t	ti-05	01	770.0	1.9217698373404088	2.3234759501910713	-10.962431684402027	33.5261663289319	-1.0590239387489306	-2.329250692847042	11.150971415994409	-33.69076032202246	0.7136217661339466	-1.574177135102726	-2.3493854466067914	11.139916675905274	-33.58245603861132	24.887210594720944	-25.21444177149008	-24.44433210707515	-0.3272311767691356	0.4428784876457925
1254	a135t	ti-05	01	775.0	1.9348669474317453	2.3234003788392346	-10.967265165751382	33.53563480893111	-1.0685997374951015	-2.329824972892062	11.156438578238438	-33.6930939478546	0.7191131966777665	-1.5708907598182682	-2.351018276049567	11.14730889340285	-33.58263579073377	24.89177002201896	-25.215966883325557	-24.422368985767008	-0.3241968613065964	0.46940103625195206
1255	a135t	ti-05	01	780.0	1.946839430928147	2.324804974156922	-10.96863093846588	33.534602706180245	-1.0747108605589943	-2.3304530908536827	11.155092249222935	-33.689643078612455	0.7221159135280514	-1.569899591841079	-2.3535453744518673	11.140455219905466	-33.57609627703828	24.890776741871285	-25.21759886727415	-24.412246592497613	-0.32682212540286315	0.4785301493736718
1256	a135t	ti-05	01	785.0	1.9572881217165965	2.328397907665208	-10.970968062551645	33.541320651392624	-1.0786074689618956	-2.3309626570745534	11.158303478505037	-33.68246036052214	0.7260386752076344	-1.5686884164164498	-2.3544440820607435	11.141774011787183	-33.576106495830835	24.89875049650619	-25.207688332845922	-24.400176860804248	-0.3089378363397337	0.49857363570194124
1257	a135t	ti-05	01	790.0	1.9664929278007217	2.326768723118379	-10.970536642879711	33.53857275581076	-1.082713234015915	-2.3299665279345763	11.156878066766813	-33.68083474277133	0.7308723710225368	-1.569681462885084	-2.3548452547556233	11.14277355999974	-33.57575593594848	24.89480483604943	-25.205764066932474	-24.391016165788724	-0.3109592308830429	0.5037886702607075
1258	a135t	ti-05	01	795.0	1.975560351124541	2.329351494672061	-10.976553449996679	33.54081225694369	-1.090220555256269	-2.3290401649123034	11.162339424285134	-33.68572571559219	0.7316761426129152	-1.5743541262782987	-2.354095182315039	11.146285925577937	-33.571076474904885	24.89361030161907	-25.210970868862713	-24.377679506795744	-0.31736056724364303	0.5159307948233263
1259	a135t	ti-05	01	800.0	1.9850851500140814	2.3299328943472717	-10.978474148412944	33.546208344729926	-1.1001638137094163	-2.3272139881431513	11.161616272896998	-33.68779336543181	0.7339402018066822	-1.5786200971932438	-2.3539540102330427	11.141095734445708	-33.569037534239555	24.897667090664253	-25.219614692580695	-24.37543075720605	-0.3219476019164418	0.5222363334582028
1260	a135t	ti-05	01	805.0	1.996293225022885	2.329220359630052	-10.978732485613696	33.54543601552399	-1.1043274842649118	-2.326625478393936	11.167451076093803	-33.69148850635766	0.7361532684129001	-1.580092545677458	-2.354736485107676	11.140430963611857	-33.56784299237953	24.895923889540345	-25.218837124509804	-24.365947834529923	-0.3229132349694588	0.5299760550104224
1261	a135t	ti-05	01	810.0	2.010426094764377	2.331356237789738	-10.96851759507707	33.547336951990346	-1.105736636065799	-2.324622555620485	11.169373463407247	-33.69317262426133	0.7363159142789873	-1.5834150527149609	-2.3531132577553975	11.142550000838021	-33.56576935418485	24.910175594703013	-25.217842438261382	-24.34932156905281	-0.30766684355836915	0.560854025650201
1262	a135t	ti-05	01	815.0	2.029570238009514	2.3304506819006527	-10.963326058522362	33.54971463393314	-1.105291565631783	-2.323001279638221	11.177054191457948	-33.69215114869382	0.738044142246901	-1.584607704783547	-2.35108129500519	11.139259996619042	-33.56769800921613	24.91683925731143	-25.20534566025897	-24.33455677437631	-0.28850640294754015	0.5822824829351205
1263	a135t	ti-05	01	820.0	2.0437432462511795	2.3305405778196975	-10.959233541547643	33.55907883054298	-1.1069782522184228	-2.3228157248350785	11.172515759996116	-33.69849427653741	0.740634296782055	-1.5850568960693323	-2.3495962439004647	11.137145054033741	-33.566088614213655	24.930385866815033	-25.215138196812738	-24.31985345389853	-0.28475232999770483	0.610532412916502
1264	a135t	ti-05	01	825.0	2.055863998165029	2.3307808575295628	-10.961118347108894	33.56753575311046	-1.108986134715807	-2.3208769157111613	11.176414075120334	-33.69390876470054	0.7404010387825297	-1.5857208924298485	-2.348770771485916	11.13601177969489	-33.56221276861347	24.93719826353113	-25.20695670122464	-24.304828654669315	-0.26975843769351115	0.6323696088618149
1265	a135t	ti-05	01	830.0	2.0676815932783725	2.331553620067487	-10.964233998747718	33.57716948077587	-1.113462536024021	-2.3207904238680297	11.179378407931473	-33.69310534864121	0.7438578046638279	-1.5839541021046148	-2.347270090248698	11.13788660080143	-33.555985214385274	24.94448910209564	-25.204122095937958	-24.281641212658784	-0.25963299384231675	0.6628478894368577
1266	a135t	ti-05	01	835.0	2.0820097627399066	2.3290861211188787	-10.965247860734026	33.58356955228739	-1.118259876151826	-2.320249984444999	11.178090307647754	-33.68804234847132	0.7461019135287769	-1.584910546817635	-2.3468015300230216	11.133074032247185	-33.54983945720796	24.947407812672246	-25.202359987891615	-24.26646773906152	-0.2549521752193691	0.6809400736107243
1267	a135t	ti-05	01	840.0	2.098940877890288	2.3320765621483104	-10.963255198497345	33.59111908149906	-1.1211332590539003	-2.319604086658654	11.176484087342248	-33.68790483952472	0.7461990153281964	-1.5830842367314708	-2.34856106821068	11.131804011349933	-33.54746888308826	24.959940445150025	-25.205959082566828	-24.248369298790184	-0.2460186374168032	0.7115711463598409
1268	a135t	ti-05	01	845.0	2.114211381146327	2.3352801752470707	-10.96337709732451	33.596354529448156	-1.12662493091501	-2.3172679612039637	11.178978738707062	-33.680203437943355	0.7464583736857522	-1.5769734304464327	-2.347660365641849	11.126827747085038	-33.54016336213848	24.968257607370717	-25.198659217669515	-24.223758029995395	-0.2304016102987987	0.744499577375322
1269	a135t	ti-05	01	850.0	2.134059986006856	2.334064336852437	-10.958862109803679	33.59734509499119	-1.1299527260751472	-2.3156526592391384	11.179389415838822	-33.68132968169497	0.7488789659759658	-1.5723878987830404	-2.3475136446566993	11.126800277369835	-33.53835320478386	24.97254732203995	-25.198666685194468	-24.197394484846907	-0.22611936315451686	0.7751528371930441
1270	a135t	ti-05	01	855.0	2.1513505711260286	2.3355774478874327	-10.957667734838274	33.599011155172015	-1.1354552136596079	-2.314515074025332	11.176315408710915	-33.68488424941391	0.7504600828057978	-1.571288152817875	-2.3477065692995684	11.126506551835222	-33.53616933080444	24.97692086822117	-25.20807904558214	-24.177306929960636	-0.23115817736096744	0.799613938260535
1271	a135t	ti-05	01	860.0	2.1668913401688426	2.336850064368358	-10.95997389117921	33.604234671237414	-1.1398802954321494	-2.3114560780204854	11.176356853621423	-33.68504246565914	0.751851436662225	-1.572971086708281	-2.3452276499773173	11.131311615995028	-33.5330207962615	24.98111084442656	-25.208170548828125	-24.153016576783234	-0.2270597044015652	0.8280942676433263
1272	a135t	ti-05	01	865.0	2.1751955823595126	2.3353877503398865	-10.969414734709991	33.60831149239969	-1.1459370021010784	-2.312252529291123	11.174489993835481	-33.687289970748274	0.7522922709210708	-1.5698375123705035	-2.344448919485724	11.135473884752203	-33.53172173746577	24.97428450802959	-25.218697237383925	-24.135338702210284	-0.2444127293543339	0.8389458058193071
1273	a135t	ti-05	01	870.0	2.1880823174422894	2.3362526243818964	-10.97239372355717	33.612848029303386	-1.1550867818557584	-2.3117226695001425	11.177010947911763	-33.684817599093044	0.7515160389571987	-1.5673217448323908	-2.346620686554345	11.133786584137358	-33.52858200473798	24.976706930128113	-25.223100063579984	-24.120655534545065	-0.2463931334518712	0.856051395583048
1274	a135t	ti-05	01	875.0	2.2012271388122255	2.3390890784595006	-10.96726364597537	33.613430359861596	-1.160982503844834	-2.3119886856295575	11.179688670470256	-33.68720789521806	0.7531384564598821	-1.5667205185434896	-2.345987760063924	11.131159736444586	-33.52193060353273	24.985255792345725	-25.227351957762313	-24.102252006883333	-0.24209616541658718	0.8830037854623924
1275	a135t	ti-05	01	880.0	2.215174738392651	2.3403061902773996	-10.968528810339206	33.61270403103091	-1.1636142739706723	-2.3122032566230977	11.176450452290688	-33.68884033614346	0.7530378512305732	-1.565472129959708	-2.346631706932492	11.130885663472137	-33.52164362679797	24.984481410969103	-25.235169563215965	-24.08768706182538	-0.2506881522468625	0.8967943491437218
1276	a135t	ti-05	01	885.0	2.229399054579315	2.3409405612852234	-10.971698909369893	33.61545173812892	-1.1681138695710618	-2.31070859187189	11.17643566091092	-33.68680326970829	0.7517288101133591	-1.5643040525847907	-2.3467810508866602	11.1347123203775	-33.518883165525196	24.98469339004425	-25.237461260126967	-24.065856894039833	-0.2527678700827174	0.9188364960044169
1277	a135t	ti-05	01	890.0	2.2441494508182895	2.3399375026549927	-10.976736536143013	33.61949819576629	-1.1741696175837597	-2.3097193784634458	11.179334595133211	-33.68479918279015	0.7527556140950593	-1.5662642987050965	-2.344978198763365	11.133019486857133	-33.518125366683144	24.98269916227827	-25.236597969609086	-24.05219892647618	-0.2538988073308168	0.9305002358020893
1278	a135t	ti-05	01	895.0	2.256490542043847	2.3398085912893265	-10.979667518274258	33.62412222433782	-1.1794453965557887	-2.309347662519506	11.179294591773006	-33.68415340206906	0.7544746154326641	-1.56783194272907	-2.347085913820514	11.133241626517755	-33.51280555006747	24.984263297352886	-25.239177253938685	-24.03799123805545	-0.2549139565857992	0.946272059297435
1279	a135t	ti-05	01	900.0	2.2691807076436055	2.3402978981365656	-10.98321886985636	33.62812388676792	-1.18601892113061	-2.3081539642859212	11.180487643099923	-33.68420111187238	0.759267133013149	-1.5659422554550426	-2.3484155762239167	11.134879689804027	-33.513666292351814	24.985202915048127	-25.238619221175842	-24.02396372658314	-0.2534163061277148	0.9612391884649867
1280	a135t	ti-05	01	905.0	2.284258128719333	2.340219803200503	-10.989503590857378	33.63856510826299	-1.192860868093661	-2.3084720284033504	11.179031708151326	-33.685530762457354	0.7604096710959813	-1.5651534458768805	-2.3496153163212297	11.134251142458899	-33.517620830051506	24.98928132060611	-25.247422279707056	-24.013880321071383	-0.25814095910094537	0.9754009995347275
1281	a135t	ti-05	01	910.0	2.2972886345127375	2.340870904252528	-10.995946395896533	33.64425709234727	-1.200110336812656	-2.309028915529099	11.18207295340658	-33.683492992038396	0.7622271272423373	-1.5664301797265727	-2.351129937676926	11.131863762527304	-33.52130344565378	24.98918160070326	-25.248332163731234	-24.009711166017233	-0.2591505630279727	0.9794704346860286
1282	a135t	ti-05	01	915.0	2.302222214146859	2.34057152517194	-11.004876555220784	33.64939708021537	-1.2098896485916346	-2.3106285309646517	11.17688769119259	-33.68699568370267	0.7668693103788091	-1.5657242714406634	-2.3514085423052724	11.136511891698762	-33.51562403138855	24.98509205016653	-25.263756861687558	-23.994022739288862	-0.27866481152102907	0.9910693108776663
1283	a135t	ti-05	01	920.0	2.3111932079130137	2.34039303149747	-11.009245884619453	33.65395440630629	-1.2184136391315907	-2.3106948996487606	11.175448662632313	-33.69287131699954	0.7713674926527488	-1.5656449271522064	-2.354268536299339	11.136429643241568	-33.515926941486896	24.985101553184307	-25.27516370049483	-23.98821755378386	-0.2900621473105218	0.996883999400449
1284	a135t	ti-05	01	925.0	2.3161123594685917	2.34264487501319	-11.004140532577004	33.659372598258486	-1.22741527651995	-2.3124293781269127	11.170875817807676	-33.69392367717259	0.7725770285524762	-1.565568496679864	-2.3547700307741803	11.13495165557002	-33.518206496558314	24.99787694069467	-25.290315485459303	-23.987481008973745	-0.29243854476463227	1.0103959317209252
1285	a135t	ti-05	01	930.0	2.323215909411418	2.3443353582115622	-11.008569764025816	33.66286218423658	-1.2401479096824755	-2.312730721598131	11.161389470209862	-33.690708609701055	0.7716441145340354	-1.5656613593266748	-2.3559599640601636	11.137047094541517	-33.5189183122974	24.998627778422325	-25.310553656237765	-23.980276631731307	-0.31192587781544034	1.0183511466910176
1286	a135t	ti-05	01	935.0	2.332892323129231	2.3464581213949076	-11.00810068071555	33.66835446515203	-1.2509130860150661	-2.312631992500241	11.15869654146497	-33.69288505871447	0.7738228619535972	-1.5680680303266619	-2.3558289080536	11.142781429676175	-33.518800100546	25.006711905831384	-25.323910733811207	-23.967023286120856	-0.3171988279798228	1.0396886197105282
1287	a135t	ti-05	01	940.0	2.3413491697546074	2.346848362950325	-11.005718993524928	33.67195023763612	-1.2613031267490797	-2.313539954544774	11.15750062806929	-33.69040167434367	0.7769943229856476	-1.5689467729720075	-2.35425778093079	11.141584056478107	-33.520910431310426	25.013079607061513	-25.330749804582585	-23.96118175898051	-0.3176701975210712	1.0518978480810048
1288	a135t	ti-05	01	945.0	2.346957195429028	2.3476296613490346	-11.012356804809825	33.68117815273268	-1.2741270489519614	-2.313070303328587	11.154199242663829	-33.68870863849517	0.7827581731558555	-1.5699146832646182	-2.3534725829928393	11.13701383613445	-33.51904471564134	25.016451009271886	-25.338948574956035	-23.958460950335322	-0.32249756568414867	1.0579900589365643
1289	a135t	ti-05	01	950.0	2.3502055472795917	2.3521953379271947	-11.007894143163103	33.686963935067595	-1.2823800969780264	-2.3123429178666903	11.153303871645457	-33.68529761536849	0.7871720537257556	-1.5677150696821702	-2.3507423384522927	11.134693333272303	-33.52147990583844	25.031265129831688	-25.339544704841995	-23.95503843342101	-0.3082795750103067	1.0762266964106786
1290	a135t	ti-05	01	955.0	2.3532823121224324	2.35518849504576	-11.006940138477061	33.68297554770604	-1.2876192817314858	-2.3120880870980263	11.149349244959009	-33.68776903885491	0.7903214493854142	-1.5707534433552113	-2.3513486438497475	11.135540608222465	-33.52117805528917	25.031223904274743	-25.34780571334	-23.95445722214923	-0.31658180906525857	1.0767666821255126
1291	a135t	ti-05	01	960.0	2.3585335443592546	2.357084678893381	-11.000951126772726	33.68514105869416	-1.2912997669530442	-2.310499482953228	11.146252869233974	-33.684382548496586	0.7939845279928078	-1.56879217271099	-2.3518979950297196	11.135757568297736	-33.52246511172025	25.04127461081481	-25.345944401176077	-23.948864166803972	-0.30466979036126673	1.092410444010838
1292	a135t	ti-05	01	965.0	2.3701254339855864	2.3564883884279944	-10.996225662748593	33.68239893598444	-1.2965586029871103	-2.309673484752898	11.14549285028574	-33.68402852077823	0.7996739814035974	-1.5717078619108593	-2.3510923510443806	11.137318490484828	-33.52538524907783	25.04266166166384	-25.3450937768289	-23.940741537562655	-0.3024321151650611	1.1019201241011842
1293	a135t	ti-05	01	970.0	2.3844200572015626	2.3562757899837994	-10.991820676502476	33.68288277583069	-1.3024290365512445	-2.309882313434795	11.140810983920623	-33.68275210333096	0.8031543188539502	-1.573370009773154	-2.34977938728679	11.133350415470844	-33.52759350455342	25.047337889312015	-25.35109815054243	-23.93297242894096	-0.30376026123041555	1.1143654603710544
1294	a135t	ti-05	01	975.0	2.391699972985228	2.3570984729885227	-10.991173571257258	33.696064490717575	-1.3046624797558248	-2.3097011171600563	11.146141329521216	-33.686349300395484	0.8075791055599725	-1.5757197914712808	-2.3517382721180424	11.128995680415207	-33.526785797826484	25.06198939244884	-25.346992462230176	-23.933548208015374	-0.28500306978133594	1.1284411844334663
1295	a135t	ti-05	01	980.0	2.405390265159783	2.356460479853921	-10.993449137735745	33.69764870675459	-1.3066486101932098	-2.306908317988907	11.146269649654666	-33.69278767555054	0.8087252432784527	-1.5780230220829339	-2.3542973169290904	11.121961011281561	-33.529146253123336	25.06066004887277	-25.35134971079954	-23.934115315694015	-0.2906896619267698	1.1265447331787541
1296	a135t	ti-05	01	985.0	2.417196118280935	2.3569364546897886	-10.991130898367818	33.699911188420636	-1.3115245216994327	-2.305442417510382	11.139243423475225	-33.69970969430722	0.8113868308212473	-1.580802239841755	-2.3526016184680083	11.12139177226862	-33.53227253537932	25.06571674474261	-25.366046379220556	-23.92708850313953	-0.30032963447794714	1.1386282416030795
1297	a135t	ti-05	01	990.0	2.428694860092436	2.357901063165217	-10.991044144188171	33.70897101111496	-1.3132235822029175	-2.306405457628119	11.140630364720389	-33.699290984608666	0.8160503779254985	-1.5818705529964174	-2.354011978322608	11.118881336159294	-33.539718848715005	25.075827930092007	-25.362239281793816	-23.928025183782303	-0.2864113517018083	1.1478027463097042
1298	a135t	ti-05	01	995.0	2.4409432204905883	2.359637078647551	-10.989723974685253	33.714187526432355	-1.3179471477215676	-2.3053985365714533	11.142324347025692	-33.6977196252358	0.8251104642375343	-1.5808358824918707	-2.3528541381410006	11.11761831535632	-33.540793778796775	25.08410063039465	-25.35363049826559	-23.915922263582736	-0.2695298678709399	1.1681783668119152
1299	a135t	ti-05	01	1000.0	2.4549792893829347	2.3583712849885066	-10.986595025577703	33.718720744016885	-1.3253271722993014	-2.306310426267869	11.145548286081032	-33.6953335671176	0.8342126138265022	-1.5805129572556482	-2.3496187037355094	11.121022134587873	-33.54089648258286	25.09049700342769	-25.347210265777235	-23.89502671960321	-0.25671326234954606	1.1954702838244806
1300	a135t	ti-05	01	1005.0	2.4668345480031975	2.3571636813619006	-10.986620069196508	33.7199697014196	-1.332569544564848	-2.306328580101483	11.150492456848903	-33.69572677568181	0.8410864824821578	-1.5813385930503128	-2.350652476898942	11.119534487514295	-33.54304757662294	25.090513313584992	-25.343045961017083	-23.8886696110547	-0.2525326474320906	1.2018437025302937
1301	a135t	ti-05	01	1010.0	2.4816234657541822	2.3584058126731637	-10.987377016616678	33.724397896004895	-1.338063735913122	-2.3065520058642828	11.1508516437479	-33.69309967860592	0.8431723895303238	-1.5837009689596329	-2.35153031505626	11.114240448729245	-33.543743923743754	25.09542669206138	-25.3436913871051	-23.883111293276222	-0.24826469504371929	1.212315398785158
1302	a135t	ti-05	01	1015.0	2.498466345053516	2.358534714647082	-10.985656218130238	33.72756193349282	-1.3450594648546268	-2.3062546124069843	11.155417017294809	-33.692617142116184	0.8445501097606144	-1.5859961435301382	-2.3521670933001557	11.116064883570266	-33.5420517373998	25.100440430009666	-25.34396409232237	-23.865683745606315	-0.24352366231270395	1.2347566844033508
1303	a135t	ti-05	01	1020.0	2.513504591464974	2.358172961135575	-10.989384597706778	33.73072862686518	-1.349740254787552	-2.304143476897705	11.154447579509476	-33.69095197628376	0.8479658754565994	-1.5905972427161292	-2.3527257099839582	11.116668742147326	-33.54389442358221	25.099516990293978	-25.342422253002947	-23.857044042669997	-0.24290526270896962	1.2424729476239804
1304	a135t	ti-05	01	1025.0	2.5290571557964276	2.3582359621095432	-10.991222457157042	33.73161229114241	-1.353299346411723	-2.3038105927279884	11.152426406450912	-33.698987027779076	0.8500292721047348	-1.5955073241719941	-2.352815788355722	11.115427094927497	-33.54653932359899	25.098625796094915	-25.35364128836314	-23.850378185402786	-0.2550154922682246	1.248247610692129
1305	a135t	ti-05	01	1030.0	2.542866447392523	2.357805194479014	-10.99469978171053	33.729476826334874	-1.3603487968347239	-2.3042556457835017	11.151451930770937	-33.69752408642261	0.8517951488288127	-1.6008889255837577	-2.3539371439634094	11.108986527127332	-33.55152648715402	25.092582239103358	-25.358881449441085	-23.854499582181333	-0.26629921033772774	1.2380826569220247
1306	a135t	ti-05	01	1035.0	2.5540622095856236	2.3563550000813596	-10.997978636490274	33.729517578232226	-1.3623344462987603	-2.3041367094565133	11.152420859546599	-33.699473390928716	0.8553676507092189	-1.6066258127972657	-2.352107905727052	11.109050788546044	-33.552697914215024	25.08789394182331	-25.35815603642817	-23.848318634607672	-0.2702620946048597	1.2395753072156381
1307	a135t	ti-05	01	1040.0	2.5676133771187915	2.3561809284799384	-10.997256501925017	33.72830544469315	-1.3633661745354777	-2.3042955277933945	11.154874532249728	-33.700766650613446	0.8595365941176204	-1.614009848716651	-2.3519842011272942	11.105255897666531	-33.55523316523263	25.08722987124807	-25.354017226574967	-23.84835794029125	-0.26678735532689757	1.2388719309568188
1308	a135t	ti-05	01	1045.0	2.583431442965238	2.357187462503404	-11.00039982751988	33.72923550736917	-1.364200441643166	-2.304457915368338	11.159373092407234	-33.701089255258125	0.8656483843372984	-1.620181379995629	-2.352780844764258	11.106195766600404	-33.55617088802638	25.086023142352694	-25.344726135525097	-23.839505903220623	-0.25870299317240253	1.2465172391320714
1309	a135t	ti-05	01	1050.0	2.6000629745475208	2.357403107326436	-11.00195352307312	33.731813610332644	-1.365708422901704	-2.3050238747375236	11.159476819097014	-33.70172313316034	0.8723593080618599	-1.6250050110163403	-2.3524995566104137	11.10865047447415	-33.559340564470844	25.087263194585958	-25.340619303640697	-23.82813168307593	-0.2533561090547387	1.2591315115100272
1310	a135t	ti-05	01	1055.0	2.612808606087866	2.356935856612236	-11.005221702111635	33.73101105391637	-1.3703909854481746	-2.3061637499112484	11.156745435711189	-33.69839327851229	0.8793989902423184	-1.6294495300762701	-2.3526268338547123	11.10430885740546	-33.5608106896837	25.082725208416967	-25.338803587918207	-23.825769590121354	-0.2560783795012398	1.2569556182956134
1311	a135t	ti-05	01	1060.0	2.6257785456629876	2.3591387213951003	-11.002298954055473	33.73011169009674	-1.3769003323524232	-2.3051751377286402	11.154360688925243	-33.69134180605812	0.8849542693659573	-1.6359682215820237	-2.3533187978156382	11.105002479019017	-33.56029244167659	25.08695145743637	-25.334102317847986	-23.818798436392242	-0.24715086041161527	1.268153021044128
1312	a135t	ti-05	01	1065.0	2.637817767017554	2.3595662897883702	-11.002459792209933	33.73036495951639	-1.3821848723245171	-2.3037017431154694	11.155264714963252	-33.69249532087661	0.8873333746582008	-1.643689478661315	-2.353984546947621	11.104714794798262	-33.5631431704339	25.08747145709483	-25.335783846695143	-23.818284634227016	-0.248312389600315	1.2691868228678125
1313	a135t	ti-05	01	1070.0	2.6497308135302564	2.3600010508377	-11.00510967141935	33.730846690296225	-1.3851795557971331	-2.3050685794489643	11.155609172395383	-33.69155154519666	0.8901234085805052	-1.6496502448220827	-2.353965931707014	11.102569267282794	-33.567831751618684	25.085738069714576	-25.33606709946687	-23.819147847334733	-0.25032902975229376	1.2665902223798433
1314	a135t	ti-05	01	1075.0	2.6595420404227106	2.359232007966579	-11.004993487816655	33.73063553378244	-1.387547186000834	-2.3065500920839925	11.15669413471885	-33.6894932177657	0.8940277158074563	-1.6575257590546104	-2.3526316031271115	11.103960600910153	-33.56914296309455	25.084874053932364	-25.332868645324222	-23.81579768394341	-0.24799459139185842	1.2690763699889551
1315	a135t	ti-05	01	1080.0	2.671042083228921	2.359395226783971	-11.00642187447945	33.73236422995007	-1.387701055004445	-2.3076596752881375	11.14913951163674	-33.6877887283154	0.899674870169107	-1.6623376201706475	-2.3530252080659904	11.099733693168485	-33.57268270712797	25.085337582254592	-25.334335076802134	-23.817269758967196	-0.24899749454754172	1.2680678232873959
1316	a135t	ti-05	01	1085.0	2.6822089600478742	2.363725582946159	-11.007572282280996	33.73092591510339	-1.391799990971623	-2.307042765169476	11.144849449215291	-33.68305474816212	0.9069831869984907	-1.6678282380792244	-2.3543435055935813	11.092949905904161	-33.57371939386235	25.087079215768554	-25.330064868089437	-23.82073227158312	-0.24298565232088265	1.266346944185436
1317	a135t	ti-05	01	1090.0	2.691447161366955	2.3629433912352042	-11.008163932752003	33.731790710800134	-1.3939854655221344	-2.306934402148485	11.145733037651725	-33.68172983710919	0.9097598355140919	-1.673719816195572	-2.3541203277134084	11.092891755288335	-33.580181915505996	25.086570169283334	-25.32715683161399	-23.823683142759688	-0.2405866623306565	1.2628870265236465
1318	a135t	ti-05	01	1095.0	2.704914351380231	2.3632372702288627	-11.00615444097423	33.73455396987872	-1.3967267490770356	-2.307386687035507	11.145198981882045	-33.67951496016572	0.9124322900651093	-1.6785965987203568	-2.3537100187380484	11.091496720065674	-33.58294040914871	25.09163679913335	-25.325997124331106	-23.818835955161212	-0.23436032519775551	1.2728008439721386
1319	a135t	ti-05	01	1100.0	2.7136857562261185	2.362037175737012	-11.006913322145216	33.73978172734081	-1.398121451481757	-2.305673196791358	11.145222762859662	-33.679908771658276	0.9132218384431825	-1.6853302591487764	-2.352022145570809	11.093472421181048	-33.584720226801956	25.094905580932608	-25.325258818628548	-23.814914454114373	-0.2303532376959403	1.279991126818235
1320	a135t	ti-05	01	1105.0	2.7229782821073814	2.3619985979943445	-11.004174897908552	33.74088771705469	-1.4016341292594945	-2.304495453746364	11.144052693772101	-33.67850679462954	0.9136762328521149	-1.690106854322974	-2.352325676983587	11.086388588415122	-33.58880844358888	25.098711417140482	-25.326907451011184	-23.82187410437294	-0.2281960338707023	1.2768373127675403
1321	a135t	ti-05	01	1110.0	2.734148190735043	2.3637385279770595	-11.00047347780559	33.74318334845313	-1.404732196711331	-2.3052217247827755	11.148336857688557	-33.6786298144569	0.9158836168082589	-1.6933557769880765	-2.3517179031175464	11.084379000841889	-33.59456550059859	25.1064483986246	-25.324363261454188	-23.82111198912728	-0.21791486282958772	1.2853364094973188
1322	a135t	ti-05	01	1115.0	2.7491603430400704	2.362185523832111	-10.9977609992085	33.74740990968083	-1.408634908768567	-2.306434544418277	11.146517950243647	-33.68032551226824	0.9161723416516123	-1.69729242579624	-2.3504746901847473	11.082157161115346	-33.59101804153054	25.11183443430444	-25.332704673559824	-23.80746765335611	-0.22087023925538318	1.3043667809483317
1323	a135t	ti-05	01	1120.0	2.7593312087625605	2.3626594752927312	-10.998035947097542	33.74754549562107	-1.4124936046048262	-2.306659941930346	11.149281972659205	-33.67681738063228	0.9150931559292219	-1.699697470592359	-2.3503972238946647	11.08270548280736	-33.58968332595688	25.112169023816257	-25.331595798579027	-23.797741328873983	-0.21942677476276984	1.3144276949422746
1324	a135t	ti-05	01	1125.0	2.7716685725992964	2.363601975349693	-10.993764021834536	33.74640282365413	-1.414956651675802	-2.308065450616021	11.149977864753327	-33.67467886123078	0.9133395267494154	-1.7047524058886234	-2.347892838937865	11.080832608093042	-33.5909917190454	25.11624077716929	-25.334383572019863	-23.79113578317955	-0.21814279485057497	1.32510499398974
1325	a135t	ti-05	01	1130.0	2.7824695670217423	2.364508497495718	-10.98741112858163	33.748655515557225	-1.416235173018504	-2.3069567916473788	11.147942194381843	-33.678196813050974	0.9130923223599338	-1.7084963159807	-2.3460073596066784	11.079756730188798	-33.59580943731423	25.12575288447131	-25.34035426097508	-23.788086815691067	-0.21460137650376865	1.3376660687802442
1326	a135t	ti-05	01	1135.0	2.795463380075451	2.364752788552906	-10.980567757520832	33.752497282614996	-1.4175571707497545	-2.307333653734381	11.144958520574162	-33.67793386277351	0.9149288330500165	-1.7149293554003973	-2.3453323330026135	11.07599921445338	-33.600421271145514	25.13668231364707	-25.342937333633465	-23.789220365019695	-0.2062550199863935	1.3474619486273767
1327	a135t	ti-05	01	1140.0	2.8062544189574448	2.3654841218607294	-10.97837803773562	33.75613137976055	-1.4204319905841374	-2.3071623050452024	11.145458717010593	-33.67701823974232	0.9152278680105798	-1.7209269932464035	-2.344975472915716	11.072694519108802	-33.601865422950695	25.143237463885654	-25.343925950350485	-23.78881895104657	-0.20068848646483062	1.3544185128390858
1328	a135t	ti-05	01	1145.0	2.817339722920563	2.3659130468489815	-10.976772012363547	33.75699018396551	-1.4230105580382497	-2.3069228044983694	11.141806609522966	-33.68227354030186	0.9152456619010814	-1.7253819151701724	-2.3433158751277787	11.071218163410975	-33.59980675129487	25.146131218450947	-25.35515463141443	-23.779946655261284	-0.20902341296348226	1.3661845631896625
1329	a135t	ti-05	01	1150.0	2.829841134409522	2.36547301219897	-10.977937128368772	33.756408045103505	-1.4251515641024564	-2.3063747791785905	11.142225735283006	-33.68389133766592	0.915754843611046	-1.7321498979675685	-2.343995793979939	11.068549542654994	-33.604278593395115	25.1439439289337	-25.357437102052913	-23.782033608278105	-0.21349317311921112	1.3619103206555963
1330	a135t	ti-05	01	1155.0	2.8404526621418387	2.36770695485347	-10.98425835237873	33.76092667230349	-1.4255875461990755	-2.3062271864483956	11.144825292256193	-33.68319607773445	0.9174130759161182	-1.7334433405901186	-2.3454202326329345	11.065346397824639	-33.60284700559542	25.14437527477823	-25.35277244220961	-23.775911518851995	-0.2083971674313787	1.3684637559262356
1331	a135t	ti-05	01	1160.0	2.8531841742732684	2.3680223458478054	-10.987525643076319	33.7664562312559	-1.4254081247423145	-2.3059531828230515	11.143748497656595	-33.686472599571985	0.918331121782526	-1.7355492899662701	-2.3447521059717094	11.060418153815625	-33.60521233363689	25.14695293402739	-25.35575428769823	-23.77191140148598	-0.20880135367083952	1.3750415325414096
1332	a135t	ti-05	01	1165.0	2.864002473963581	2.370373357938226	-10.99010376209598	33.770588541031024	-1.427674674789968	-2.3059545934231043	11.144170988742427	-33.68930378333292	0.9203581872774568	-1.741632535645751	-2.343373802318409	11.05578312395956	-33.60291061820218	25.150858136873268	-25.358403875526104	-23.7681313582432	-0.20754573865283632	1.3827267786300688
1333	a135t	ti-05	01	1170.0	2.8727814393184135	2.3707094478477546	-10.991884109202807	33.771703990013506	-1.4323790421058413	-2.3060184758222553	11.14361697562323	-33.69318512208767	0.9230562081858164	-1.749018120770688	-2.343198223638436	11.057726255404434	-33.6035578266902	25.150529328658454	-25.36490945620672	-23.76526647637648	-0.2143801275482673	1.3852628522819757
1334	a135t	ti-05	01	1175.0	2.880712935826172	2.370225827646738	-10.9888134557034	33.77209198252715	-1.435901569151933	-2.3057126402538164	11.146877622081586	-33.69869609668442	0.9282289246976569	-1.7532297861119284	-2.342811190874506	11.051318029284381	-33.60135305685421	25.15350435447049	-25.36520375931093	-23.76536306873009	-0.21169940484044147	1.3881412857403994
1335	a135t	ti-05	01	1180.0	2.8878368455384225	2.370521065588548	-10.988721722432514	33.77181907596601	-1.4374197243626945	-2.3047166214917616	11.147081825088183	-33.70134892941093	0.92992117491248	-1.7597783897603325	-2.341868467129899	11.047663238771998	-33.59971256724973	25.15361841912204	-25.36648227526473	-23.765859339829543	-0.21286385614268966	1.387759079292497
1336	a135t	ti-05	01	1185.0	2.896363183401049	2.371456607081009	-10.988926298071105	33.77247347444554	-1.4395114931068833	-2.3040547613472824	11.14756726156045	-33.70232679435288	0.9338333069143432	-1.7655917963029355	-2.3408066474110405	11.042928242841095	-33.5986008266331	25.155003783455445	-25.36449248033225	-23.765707844104934	-0.20948869687680371	1.3892959393505109
1337	a135t	ti-05	01	1190.0	2.9038862355050035	2.3716758328543035	-10.986076080141993	33.7671330334541	-1.4416056536374673	-2.3049987050283716	11.15265808560473	-33.70676328140682	0.9368851825379909	-1.7745442591938487	-2.3410636736908246	11.038630287764375	-33.59673362062491	25.15273278616641	-25.36382437192994	-23.769825030240206	-0.21109158576352982	1.3829077559262046
1338	a135t	ti-05	01	1195.0	2.9107277121146438	2.3713849580246045	-10.984977725473378	33.76864795171483	-1.4412459329344882	-2.3022624267971503	11.15044428279132	-33.704969574045776	0.9387502166943431	-1.7834192241391937	-2.3408459015865857	11.032780631983576	-33.59805661295337	25.15505518426606	-25.359283434291754	-23.778813394580933	-0.20422825002569311	1.3762417896851282
1339	a135t	ti-05	01	1200.0	2.917456107836801	2.371973033733056	-10.986408674429944	33.766307359058324	-1.4398318011450912	-2.302322514876688	11.146149486446472	-33.70323393808954	0.9406905072308601	-1.7898668383493292	-2.339573299993043	11.02778941413699	-33.600040771794674	25.151871718361434	-25.358548260433984	-23.784235388163253	-0.20667654207255026	1.3676363301981809
1340	a135t	ti-05	01	1205.0	2.926167238931909	2.372063208326269	-10.986059745681013	33.76909940547538	-1.4394784339308162	-2.3030573317421092	11.14553414082594	-33.70295829112288	0.9424821623604119	-1.7948519968591006	-2.340164409559297	11.025249386374512	-33.60239050353054	25.155102868120636	-25.357477753609455	-23.78599028464252	-0.202374885488819	1.3691125834781168
1341	a135t	ti-05	01	1210.0	2.936952515414749	2.3702239741023092	-10.986801766633755	33.77045600876222	-1.4400577793426423	-2.3036993991060335	11.139081921344829	-33.70209543431227	0.9455391396170874	-1.7982906410915207	-2.341845176227814	11.02166911813246	-33.60319621858161	25.153878216230773	-25.36123155179903	-23.784710402353735	-0.20735333556825708	1.3691678138770378
1342	a135t	ti-05	01	1215.0	2.9474139831944473	2.3697551711031553	-10.982694169200888	33.77342318473799	-1.4399260874323734	-2.3033081428723974	11.135828508168801	-33.70065952400417	0.9485686320528627	-1.8011745536443773	-2.34476269050545	11.018513952600822	-33.60295832500321	25.16048418664026	-25.35949661408728	-23.782967633357767	-0.19901242744701975	1.3775165532824936
1343	a135t	ti-05	01	1220.0	2.9584022414878617	2.369214258336707	-10.983853904093845	33.775701361372754	-1.437014184841098	-2.30256251043548	11.134530724335598	-33.70121745412395	0.9495974102224046	-1.8053784278741745	-2.3459948723756536	11.017289151148162	-33.60302270178484	25.161061715615617	-25.356666014842524	-23.778704609398645	-0.19560429922690759	1.382357106216972
1344	a135t	ti-05	01	1225.0	2.9772857042811975	2.369255781621177	-10.983293149413276	33.77981083290409	-1.4351487248512986	-2.302714060024172	11.131924023457467	-33.69971506626084	0.9504393141551909	-1.80898128550704	-2.347741233213289	11.017598139155151	-33.60652100182099	25.16577346511199	-25.355214513523656	-23.768359677104968	-0.1894410484116662	1.3974137880070217
1345	a135t	ti-05	01	1230.0	2.992405968491859	2.3696062709774997	-10.978749000053801	33.7800697558864	-1.432852912175544	-2.302692118126358	11.13154870825031	-33.69643514443718	0.9518498496754132	-1.8149437874707215	-2.3482220062750176	11.01613673125724	-33.605331098219054	25.170927026810098	-25.348581616813362	-23.759954192215694	-0.17765459000326445	1.4109728345944035
1346	a135t	ti-05	01	1235.0	3.010475368793696	2.369927175728796	-10.978560269310975	33.781918781452646	-1.430153774962503	-2.3031464910462414	11.135603345894829	-33.69592695666157	0.9525843534007538	-1.8187303617516637	-2.347679126293889	11.01686272604724	-33.606401559265684	25.173285687870468	-25.341039523374736	-23.7454729524703	-0.1677538355042678	1.4278127354001668
1347	a135t	ti-05	01	1240.0	3.0285644324524377	2.3702080676638166	-10.978485968432656	33.7824590263446	-1.4250869897836997	-2.3020908805902134	11.13705615052121	-33.697402179119386	0.9522066425929105	-1.8215711090014537	-2.3461318891142167	11.020031296358507	-33.60807892053189	25.174181125575757	-25.33531725637918	-23.727186189836612	-0.16113613080342404	1.446994935739145
1348	a135t	ti-05	01	1245.0	3.0451495545462595	2.37045310033929	-10.98102185883106	33.78160820702824	-1.4230625144341573	-2.3004819876468363	11.134218385429094	-33.69681245027529	0.9517907912910576	-1.8246799614201876	-2.345666309739673	11.022097854872662	-33.607569177972564	25.171039448536472	-25.334347775636132	-23.710668039713504	-0.16330832709966003	1.4603714088229687
1349	a135t	ti-05	01	1250.0	3.065431605602313	2.3704367562384614	-10.981609924867659	33.784025767301465	-1.4230311876639956	-2.3006292251014466	11.136320672748827	-33.698027829110266	0.9500372230748035	-1.8284336304225497	-2.3440129711366358	11.023688200172185	-33.60969406576163	25.172852598672268	-25.33533034605208	-23.693020861546316	-0.16247774737981047	1.4798317371259522
1350	a135t	ti-05	01	1255.0	3.0830051631611846	2.3713074418143023	-10.982437136293147	33.78515465353627	-1.420965913583669	-2.3002162639805217	11.132245858741324	-33.697128250841125	0.9478931293214315	-1.8306049770523838	-2.3428774466530475	11.023702368608676	-33.613631892337594	25.174024959057423	-25.33817144034256	-23.680406784273163	-0.16414648128513676	1.4936181747842596
1351	a135t	ti-05	01	1260.0	3.1006428089669127	2.372308409907745	-10.982201485980163	33.78983059579702	-1.4174663067248896	-2.299723948931144	11.133044403544309	-33.694114261153615	0.9458838146835118	-1.8299265849372877	-2.3409341042136766	11.027898649550782	-33.622209656720734	25.179937519724604	-25.332376298581828	-23.664528887354003	-0.15243877885722412	1.515408632370601
1352	a135t	ti-05	01	1265.0	3.1190674227240853	2.372343855946291	-10.9814497818845	33.7912586466053	-1.412090405959833	-2.2992943150252767	11.138236132136475	-33.69467364641258	0.9448528973644111	-1.82951403630889	-2.3383046633938958	11.029438726853094	-33.62496064954265	25.18215272066709	-25.322969337896808	-23.644273199668255	-0.14081661722971717	1.5378795209988354
1353	a135t	ti-05	01	1270.0	3.1381469852699744	2.3721177392181563	-10.972902352357382	33.79375590953789	-1.408169780360665	-2.2989118915861773	11.140337927866806	-33.691895993755736	0.9427583275603355	-1.8323406892900556	-2.335868349603974	11.02738508169541	-33.62847822681707	25.192971296398667	-25.315881410275438	-23.63115519874572	-0.12291011387677031	1.5618160976529474
1354	a135t	ti-05	01	1275.0	3.159030546213415	2.372716831238394	-10.972774161612344	33.793248652836205	-1.4027506356836592	-2.2976354575574423	11.140236909348175	-33.68830766372862	0.9404551401158265	-1.8352590791218293	-2.337052041164375	11.026983434347079	-33.635117677084196	25.193191322462255	-25.30800170750572	-23.621414816809907	-0.11481038504346586	1.5717765056523483
1355	a135t	ti-05	01	1280.0	3.177203575786983	2.37168363899041	-10.973264734540189	33.79301905609788	-1.396868396873772	-2.2973655080283755	11.143598123309927	-33.68957992825346	0.939214878734342	-1.8374253406475303	-2.3366322654039786	11.025567309930567	-33.63812882202164	25.191437960548104	-25.301000831111338	-23.6094155423556	-0.10956287056323433	1.5820224181925049
1356	a135t	ti-05	01	1285.0	3.2001659273988556	2.372758317638541	-10.971790538736643	33.79438013750363	-1.3926273813965673	-2.29678043758811	11.144095601902883	-33.69238570434959	0.9363880568849927	-1.8402461068585412	-2.33858302981924	11.02517303347695	-33.64008218449135	25.195347916405527	-25.30130986454639	-23.593572360293322	-0.10596194814086246	1.6017755561122051
1357	a135t	ti-05	01	1290.0	3.216082201138088	2.3714828148741383	-10.97333701492626	33.79769087026744	-1.390524729381526	-2.296822929454252	11.142879476298468	-33.693024118951975	0.9328058046722925	-1.8467941193243276	-2.33894511392208	11.024487099766873	-33.64386537036132	25.195836670215314	-25.30468649681699	-23.589035302702765	-0.10884982660167708	1.6068013675125492
1358	a135t	ti-05	01	1295.0	3.2346737643377157	2.3703134061154727	-10.974181757237856	33.80195008539242	-1.3868994917657427	-2.2969550804616334	11.142649793630762	-33.69166571782065	0.9326586506855726	-1.8505728844788139	-2.3390116725886982	11.023179667347407	-33.64575842166026	25.198081734270037	-25.300211845731692	-23.577489547042653	-0.10213011146165485	1.620592187227384
1359	a135t	ti-05	01	1300.0	3.2510218376609483	2.3702860393910155	-10.972477901597383	33.80312677446438	-1.3836124603591209	-2.297332225587698	11.142283792638306	-33.68912133003138	0.9325837301666597	-1.8562046166978077	-2.34116941860955	11.021621459537837	-33.6482781237633	25.200934912258013	-25.29519849317323	-23.57300886187187	-0.09426358091521791	1.6279260503861437
1360	a135t	ti-05	01	1305.0	3.266874307967424	2.370935207746039	-10.973036341019311	33.80677522512569	-1.3811734336594828	-2.2976626261336293	11.141785356605581	-33.68664098843737	0.9322208121903183	-1.8615754379534273	-2.3413806658717333	11.023496032909346	-33.650520413434144	25.204674091852418	-25.29147087943458	-23.563106176382536	-0.0867967875821627	1.6415679154698815
1361	a135t	ti-05	01	1310.0	3.279971938330749	2.371985444295628	-10.975661022989058	33.81144125471563	-1.3798038014666312	-2.297143015993587	11.140331982630917	-33.680297601371265	0.9306627607482235	-1.8672637184940848	-2.3423271615315002	11.025086207241818	-33.65113859534322	25.207765676022202	-25.286249675452343	-23.555671329796237	-0.07848399943014073	1.6520943462259652
1362	a135t	ti-05	01	1315.0	3.2946096636024773	2.3729621100699014	-10.972048398528562	33.80903490921903	-1.3791550069678011	-2.2978402817346857	11.140866731927476	-33.67746924994486	0.9309318054137962	-1.8715658473621568	-2.3426795950371275	11.021501490834938	-33.65651207902759	25.20994862076037	-25.28266600130608	-23.55464636698946	-0.07271738054571131	1.655302253770909
1363	a135t	ti-05	01	1320.0	3.307099720077566	2.373548063021473	-10.971220747955067	33.80781916519521	-1.3742569797809594	-2.2993129721450614	11.138708414207603	-33.67715409437346	0.9301349619480921	-1.876550896798855	-2.3427089167506745	11.025957823800205	-33.654302994207136	25.210146480261617	-25.281880670143792	-23.54050526387889	-0.07173418988217506	1.6696412163827254
1364	a135t	ti-05	01	1325.0	3.3205571577089867	2.37643235735271	-10.970709185089552	33.80782198991666	-1.3696118337792214	-2.2984369996734015	11.140144109164817	-33.67552805644623	0.9311298883222655	-1.8817606113796463	-2.342120490986013	11.028925638714105	-33.65146478649423	25.21354516217982	-25.272302892411776	-23.525863092436797	-0.05875773023195663	1.6876820697430226
1365	a135t	ti-05	01	1330.0	3.336395296346889	2.377378302690597	-10.974158972672997	33.81058635252687	-1.3652922465157598	-2.297203528344452	11.139540959887803	-33.671654681882764	0.9308033812232681	-1.8847195480565833	-2.3415147000920475	11.029954366655355	-33.650925718973575	25.213805682544468	-25.263806115631905	-23.51081030411996	-0.050000433087436846	1.7029953784245073
1366	a135t	ti-05	01	1335.0	3.3618246559568066	2.379346314976294	-10.974758938573318	33.81061067334212	-1.3606779749280016	-2.2973400559097237	11.13792985301604	-33.67179108319906	0.9311288686452115	-1.8866015153914364	-2.3415075438300104	11.029115136827793	-33.65452842038871	25.215198049745094	-25.260750392375535	-23.491697686825557	-0.04555234263044028	1.7235003629195376
1367	a135t	ti-05	01	1340.0	3.3842816969631935	2.378410573350456	-10.973340499390575	33.812020517288076	-1.3578279427350786	-2.295558744119645	11.138800150754394	-33.67276042021729	0.9305882837193907	-1.889709378822004	-2.3417115758706935	11.032582077791442	-33.65781874067759	25.217090591247956	-25.256758672598227	-23.472375920615654	-0.03966808135027122	1.7447146706323018
1368	a135t	ti-05	01	1345.0	3.4076837271440845	2.377939923366446	-10.975953204932367	33.81470990829643	-1.3567356287795347	-2.294872970209508	11.139518479581145	-33.67625148366231	0.9313236009253114	-1.895717658684286	-2.3408076851741013	11.029939427887943	-33.6590354694582	25.21669662673051	-25.2570180021449	-23.45793765828456	-0.04032137541438985	1.7587589684459495
1369	a135t	ti-05	01	1350.0	3.4307420348029716	2.3790434200163837	-10.97522075681835	33.81546720724454	-1.356301659098616	-2.29525100900383	11.140341571607935	-33.67874565299553	0.9314396010175173	-1.9014066023126097	-2.3414754414850387	11.030541992951433	-33.659233959500035	25.219289870442573	-25.258517148472524	-23.44083197554328	-0.03922727802995141	1.7784578948992937
1370	a135t	ti-05	01	1355.0	3.4556729921379623	2.380889149623335	-10.970621545324569	33.81484908132075	-1.3579627411270947	-2.294202310642476	11.139001308123314	-33.681684468350106	0.9321544448875907	-1.9043382023846347	-2.341356566595199	11.023658056152566	-33.657203633785585	25.22511668561952	-25.26269376710877	-23.42356735447489	-0.03757708148925332	1.8015493311446278
1371	a135t	ti-05	01	1360.0	3.4782933169033705	2.380664983570005	-10.968365845212906	33.814432825025534	-1.357817621231599	-2.294137223705175	11.14253501814539	-33.68301934627947	0.9329690003710044	-1.9061711603402554	-2.341475332140592	11.024276348083333	-33.657422517517716	25.226731963382633	-25.259470172699853	-23.402499345011858	-0.03273820931721971	1.8242326183707753
1372	a135t	ti-05	01	1365.0	3.5009497751272898	2.381973801217243	-10.969869306843075	33.81330172366968	-1.3589395061951839	-2.293847383029762	11.149045975506978	-33.683187867733814	0.9349954045244128	-1.909822956055619	-2.340966980945905	11.029211633374015	-33.66136880447054	25.22540621804385	-25.251933376927372	-23.381997332970762	-0.026527158883521196	1.8434088850730888
1373	a135t	ti-05	01	1370.0	3.5203142953486535	2.381538712004143	-10.967619654118124	33.81092264279866	-1.3582159891811867	-2.2923800471519855	11.149127950347399	-33.684093663609026	0.9359396218441196	-1.9131760177581496	-2.3426039193813564	11.030996136965623	-33.658239997963506	25.224841700684678	-25.24962212775068	-23.362709502788732	-0.02478042706600192	1.8621321978959458
1374	a135t	ti-05	01	1375.0	3.5378344849272967	2.382414904574082	-10.966671932733929	33.809284192510574	-1.3562555266526093	-2.2932520280109796	11.146866226836817	-33.68347393736601	0.9372763826642716	-1.917110908076941	-2.3427900618719355	11.035566259736406	-33.65644685499854	25.225027164350728	-25.24883888252851	-23.342947080283714	-0.02381171817778238	1.882080084067013
1375	a135t	ti-05	01	1380.0	3.557573102786224	2.384515325529801	-10.966604109165543	33.80650019487743	-1.3605134600486202	-2.293385120172538	11.14682273013047	-33.683382874064776	0.9360427535091839	-1.9213271384217636	-2.34322017238888	11.038125651491207	-33.653751682510325	25.22441141124169	-25.254415970646278	-23.322600239043535	-0.03000455940458835	1.9018111721981548
1376	a135t	ti-05	01	1385.0	3.576173694326219	2.3845156109460492	-10.966466835710369	33.802701530692815	-1.3611720094515767	-2.2936518471471774	11.146082485066067	-33.68014072126466	0.9374774474097346	-1.9254437168385634	-2.3426290036290465	11.041605001053385	-33.655047195136824	25.220750305928497	-25.25140464538761	-23.30534122022483	-0.030654339459111668	1.9154090857036685
1377	a135t	ti-05	01	1390.0	3.5924648798999437	2.383597412393463	-10.970148938760012	33.80134901000958	-1.3636700767451666	-2.293267790030441	11.148919772528144	-33.68034069108651	0.9385473227492631	-1.9310257791206755	-2.3435599655173323	11.040424218073568	-33.65521535390043	25.214797483643032	-25.249811462584713	-23.29691200056493	-0.03501397894168079	1.917885483078102
1378	a135t	ti-05	01	1395.0	3.6111717545114477	2.382392017147643	-10.971257477122089	33.80090596593041	-1.3646701669844772	-2.29338252150251	11.150848379860806	-33.680347099745056	0.9392077645039996	-1.9390178391922834	-2.3435926247557375	11.03813687083495	-33.65314604048306	25.212040505955965	-25.248343643867237	-23.286447879084683	-0.03630313791127193	1.925592626871282
1379	a135t	ti-05	01	1400.0	3.629944454279659	2.3814719911158173	-10.971888826913823	33.8000618233372	-1.3644165993171438	-2.292589319610938	11.155522838112972	-33.67770431535555	0.9394558641645621	-1.9458264979182056	-2.3418446368440304	11.040259047759493	-33.64961695582035	25.209644987539196	-25.239731532006097	-23.267084588543433	-0.030086544466900733	1.942560398995763
1380	a135t	ti-05	01	1405.0	3.6513134260371096	2.3817624686081675	-10.971849793298125	33.800137313064056	-1.3643675799387593	-2.2939118328974457	11.155912145671337	-33.67567167790646	0.9408901769300568	-1.9499247980645413	-2.341604239800149	11.03612817942419	-33.64981124561396	25.2100499883741	-25.237148768141267	-23.25389867801735	-0.02709877976716868	1.9561513103567485
1381	a135t	ti-05	01	1410.0	3.670505620402171	2.3814699791966287	-10.970990651428918	33.801421412225565	-1.3614592606908842	-2.2952931337701106	11.153603296235824	-33.6705092707805	0.942816059818698	-1.9558954220539915	-2.3409981996323412	11.035822062913745	-33.65116956403885	25.211900739993276	-25.230842309186976	-23.24173550240927	-0.018941569193700047	1.9701652375840055
1382	a135t	ti-05	01	1415.0	3.6909166152373465	2.382879729890843	-10.970199295128161	33.797503793765934	-1.3592581694162846	-2.295164276108461	11.153040145179563	-33.66572529905163	0.9437597337103417	-1.9650508045343733	-2.3402495673672097	11.038486181290065	-33.6508595663383	25.210184228528615	-25.223347865686474	-23.226757141712472	-0.013163637157859398	1.9834270868161425
1383	a135t	ti-05	01	1420.0	3.7115786037698846	2.3842757906087395	-10.971896969212809	33.795751612963315	-1.360374340166046	-2.296818056300804	11.15568086670834	-33.666171645787884	0.9436441334506536	-1.9739747232932965	-2.3394090260350446	11.039800674903136	-33.64775238307233	25.208130434359248	-25.22403904209574	-23.20975685372765	-0.01590860773649183	1.998373580631597
1384	a135t	ti-05	01	1425.0	3.732534917607076	2.385332098913202	-10.973048442393697	33.79505549083784	-1.360504332155683	-2.2953822281697476	11.156627501905144	-33.66931617234354	0.9427103592174848	-1.981689951192302	-2.338236852249892	11.04247978231572	-33.64205218861831	25.207339147357345	-25.225864871546342	-23.186964292137706	-0.018525724188997117	2.0203748552196394
1385	a135t	ti-05	01	1430.0	3.754300322369794	2.3865186851654414	-10.975976613419425	33.79544640706744	-1.359578580622338	-2.295750384384683	11.155457069208724	-33.670662243090554	0.9417430437880743	-1.9880061198988639	-2.337591608315347	11.045810125947275	-33.63977209414373	25.205988478813453	-25.228791095100775	-23.165259374040872	-0.022802616287322053	2.0407291047725806
1386	a135t	ti-05	01	1435.0	3.773553298191235	2.3870757646811116	-10.975880223154475	33.79470300717072	-1.3586559372665918	-2.295750610572653	11.15506011401065	-33.67422112926295	0.9404694965173994	-1.997238745110048	-2.3368343624274077	11.048604230248916	-33.635773636735706	25.205898548697355	-25.23309806657415	-23.14768921583301	-0.0271995178767952	2.058209332864344
1387	a135t	ti-05	01	1440.0	3.792400533893765	2.3863010630066186	-10.977246989827629	33.79646534057764	-1.3567365694393434	-2.2942933290678393	11.152712934807441	-33.67439537069901	0.9402077552769982	-2.0065380020460193	-2.337585524990355	11.048948328201131	-33.63115185600789	25.20551941375663	-25.232504579121755	-23.133926520949366	-0.02698516536512585	2.0715928928072636
1388	a135t	ti-05	01	1445.0	3.809550907551445	2.3855705871717805	-10.97622418588578	33.80121177256247	-1.3547023998904064	-2.2942758550837588	11.151029368264156	-33.675790452363145	0.9403613330420042	-2.01601253508353	-2.3378211730850427	11.052298602367536	-33.62402946448049	25.21055817384847	-25.23337800603115	-23.116013662730087	-0.022819832182680244	2.0945445111183822
1389	a135t	ti-05	01	1450.0	3.8261397499297334	2.386260646443939	-10.977526014141885	33.79937437103361	-1.353459474300935	-2.293831895218941	11.153663871462193	-33.67551307238961	0.9401973392250057	-2.024575999249397	-2.3375896734916743	11.051278866237253	-33.61766490505814	25.20810900333566	-25.228943231222292	-23.102411961632225	-0.02083422788663114	2.1056970417034364
1390	a135t	ti-05	01	1455.0	3.8436014654621804	2.3875735370925995	-10.982611574961629	33.798488033017286	-1.3545998888820243	-2.292043464519755	11.156191189416207	-33.676212583921945	0.940686762871963	-2.035059399066066	-2.3371449803354607	11.052264870376444	-33.61087966260713	25.203449995148254	-25.225977985035556	-23.087217706170037	-0.022527989887301203	2.1162322889782175
1391	a135t	ti-05	01	1460.0	3.8631317101431555	2.3889419387657154	-10.98989259021334	33.7993581848573	-1.3558940287711398	-2.291343510624892	11.15414619760849	-33.675641921898595	0.939431212213504	-2.0436440363367026	-2.3377652974958734	11.053284036945538	-33.605648034168	25.19840753340967	-25.229302051472633	-23.070641620911882	-0.030894518062961396	2.1277659124977895
1392	a135t	ti-05	01	1465.0	3.8822387164417185	2.38837558777208	-10.993765247329112	33.799670662210666	-1.3545237390026839	-2.2923217826866304	11.156502705473107	-33.67921120995199	0.9384299616905397	-2.0528550975865634	-2.3375730831714012	11.055106258254256	-33.605165765913604	25.194281002653632	-25.231124064477655	-23.058248971975594	-0.03684306182402253	2.136032030678038
1393	a135t	ti-05	01	1470.0	3.8988120261441437	2.390075605270331	-10.995293772183418	33.79981349380428	-1.353915432341226	-2.2933202521628764	11.157535645047325	-33.68274150902044	0.9381956955528408	-2.0645989947375445	-2.3372398028797927	11.059065769103045	-33.604025292838934	25.194595326891193	-25.234245852924374	-23.047986295209085	-0.03965052603318142	2.1466090316821074
1394	a135t	ti-05	01	1475.0	3.914532741262417	2.3897046418830294	-10.998121878208632	33.79841699624504	-1.3518344484636409	-2.292805817608859	11.158092656812439	-33.68537553914833	0.9370418465936287	-2.074911099994775	-2.337810501525876	11.05932331215615	-33.60578056944292	25.189999759919434	-25.234881301814763	-23.044646117545003	-0.04488154189532878	2.145353642374431
1395	a135t	ti-05	01	1480.0	3.930565505032779	2.3893466428167596	-11.002845813577546	33.79449566792091	-1.3501914948226432	-2.293696524073148	11.15678350706716	-33.68669418477943	0.9353763450730911	-2.083991536427432	-2.3376897781558927	11.058249753138185	-33.60509378245956	25.180996497160127	-25.238422351534965	-23.037959838871924	-0.057425854374837826	2.143036658288203
1396	a135t	ti-05	01	1485.0	3.9399938322535504	2.3890018497440058	-11.007816808471137	33.795579601495085	-1.347654894268189	-2.293318373581407	11.156152258338583	-33.687471457624895	0.9354991125037339	-2.09440071515101	-2.337997718547531	11.060919896061314	-33.605057322232305	25.176764642767953	-25.236793354632173	-23.036542027615983	-0.060028711864219986	2.14022261515197
1397	a135t	ti-05	01	1490.0	3.951376781798954	2.3877680473925413	-11.009672884236027	33.79580980802545	-1.3448975301667567	-2.294074556288555	11.156098836483283	-33.6888845581741	0.9361178862459906	-2.1049978642694676	-2.338589962563756	11.05983236030674	-33.603140513109494	25.17390497118197	-25.23563992190014	-23.035519197837026	-0.061734950718172144	2.138385773344943
1398	a135t	ti-05	01	1495.0	3.962302896281251	2.3873291026479504	-11.011432241102133	33.79869015468708	-1.3435704934927597	-2.295097697619352	11.156466037113814	-33.68772885098086	0.9374643579954443	-2.1168442348233145	-2.3399511406853253	11.057109675204714	-33.600256138329165	25.1745870162329	-25.232466646983713	-23.03763894235184	-0.057879630750814925	2.136948073881058
1399	a135t	ti-05	01	1500.0	3.9728423726964457	2.3875532845111067	-11.010207463511218	33.80147658846504	-1.342511607577998	-2.296803706439203	11.155952691166963	-33.68800947812937	0.937539976927338	-2.1261901049516583	-2.341116159667236	11.057375715870846	-33.60317767460484	25.17882240946493	-25.233832124052274	-23.040265850656443	-0.05500971458734227	2.1385565588084887
1400	a135t	ti-05	01	1505.0	3.9844622887183765	2.3870479093987824	-11.01135731707025	33.80457407357883	-1.3401840895426378	-2.297532728572375	11.15337729383421	-33.68914361774752	0.9390791070150211	-2.13862772549562	-2.3409761544431817	11.056967974428924	-33.60178538303805	25.18026466590736	-25.2344040350133	-23.03995899982955	-0.05413936910593975	2.1403056660778077
1401	a135t	ti-05	01	1510.0	3.998456882087476	2.385272752332437	-11.011529115095293	33.808719215989434	-1.3387307724282314	-2.298022457754466	11.155161901348064	-33.68892951712293	0.9408521604269232	-2.150018368294503	-2.3420025386540573	11.052746606497408	-33.601460764338235	25.18246285322658	-25.229668685530637	-23.042278182701914	-0.047205832304058504	2.1401846705246648
1402	a135t	ti-05	01	1515.0	4.010091939008824	2.38544176317513	-11.010797545821928	33.8128239425061	-1.3383981001626217	-2.2974699515107964	11.149707698845125	-33.69056433671465	0.940518749062027	-2.162542160079572	-2.3423495449396827	11.051470650985816	-33.60414742576781	25.1874681598593	-25.236205940480918	-23.047476540792427	-0.04873778062161804	2.1399916190668726
1403	a135t	ti-05	01	1520.0	4.020019847022858	2.3841649555145925	-11.0099271230285	33.81591300405262	-1.3362979952686374	-2.29774046970586	11.145557998564392	-33.6902468274127	0.9421323588842921	-2.1757104666341474	-2.3442705818533485	11.053824574677975	-33.60503792409367	25.19015083653871	-25.236594934938513	-23.051174550880333	-0.046444098399803124	2.1389762856583765
1404	a135t	ti-05	01	1525.0	4.032317708066395	2.383122353489792	-11.011489802688436	33.81407527110094	-1.3350068920998373	-2.2992519530898017	11.143062185801286	-33.690594237631785	0.9420942322595216	-2.1850344682106106	-2.344316445930054	11.057161091151578	-33.60409890220772	25.185707821902298	-25.23969666476062	-23.04397101713041	-0.053988842858320396	2.141736804771888
1405	a135t	ti-05	01	1530.0	4.04033356314769	2.382248726902336	-11.011942420181743	33.81667544319786	-1.3359953284297594	-2.299689222977121	11.1391522825191	-33.68936261879261	0.9415260551282884	-2.1957030669228197	-2.3432714966022687	11.057293102763252	-33.604665226218145	25.186981749918452	-25.244368832552098	-23.046013123832292	-0.057387082633646	2.14096862608616
1406	a135t	ti-05	01	1535.0	4.05080043088714	2.381715157198688	-11.01215754159989	33.818888979637016	-1.3337019068317812	-2.2993194351898016	11.135608888444539	-33.6893400463095	0.9402399927561335	-2.2058711812038316	-2.3437948213936646	11.05837546894901	-33.602436326475086	25.188446595235813	-25.246512507130415	-23.042926429236434	-0.05806591189460164	2.145520165999379
1407	a135t	ti-05	01	1540.0	4.061157292716357	2.382377474276636	-11.009564563320678	33.819481358855214	-1.3315580713853832	-2.3005181317128924	11.134935216923362	-33.68958062587635	0.9395248949434176	-2.2183959031962606	-2.343269216364314	11.05753628998607	-33.60335287420642	25.19229426981117	-25.247196717107848	-23.04632441106457	-0.05490244729667637	2.1459698587466
1408	a135t	ti-05	01	1545.0	4.071084655783169	2.3823211700468967	-11.007022880817733	33.8196412634498	-1.332322308700957	-2.3005217634639163	11.129495326497572	-33.68846105578037	0.938089365247953	-2.229228411840397	-2.343715148583287	11.056621408210992	-33.598796483369114	25.194939552678967	-25.25372043619972	-23.044033979798634	-0.058780883520753946	2.1509055728803332
1409	a135t	ti-05	01	1550.0	4.080350178042044	2.3816280603933055	-11.007788030500063	33.81969689819589	-1.3328513914809403	-2.3006952100897067	11.125886673922182	-33.68714651350561	0.9358557470786665	-2.237850131950764	-2.3433548794254717	11.055914115586992	-33.595658105852294	25.193536928089138	-25.25895069407541	-23.040598823599495	-0.06541376598627124	2.1529381044896425
1410	a135t	ti-05	01	1555.0	4.088500020724802	2.3818662011197524	-11.009238919527483	33.82100849173906	-1.3372397063564756	-2.3000255018449685	11.12857683336191	-33.686301704108345	0.9352990257950934	-2.2480515022449343	-2.343783329953026	11.05581617657847	-33.59464149275349	25.193635773331327	-25.259691053152785	-23.04216012764818	-0.06605527982145887	2.1514756456831456
1411	a135t	ti-05	01	1560.0	4.097443069168857	2.381756494144377	-11.014045484983699	33.821801026963726	-1.3416732688929822	-2.299608583937945	11.12705762246436	-33.685208394952895	0.9337784633309034	-2.256815049956657	-2.344921951789331	11.056308737805496	-33.59440576207898	25.189512036124405	-25.265654161988557	-23.042390956850614	-0.07614212586415192	2.1471210792737914
1412	a135t	ti-05	01	1565.0	4.110538181981343	2.3818060581845764	-11.015762745566567	33.82452397307559	-1.3456535979508606	-2.301031312347638	11.126891868890416	-33.682588351906034	0.9319730857826456	-2.267805119714148	-2.3446766092553557	11.055953773897134	-33.59514208658777	25.190567285693604	-25.270408307531472	-23.041131859678796	-0.07984102183786845	2.149435426014808
1413	a135t	ti-05	01	1570.0	4.121030744107083	2.3817883748889543	-11.01868987342824	33.82412492191971	-1.351780464475212	-2.3016235735501396	11.124199958832993	-33.680735420025954	0.9296708574394673	-2.279534527365355	-2.344508842630938	11.057669833074598	-33.59175206842364	25.187223423380424	-25.280268641778846	-23.037094861238252	-0.09304521839842295	2.1501285621421715
1414	a135t	ti-05	01	1575.0	4.129845367786782	2.381466412613033	-11.021060216652497	33.824464742516206	-1.3578799778041402	-2.301491282871945	11.125956955141572	-33.6796419335215	0.9292283206949803	-2.2903516591991284	-2.344748779495318	11.056726516043938	-33.59137847026314	25.18487093847674	-25.283827918361034	-23.039907025126865	-0.0989569798842922	2.1449639133498763
1415	a135t	ti-05	01	1580.0	4.1404421525715955	2.3821810416934075	-11.021980787175325	33.825304455417864	-1.3629082472101781	-2.3025966849614274	11.12531237064222	-33.678042993088994	0.9277992692955912	-2.300549504388864	-2.3460215746993582	11.057451420816928	-33.586905205224234	25.185504709935948	-25.29043628532279	-23.035582710923933	-0.10493157538684272	2.1499219990120153
1416	a135t	ti-05	01	1585.0	4.1500799903827374	2.381432303030503	-11.020548245635677	33.82764715785134	-1.3648381944437695	-2.3027579428969918	11.12274384316232	-33.677666196611995	0.9280692314149491	-2.3122088804674497	-2.347218050608869	11.058653039463284	-33.58269560643721	25.188531215246165	-25.294449259375487	-23.033389507667508	-0.10591804412932149	2.1551417075786574
1417	a135t	ti-05	01	1590.0	4.160100723960933	2.381631505158196	-11.021079535777705	33.82677605298211	-1.3665446307649876	-2.3033486633949205	11.123774650623707	-33.67618272227934	0.9278099836332044	-2.324310993568985	-2.347960298365865	11.059217290340968	-33.57702385512746	25.187328022362603	-25.29449138218234	-23.029977132760404	-0.10716335981973657	2.157350889602199
1418	a135t	ti-05	01	1595.0	4.169401786930508	2.383442015481044	-11.022838888349861	33.824244132708365	-1.3684535112898681	-2.3044697388464224	11.120616881289312	-33.674492726843155	0.9263668074688033	-2.335658561091505	-2.3498062390345935	11.058026332912403	-33.57561469131249	25.18484725983955	-25.30043228822133	-23.033651371595674	-0.11558502838177986	2.151195888243876
1419	a135t	ti-05	01	1600.0	4.180159413925216	2.3830756218666638	-11.021442661019416	33.82523921728708	-1.3721464757847703	-2.3053482203502598	11.120008362682555	-33.67308981768143	0.9271865155115339	-2.3482525811926442	-2.3501631986611278	11.059570597768435	-33.57309220149577	25.186872178134326	-25.30338963562237	-23.03177796965589	-0.11651745748804387	2.1550942084784346
1420	a135t	ti-05	01	1605.0	4.188817768022805	2.3836580965837513	-11.023072031758812	33.827678365331806	-1.3740559484554073	-2.305950527705948	11.121479695274559	-33.66848584863267	0.926738739126402	-2.362696385116045	-2.350465150199135	11.061728911041822	-33.56986813744294	25.188264430156746	-25.300273890393065	-23.032482993693492	-0.11200946023631886	2.155781436463254
1421	a135t	ti-05	01	1610.0	4.193191822526684	2.384039869350903	-11.021940990563873	33.82990320582698	-1.3780523422495166	-2.306665829303939	11.123235118644532	-33.66929477117404	0.9261739724410567	-2.3749249542695163	-2.3495169268579756	11.062536074956753	-33.568350240688176	25.19200208461401	-25.304603851641907	-23.037064224332227	-0.11260176702789693	2.154937860281784
1422	a135t	ti-05	01	1615.0	4.200137009476092	2.383177864901883	-11.024533371632762	33.833697804450395	-1.381999862978801	-2.3070751622073757	11.120031563392864	-33.67013552599515	0.9254037406912836	-2.3836240806841262	-2.349359446171614	11.060683034655034	-33.56951205145061	25.192342297719517	-25.31377524709718	-23.041675534175223	-0.12143294937766314	2.1506667635442938
1423	a135t	ti-05	01	1620.0	4.201326014018678	2.383435053412455	-11.023431511713397	33.83710191963998	-1.3846210004581299	-2.3079899412429836	11.12079316993684	-33.670201517649055	0.9249855154071626	-2.3941752857621363	-2.3503875775586556	11.061820786515353	-33.567463442311094	25.197105461339035	-25.317033774006166	-23.048879505097858	-0.11992831266713111	2.148225956241177
1424	a135t	ti-05	01	1625.0	4.200980443993227	2.382281377250458	-11.024500954203297	33.83576615768496	-1.3884328788314695	-2.308109073572987	11.119992681901458	-33.66965034602933	0.923856109486351	-2.4056533201171737	-2.3508401918553217	11.061039048677467	-33.562881731308536	25.193546580732118	-25.322343507045975	-23.057355750610338	-0.12879692631385709	2.1361908301217802
1425	a135t	ti-05	01	1630.0	4.202065601841399	2.382648317012994	-11.023761336149482	33.83822207180437	-1.393660317157272	-2.3082987650717786	11.121907453156624	-33.66756371929973	0.9221958790835798	-2.415529171588226	-2.3517436473324067	11.060567075481945	-33.56027031163806	25.19710905266788	-25.325419469288576	-23.06491045323535	-0.1283104166206961	2.132198599432531
1426	a135t	ti-05	01	1635.0	4.205331550104883	2.381092094334501	-11.022648780216961	33.84046610902267	-1.3970217306160284	-2.307626537713824	11.122408270627673	-33.664274548057435	0.9211652951300102	-2.4280007954624607	-2.352179253747749	11.061369086064479	-33.554670657245794	25.19890942314021	-25.325349250629603	-23.06815007028664	-0.1264398274893921	2.1307593528535698
1427	a135t	ti-05	01	1640.0	4.207394513463343	2.380789729488271	-11.020465750145435	33.84124447704865	-1.4003676318578246	-2.307628185730017	11.121058827227866	-33.663091627192834	0.9212944464476791	-2.4390382702271056	-2.3530334338652286	11.061429596780318	-33.554877311041665	25.201568456391485	-25.32873417110513	-23.078124904890338	-0.12716571471364446	2.123443551501147
1428	a135t	ti-05	01	1645.0	4.211336826503059	2.380389519303615	-11.021290194441363	33.8425736318343	-1.40301405448654	-2.308146657561832	11.121398183923677	-33.66253485490535	0.9213528208104657	-2.449371534791594	-2.352663834069572	11.062577476046	-33.553117260831534	25.201672956696548	-25.33094456221958	-23.081238327143645	-0.12927160552303363	2.1204346295529035
1429	a135t	ti-05	01	1650.0	4.215914124719857	2.3797479904102086	-11.020660227192861	33.845776873295094	-1.4045779235877336	-2.3084874951134724	11.116689824729715	-33.6651339012071	0.9213216935624103	-2.457764928632547	-2.353112188599377	11.064216537522865	-33.55203582742144	25.20486463651244	-25.340187801616178	-23.08278228241064	-0.13532316510373832	2.1220823541017992
1430	a135t	ti-05	01	1655.0	4.218541210599866	2.3797438247493266	-11.018863597252171	33.844707083359815	-1.4067011944277545	-2.3089070275605463	11.117092802683173	-33.66427074613017	0.9201169491349751	-2.4700286061365855	-2.353012002229724	11.065697881040673	-33.5504243008584	25.20558731085697	-25.342669216300326	-23.089225817584172	-0.13708190544335608	2.116361493272798
1431	a135t	ti-05	01	1660.0	4.220467719117867	2.3791146817328475	-11.014784240371462	33.84457967895483	-1.4093530711734379	-2.3091136829425727	11.117554935771919	-33.66585179135375	0.9184607935624545	-2.48384563790905	-2.35204909092028	11.067517417104133	-33.55103841026727	25.208910120316215	-25.348302816135387	-23.098948002874597	-0.13939269581917202	2.1099621174416185
1432	a135t	ti-05	01	1665.0	4.220895458885939	2.3801732831032125	-11.009665214397181	33.84364850375902	-1.4134790970358042	-2.3088557903256275	11.118932991480385	-33.66914948507207	0.9164555706761547	-2.494196765185811	-2.352454917201769	11.06809883600537	-33.55260033433624	25.21415657246505	-25.35609581027696	-23.11025772183251	-0.14193923781190776	2.1038988506325396
1433	a135t	ti-05	01	1670.0	4.221152610773866	2.3799239948929456	-11.010622581685952	33.843990468057186	-1.417007763734969	-2.309121806657395	11.120822599649351	-33.673134473679795	0.9148811576184499	-2.5038452053739566	-2.351595110799758	11.066642662175918	-33.551373564951355	25.21329188126418	-25.363560286804358	-23.119018608175285	-0.15026840554017795	2.094273273088895
1434	a135t	ti-05	01	1675.0	4.222011950169902	2.3802727747195314	-11.010278423892261	33.841895473194256	-1.4216808475808238	-2.3090565898607953	11.124645226477922	-33.673758990076365	0.9140009165687153	-2.514133025325544	-2.3509385407529746	11.067293612600896	-33.54808206979157	25.211889824021526	-25.36585028447135	-23.12384807309929	-0.1539604604498237	2.088041750922237
1435	a135t	ti-05	01	1680.0	4.220650038402519	2.3798322864308195	-11.011793472487291	33.843365443556706	-1.4236873002165684	-2.3086374557006817	11.12721387401809	-33.67738356275607	0.9133502024593841	-2.5247447684581648	-2.35001168770589	11.065830253056784	-33.54742042035134	25.211404257500234	-25.369144242195848	-23.13569658505609	-0.15773998469561334	2.075707672444146
1436	a135t	ti-05	01	1685.0	4.216801875749953	2.3789605121448707	-11.011882754969712	33.84372242169595	-1.4271131449839332	-2.309690728176457	11.129381444535628	-33.67959718594979	0.9128554763275788	-2.534605316693439	-2.3493381343586623	11.06616597939504	-33.54493350472527	25.21080017887111	-25.37416413824697	-23.14590910063238	-0.1633639593758609	2.0648910782387304
1437	a135t	ti-05	01	1690.0	4.212261564795837	2.3784961437413275	-11.008195162535763	33.84425209127474	-1.430174790254482	-2.3106407591556177	11.131519884180255	-33.68125634326127	0.9116501226769774	-2.542994381351063	-2.3495431199048165	11.06760569896716	-33.54401551334566	25.214553072480303	-25.378901885814134	-23.156685750838548	-0.1643488133338309	2.057867321641755
1438	a135t	ti-05	01	1695.0	4.206240409286301	2.3781782339320765	-11.007455661970516	33.84390263204961	-1.4321961846334748	-2.31148057641555	11.13190273672514	-33.68063774469769	0.9104565115883371	-2.55178939353489	-2.349222843641925	11.06619834216735	-33.543252217967606	25.214625204011174	-25.38195525743324	-23.171825703690768	-0.16733005342206653	2.042799500320406
1439	a135t	ti-05	01	1700.0	4.2001940706723895	2.3781374226917062	-11.008495745523337	33.84395833795693	-1.4369662931737046	-2.3118241267006634	11.13370078022136	-33.679849862304586	0.9087167983430332	-2.5658540229253815	-2.348651053172797	11.06243048873153	-33.54524335132812	25.213600015125294	-25.38622270361456	-23.197123868022377	-0.1726226884892661	2.0164761471029173
1440	a135t	ti-05	01	1705.0	4.197191566881859	2.37678890324801	-11.010353570840557	33.84377330545353	-1.441831878716258	-2.3119611751507487	11.1346733616095	-33.67796884624292	0.9075047700975437	-2.5752739228635733	-2.348438051198221	11.057579617771342	-33.546887376967405	25.210208637860983	-25.389583768402883	-23.215828166375996	-0.17937513054189935	1.9943804714849875
1441	a135t	ti-05	01	1710.0	4.191427280819837	2.376849926820822	-11.011873631797375	33.844397487846585	-1.4452031227426192	-2.3134197583795495	11.135129494442275	-33.67818482375353	0.906521919672847	-2.583114665463412	-2.3476295227018493	11.055636412447326	-33.54503815149794	25.20937378287003	-25.39515629076058	-23.22871864639604	-0.18578250789054707	1.9806551364739917
1442	a135t	ti-05	01	1715.0	4.188826817317537	2.377177082606441	-11.010416031691586	33.84398040997404	-1.4522940129476227	-2.3137408666179238	11.135272145564297	-33.68165114274379	0.905649637231534	-2.590932619365089	-2.3476096248534866	11.055357453262635	-33.546049825817086	25.21074146088889	-25.406764239513507	-23.24040779945549	-0.19602277862461648	1.9703336614334006
1443	a135t	ti-05	01	1720.0	4.184373545407811	2.376334600552223	-11.008934107021974	33.84090153307915	-1.4585055539063476	-2.313958168991351	11.137560405467276	-33.68342093140257	0.9035891402833666	-2.599968867842621	-2.3480283592687017	11.055238808169475	-33.547093077792674	25.208302026609395	-25.41473510854963	-23.255477951326707	-0.2064330819402329	1.9528240752826882
1444	a135t	ti-05	01	1725.0	4.181684075319961	2.3761031822896346	-11.009886657917711	33.83951833268213	-1.4624459087757884	-2.3124104027878647	11.13632629866177	-33.68525556682093	0.901928664763362	-2.6104392605290094	-2.3480203285972	11.05430094044559	-33.54531971998134	25.205734857054054	-25.42185691495945	-23.267794293342003	-0.21612205790539463	1.9379405637120506
1445	a135t	ti-05	01	1730.0	4.179313578615467	2.374468886634761	-11.006787994218184	33.839203437952456	-1.4664644881037867	-2.3120360853408517	11.135100888397655	-33.68660004326602	0.9011819202718176	-2.6207608592423615	-2.3480832455728113	11.054547027653673	-33.54409743687855	25.206884330369032	-25.428817808041185	-23.279080935424584	-0.22193347767215243	1.9278033949444477
1446	a135t	ti-05	01	1735.0	4.176689071572963	2.374023889263467	-11.00450960281005	33.83898494894966	-1.4700091725526176	-2.3112065081248505	11.136725236239029	-33.68775546770828	0.9029449590484318	-2.6309162375458546	-2.3495145038104814	11.052832265328558	-33.54225136595015	25.208499235403075	-25.429300953098284	-23.293160770404967	-0.22080171769520973	1.9153384649981078
1447	a135t	ti-05	01	1740.0	4.173443514320176	2.3727730942959	-11.005209750183813	33.839640822529546	-1.4717126070671431	-2.3113287403954454	11.136367431820979	-33.68704257596079	0.9031077820932403	-2.6432711475112822	-2.349818925288346	11.053942906820835	-33.54377686953126	25.20720416664163	-25.43060870950916	-23.309480521189876	-0.2234045428675273	1.8977236454517552
1448	a135t	ti-05	01	1745.0	4.171343429719536	2.3719548061218454	-11.004789944747996	33.8393476537389	-1.4722591692160099	-2.311146562589121	11.139758824799564	-33.684745066326265	0.9019915962065622	-2.652521666255116	-2.34972009891417	11.054474344158857	-33.54725758337031	25.20651251511275	-25.42640037712527	-23.323681574661205	-0.21988786201251997	1.8828309404515444
1449	a135t	ti-05	01	1750.0	4.169333765746254	2.3710462768934164	-11.004237589256554	33.83869288710552	-1.4723306797622182	-2.3113961596091577	11.141242059375934	-33.68403267932988	0.9012583191110131	-2.662518009631977	-2.349913780072931	11.059360156900942	-33.54952431631704	25.205501574742385	-25.42525914021431	-23.33326218337475	-0.2197575654719266	1.8722393913676356
1450	a135t	ti-05	01	1755.0	4.167559710215019	2.371753555417309	-11.004790950617364	33.841062905067744	-1.472239304621507	-2.311608003879037	11.141279235407872	-33.684690708007174	0.9011690989174959	-2.6705508609066784	-2.3495318821441953	11.05908516840657	-33.550298088926475	25.20802550986769	-25.42608968218235	-23.343735953355758	-0.21806417231466213	1.864289556511931
1451	a135t	ti-05	01	1760.0	4.163522267878325	2.371432502699087	-11.005079554806322	33.84251202340264	-1.4715809366289423	-2.3108143760739854	11.139344424698738	-33.68552456888706	0.9008802877860277	-2.679402565845605	-2.3493739981693373	11.059011487505552	-33.55209620244601	25.208864971295405	-25.427695169105224	-23.358339011077074	-0.21883019780981883	1.8505259602183308
1452	a135t	ti-05	01	1765.0	4.160934675249839	2.3717113159955794	-11.004779857521466	33.842936411727216	-1.4703330436467674	-2.311631073149522	11.139075498038709	-33.68751138219703	0.9006790606121577	-2.6890010501167727	-2.350138460182523	11.058752732796261	-33.55366490513977	25.20986787020133	-25.429720940342452	-23.373117007392963	-0.21985307014112365	1.8367508628083655
1453	a135t	ti-05	01	1770.0	4.15920136672769	2.3713675688857463	-11.0031227747794	33.84443561942455	-1.4701824968108457	-2.3120502364481608	11.137993174858487	-33.687709212945556	0.9004270557576616	-2.6971192423747503	-2.3499726333450055	11.059058206293578	-33.5532460317639	25.212680413530897	-25.431521715588417	-23.38207833446239	-0.21884130205751973	1.830602079068509
1454	a135t	ti-05	01	1775.0	4.153382268991626	2.3716635026429422	-11.003686235182872	33.84504649458255	-1.4697566447482433	-2.312484924937237	11.136270862458622	-33.68943162247416	0.9000491277726389	-2.707349717308061	-2.35008127238829	11.055152433314008	-33.55024962245981	25.213023762042617	-25.43535320192838	-23.399145909850525	-0.22232943988576181	1.8138778521920926
1455	a135t	ti-05	01	1780.0	4.148913437005889	2.371602526411673	-11.004272962994772	33.84323599672464	-1.470482447603631	-2.3133083414250235	11.134784388314461	-33.692125310369086	0.8992718944515533	-2.714647426357452	-2.3498072282679923	11.053244467674402	-33.55123556571494	25.21056556014154	-25.441859816631727	-23.413532315660095	-0.23129425649018742	1.7970332444814439
1456	a135t	ti-05	01	1785.0	4.14607838418566	2.3716087327372963	-11.004910571335206	33.842876100128905	-1.4699212567587878	-2.313925031742455	11.136778643963124	-33.693614598986315	0.8978786683172035	-2.7243676955636826	-2.3503067504246786	11.054550115519989	-33.55176743315427	25.209574261530996	-25.44280357520723	-23.425813379436978	-0.23322931367623312	1.7837608820940183
1457	a135t	ti-05	01	1790.0	4.143770480457767	2.372482717166313	-11.003134028703295	33.84169036345784	-1.4685786352401018	-2.3142984411655236	11.13831153156395	-33.69190171496005	0.896771166185693	-2.7340971802644796	-2.3499742450534606	11.054606961412253	-33.55405073474903	25.211039051920864	-25.439696093616035	-23.439744718196955	-0.22865704169517187	1.7712943337239082
1458	a135t	ti-05	01	1795.0	4.142504965851872	2.372662466963075	-11.003609490212607	33.84264850183128	-1.4668803939329367	-2.314433666339209	11.137928851488388	-33.690133227299995	0.8954762849460975	-2.743842261230387	-2.3503825805318392	11.052257009902736	-33.55431726575573	25.211701478581745	-25.438042151137655	-23.453780131763345	-0.22634067255591006	1.7579213468183994
1459	a135t	ti-05	01	1800.0	4.140580934042825	2.3731695220182174	-11.003696661805586	33.84372114735233	-1.4652116477270989	-2.315770175702453	11.139599643944956	-33.68663550667179	0.8940475371175325	-2.7521278442315196	-2.352427887316276	11.052168550737301	-33.55144740822976	25.213194007564965	-25.433970149038853	-23.46325365499743	-0.22077614147388758	1.7499403525675348
1460	a135t	ti-05	01	1805.0	4.139032683286903	2.3726840952397965	-11.001146738387954	33.84191343000023	-1.4643588401882495	-2.315776035367499	11.138885370825875	-33.687565450982426	0.893589748889728	-2.7611648498805224	-2.3523413562278326	11.054709352689143	-33.54700249675235	25.213450786852075	-25.435225206822572	-23.466766666884656	-0.2217744199704974	1.7466841199674192
1461	a135t	ti-05	01	1810.0	4.138151251969454	2.372991032127284	-10.998523755800662	33.83951013013795	-1.4610355979613514	-2.3163808589739845	11.138755033398532	-33.68588398707169	0.8947492807722817	-2.7683332345253286	-2.352087689227754	11.056639027752649	-33.54244337818895	25.213977406464576	-25.429796129836213	-23.46807402221993	-0.21581872337163688	1.7459033842446452
1462	a135t	ti-05	01	1815.0	4.13582054200751	2.370977279205867	-10.996669670520385	33.8395208487763	-1.4576381580485753	-2.3165029090188103	11.136560961045221	-33.69001291914627	0.8956650045416787	-2.7755638286096587	-2.3518453371184265	11.058394881110122	-33.54121561254645	25.213828457461787	-25.431928020626753	-23.474409355156908	-0.21809956316496582	1.739419102304879
1463	a135t	ti-05	01	1820.0	4.1327129070759465	2.3706509336453756	-10.992987263153317	33.83952501337031	-1.4547490918155674	-2.315656615753419	11.133593436391664	-33.69077229034557	0.895395996851958	-2.7839021570382396	-2.3517094594972088	11.057399916319639	-33.541738919860414	25.21718868386237	-25.432188564670938	-23.487237713000276	-0.21499988080856625	1.7299509708620953
1464	a135t	ti-05	01	1825.0	4.132857302790344	2.3709889382803357	-10.992712712531237	33.83722300851775	-1.4522184780871248	-2.3152989191277	11.133189377736667	-33.68684135773506	0.894199323092032	-2.7924297839005514	-2.3514787719711716	11.054618624386894	-33.54708139914351	25.21549923426685	-25.42697005412119	-23.50351402783799	-0.21147081985433758	1.71198520642886
1465	a135t	ti-05	01	1830.0	4.136479985500545	2.3706565989624697	-10.990716018567467	33.83790231625379	-1.4488405673443399	-2.3154012545749008	11.131077564317042	-33.684419384928106	0.8932001737219671	-2.801815246915945	-2.352229345473176	11.054368497943758	-33.54824958379132	25.21784289664879	-25.424383468808333	-23.51144569273614	-0.20654057215954325	1.7063972039126512
1466	a135t	ti-05	01	1835.0	4.137919963183839	2.369987036289474	-10.99004205280514	33.83828942373004	-1.4456559779521718	-2.3148365917215026	11.132585608272581	-33.6850352842132	0.8928058906826121	-2.8143367516290834	-2.3528490747132844	11.05251784776917	-33.54884632315834	25.218234407214375	-25.42013635493168	-23.525594338547698	-0.20190194771730674	1.6926400686666767
1467	a135t	ti-05	01	1840.0	4.138223983516111	2.3692006459771164	-10.988853103355119	33.83781101735996	-1.4429402400978708	-2.3151296486315367	11.133959222952438	-33.68398164621348	0.8922147081930473	-2.825097369522445	-2.3511431217342067	11.053027613292338	-33.54970086609184	25.21815855998196	-25.4158776037974	-23.53468976054004	-0.19771904381544303	1.6834687994419184
1468	a135t	ti-05	01	1845.0	4.140134113386116	2.3686907368841204	-10.988561192255721	33.83668684615286	-1.4407494811807837	-2.316233475705889	11.13233210429765	-33.68345272176105	0.891757355833244	-2.8393780288349992	-2.3513993859076088	11.050561978737944	-33.54844417267138	25.216816390781258	-25.41634621851683	-23.54852549528993	-0.19952982773557082	1.668290895491328
1469	a135t	ti-05	01	1850.0	4.141472097830817	2.367868113800542	-10.991554487810562	33.838115863138	-1.43976859672713	-2.316601781678087	11.131708106365359	-33.68233213741754	0.8922561644387264	-2.852477055154054	-2.3515137245134317	11.050593830064594	-33.54777546097445	25.21442948912798	-25.41473824501867	-23.559700312746525	-0.20030875589068842	1.654729176381455
1470	a135t	ti-05	01	1855.0	4.143713510858936	2.368042242608516	-10.991815676577017	33.83852670933552	-1.436952171858069	-2.315714318283642	11.131565088505463	-33.68239942811876	0.8931100110162806	-2.867176422349462	-2.3531182490798623	11.051017206884666	-33.54841351573959	25.214753275367016	-25.410390818738726	-23.57397746942531	-0.1956375433717099	1.6407758059417077
1471	a135t	ti-05	01	1860.0	4.14822521847275	2.368230419582222	-10.990399902863727	33.83893013947397	-1.4337450178922335	-2.31496146259426	11.133534991603181	-33.679247034483645	0.8955062044610517	-2.8782952447492876	-2.3528523985634857	11.04871067810513	-33.551732227636265	25.21676065619247	-25.398912318905907	-23.58594397437116	-0.1821516627134372	1.6308166818213117
1472	a135t	ti-05	01	1865.0	4.15033416320598	2.366614272620935	-10.990872329396819	33.83802275741879	-1.4317362031886194	-2.314926555892489	11.134434771816366	-33.67652454066472	0.896520389079297	-2.8908445190882803	-2.3534956168015873	11.050161940154151	-33.55243953829304	25.21376470064291	-25.39223213885017	-23.596283570822774	-0.1784674382072602	1.6174811298201348
1473	a135t	ti-05	01	1870.0	4.151133044075402	2.365918116645069	-10.991501166678857	33.83566051624301	-1.4302179887434505	-2.314793971327862	11.133582197128282	-33.67864447676916	0.8973748970820976	-2.904338328764386	-2.3524422547796098	11.050142983195153	-33.55116379635178	25.21007746620922	-25.39269934263009	-23.60666835262522	-0.18262187642087113	1.603409113584
1474	a135t	ti-05	01	1875.0	4.150232386074924	2.3649650856922126	-10.99362285885763	33.835196119606536	-1.4302327964374433	-2.314855254241881	11.133657570990465	-33.67729993838454	0.8981252742990506	-2.916048027324811	-2.3531791646162556	11.051125039338581	-33.54822563456808	25.206538346441118	-25.39060514377435	-23.616095401095635	-0.18406679733323372	1.5904429453454831
1475	a135t	ti-05	01	1880.0	4.15205420887905	2.3653717516373463	-10.993885107374227	33.835862628377434	-1.431541373857769	-2.314744231754554	11.13408924005283	-33.674460856838095	0.8985624058268254	-2.9271437807912677	-2.3536656800116678	11.049287306632259	-33.54758113487043	25.207349272640553	-25.38809481657076	-23.627049080162053	-0.18074554393020748	1.5803001924785
1476	a135t	ti-05	01	1885.0	4.154173617348756	2.3658556968903173	-10.991776496030699	33.83436414430537	-1.4314882805142126	-2.3150506562671316	11.13647314754825	-33.67206198104522	0.8977970239739511	-2.938227457815287	-2.354559244249944	11.053315738987283	-33.551260936228786	25.208443345164987	-25.38433074630436	-23.636558281957978	-0.17588740113937362	1.5718850632070094
1477	a135t	ti-05	01	1890.0	4.157053577674714	2.3664353279716765	-10.992517958172993	33.83334574963411	-1.429472892927744	-2.3158187560198655	11.136679809946846	-33.67316878931834	0.8973443485353165	-2.9482557388366617	-2.3554228254728726	11.054543691305863	-33.55232650858987	25.207263119432795	-25.384436279783785	-23.644407803918828	-0.17717316035098918	1.5628553155139677
1478	a135t	ti-05	01	1895.0	4.160137290266416	2.365855134366004	-10.992040787083036	33.8328687012752	-1.4279374183403584	-2.31553661410173	11.141201508067633	-33.67247764297547	0.8973151285634358	-2.9580953268958106	-2.3559282951490426	11.054469885542867	-33.55084887298432	25.20668304855817	-25.377435038786494	-23.650265319219887	-0.1707519902283252	1.556417729338282
1479	a135t	ti-05	01	1900.0	4.164666647926249	2.3643570458563263	-10.993869183093745	33.8321102340319	-1.4275282257165456	-2.316061498502037	11.139820415780779	-33.67399203721697	0.8993613596672828	-2.967365783459219	-2.3571304900009373	11.056733420117084	-33.548399504297066	25.202598096794482	-25.378399985987492	-23.65149570971389	-0.17580188919301065	1.5511023870805936
1480	a135t	ti-05	01	1905.0	4.168868695169451	2.3636944186410633	-10.992572472061523	33.8368622172974	-1.4272218227392417	-2.315792351901952	11.141360194211652	-33.67419733819709	0.9005492772338174	-2.973881744100166	-2.3563955270629635	11.057011459341714	-33.54938004032108	25.207984163876944	-25.375302041392814	-23.65377715697305	-0.16731787751587035	1.5542070069038942
1481	a135t	ti-05	01	1910.0	4.176284752591418	2.363243813305465	-10.992904636660503	33.83865731946683	-1.429502457784488	-2.316386584537429	11.142692968315735	-33.67182987182869	0.902197473593997	-2.9781025184026846	-2.355752705388327	11.056392370099019	-33.54758669250265	25.208996496111794	-25.372828472240876	-23.648764793603224	-0.16383197612908162	1.5602317025085704
1482	a135t	ti-05	01	1915.0	4.183470909490731	2.3613866923808455	-10.998575642642706	33.83793821496123	-1.4300608774676085	-2.316403148607182	11.148504898099377	-33.671627885625874	0.9031872378908389	-2.982942328099377	-2.3564912130269358	11.057609674823548	-33.54681116205046	25.20074926469937	-25.36639977571045	-23.645164118862496	-0.16565051101107997	1.5555851458368721
1483	a135t	ti-05	01	1920.0	4.188666961811766	2.3608008601879127	-11.00089750185578	33.83755397781313	-1.4303423995911029	-2.3169231509806654	11.152103726999616	-33.670147690670134	0.9042892263094585	-2.988151751772806	-2.3557695367703726	11.05870786675564	-33.54785319627019	25.197457336145263	-25.361020287932828	-23.644399656245962	-0.16356295178756497	1.5530576798993003
1484	a135t	ti-05	01	1925.0	4.196803104167239	2.360349108436429	-11.002549402170006	33.84022411826955	-1.4298668768381362	-2.317616357249935	11.152264059196607	-33.66831576833784	0.9058722470738516	-2.991609424837691	-2.3549687211849712	11.056894266168959	-33.54833939105063	25.198023824535976	-25.357662696155455	-23.6412201667371	-0.1596388716194781	1.556803657798877
1485	a135t	ti-05	01	1930.0	4.201214425128281	2.3607096752695154	-11.005642013048488	33.84270752378995	-1.4288204802043467	-2.3176516629255266	11.153129661158461	-33.668208117883914	0.9092716002232037	-2.9954329570791023	-2.3563507265007892	11.054615860987584	-33.54860069483467	25.197775186010972	-25.352278999632123	-23.644554092298694	-0.15450381362115095	1.5532210937122777
1486	a135t	ti-05	01	1935.0	4.207237835347745	2.3598994317042923	-11.004423584030684	33.84607559075712	-1.4282016181070427	-2.317258195928183	11.154235671319588	-33.6675236259694	0.9116147985907885	-2.9987917693977435	-2.356259799153031	11.055046500974884	-33.550913543716845	25.201551438430727	-25.34713297009425	-23.64368077594499	-0.14558153166352383	1.5578706624857368
1487	a135t	ti-05	01	1940.0	4.209802556815994	2.3599894323776645	-11.005904231963918	33.84767236321479	-1.4277684130420327	-2.317806249785521	11.154674647420904	-33.66686998853675	0.9142378259689545	-3.0031634875124014	-2.356937408049746	11.05301079623042	-33.55245044081856	25.20175756362854	-25.34353217797445	-23.649737983334294	-0.1417746143459091	1.552019580294246
1488	a135t	ti-05	01	1945.0	4.212609693180446	2.360296532361347	-11.005529255828021	33.846549276580625	-1.427189703402912	-2.3190239813297717	11.154594260850953	-33.66453786402273	0.916339746929145	-3.0106587296847325	-2.356488687943674	11.05386681638915	-33.55619152650075	25.20131655311395	-25.339817540975318	-23.656862434559557	-0.13850098786136655	1.5444541185543947
1489	a135t	ti-05	01	1950.0	4.2148467733374435	2.3595741545237052	-11.0057131497639	33.84449794324819	-1.4276137667683981	-2.320736065920242	11.155977695733442	-33.66132802489582	0.9203490112933874	-3.0166258947439455	-2.356519197894023	11.055563714348976	-33.561078380322265	25.198358948008	-25.333351150557633	-23.663812985273815	-0.13499220254963262	1.5345459627341853
1490	a135t	ti-05	01	1955.0	4.215363767328098	2.35943329801184	-11.006348889841039	33.84326365917823	-1.4298277635200074	-2.321434458868404	11.15567480123946	-33.66070948606879	0.9235895518490949	-3.021060928069813	-2.355929761353597	11.05647728380398	-33.56187004667722	25.196348067349028	-25.332707355368647	-23.66701968496855	-0.13635928801961938	1.529328382380477
1491	a135t	ti-05	01	1960.0	4.214799590722404	2.359682166932683	-11.006412794958429	33.84284667876572	-1.4319167519317937	-2.322199131709979	11.157124530413272	-33.6580930776671	0.9252264995117322	-3.024718018845719	-2.355691333162386	11.056870313722213	-33.564673028717266	25.19611605073997	-25.329857931383863	-23.673412476280756	-0.13374188064389259	1.5227035744592143
1492	a135t	ti-05	01	1965.0	4.214009136051789	2.360339495981873	-11.00560193004168	33.84421925557355	-1.4326440443247241	-2.3218726039996573	11.158894293310187	-33.65702406309994	0.9286172295757118	-3.029006552852857	-2.3560148977338	11.05538808346218	-33.5653374418018	25.198956821513743	-25.32402918853842	-23.68096167287449	-0.1250723670246785	1.5179951486392547
1493	a135t	ti-05	01	1970.0	4.2134146109137065	2.3594364134783232	-11.008860136949943	33.84358053551035	-1.4340743208190023	-2.322189550566771	11.158911918250897	-33.654600406824166	0.9300826148144077	-3.0337311408084178	-2.356875855556949	11.05478866243639	-33.56909253274904	25.194156812038727	-25.321869745144635	-23.69149625576431	-0.12771293310590792	1.5026605562744173
1494	a135t	ti-05	01	1975.0	4.214245125980308	2.358703298782613	-11.012066290570827	33.84012693338255	-1.4363978630629501	-2.3226628528864848	11.15771109273064	-33.65659400557479	0.9307523890273721	-3.03781524570123	-2.3571020726702767	11.053547904334122	-33.57040547881096	25.186763941594336	-25.32719123976621	-23.697529766868037	-0.1404272981718755	1.489234174726299
1495	a135t	ti-05	01	1980.0	4.215768896223359	2.3580699861059506	-11.013135687985173	33.834304790912626	-1.437433118047244	-2.3221533409847304	11.158963893458768	-33.657734373491124	0.9308318096223295	-3.0412306908321285	-2.3566072443128796	11.052813295117474	-33.57169684024839	25.179239089033402	-25.327525129441998	-23.700952584052565	-0.14828604040859616	1.4782865049808365
1496	a135t	ti-05	01	1985.0	4.2156001206070535	2.357555936513456	-11.013374026708751	33.830322933326435	-1.4376908859244786	-2.3212870409917223	11.15967548069849	-33.65633757666485	0.9308846544792788	-3.046547129262964	-2.356209503170558	11.052134304384783	-33.57538467371282	25.17450484313114	-25.324755368403284	-23.710406881154505	-0.15025052527214555	1.464097961976634
1497	a135t	ti-05	01	1990.0	4.215249250871386	2.3565821311954145	-11.01733421699478	33.8297572377943	-1.4380785570989467	-2.321586651819105	11.158697847961216	-33.65856508858506	0.9293017976448341	-3.052914244503786	-2.3563612900836923	11.051256879984859	-33.57906987118432	25.16900515199493	-25.33023065189706	-23.72183927491556	-0.1612254999021303	1.447165877079371
1498	a135t	ti-05	01	1995.0	4.21397453874169	2.3563535337407675	-11.018669553394167	33.82910930832339	-1.4379391365210543	-2.321289491366211	11.158401802698096	-33.659647452920865	0.9285209754146126	-3.057915134053706	-2.357177331090711	11.049692497687143	-33.583511824403274	25.16679328866999	-25.33195330269542	-23.734937253118858	-0.16516001402543168	1.4318560355511316
1499	a135t	ti-05	01	2000.0	4.211634482886472	2.357409987138008	-11.022773336265603	33.82791609595762	-1.437132655070955	-2.320325717472403	11.158193434654045	-33.662319640351335	0.9278896484865624	-3.062320285955322	-2.3577188557621036	11.047556195014334	-33.5853939780258	25.162552746830023	-25.333694929754085	-23.74624244184242	-0.17114218292406136	1.4163103049876042
1500	a135t	ti-05	01	2005.0	4.210848420278312	2.357526392117613	-11.021587774161029	33.82501277195235	-1.4349481436993723	-2.3197779420087983	11.159078432059268	-33.662327616062626	0.9277071999608015	-3.0668968923894444	-2.357848364485206	11.04743711292727	-33.5877435363392	25.160951389908938	-25.33026806975073	-23.754203260008268	-0.169316679841792	1.40674812990067
1501	a135t	ti-05	01	2010.0	4.20776494985976	2.358170616634028	-11.023357449039652	33.823841097536544	-1.4330096418528755	-2.3203161801853116	11.157232222799806	-33.662514535183384	0.9276176626387435	-3.0719664524323083	-2.356954640257262	11.047413999181826	-33.589636990338306	25.15865426513092	-25.33099047178302	-23.76337913398629	-0.17233620665210125	1.3952751311446292
1502	a135t	ti-05	01	2015.0	4.202810893179904	2.3573019176285985	-11.026526208043611	33.82436095498232	-1.430854710992163	-2.321691288164531	11.158234012904975	-33.66064497312301	0.9283300799313052	-3.0762479208280276	-2.3571840977632594	11.04826418030171	-33.59222855511563	25.155136664567305	-25.326626879443424	-23.774585500225303	-0.17149021487611904	1.3805511643420019
1503	a135t	ti-05	01	2020.0	4.199537674339192	2.357095091214407	-11.029949215604583	33.82502377124627	-1.4286663748735788	-2.321768343447805	11.160218955363876	-33.66258694118802	0.9301089200452286	-3.083143252553324	-2.3573493875509475	11.050554830981909	-33.594753680407514	25.152169646856095	-25.3226937841003	-23.785153815190682	-0.1705241372442039	1.3670158316654124
1504	a135t	ti-05	01	2025.0	4.198404203355065	2.3575368535654984	-11.031900298509381	33.82383534923636	-1.4257615651096862	-2.3215499427934216	11.159900843484788	-33.663023677426054	0.9300385754466151	-3.0876677827654144	-2.357382925328559	11.048531989490023	-33.597690193667425	25.14947190429248	-25.32039576639776	-23.79580470891631	-0.17092386210527977	1.3536671953761683
1505	a135t	ti-05	01	2030.0	4.197607335306327	2.356941940444586	-11.033139404557101	33.82412266447284	-1.4236045590773994	-2.3216564671772573	11.1591877498065	-33.6625103011747	0.9308395570626355	-3.0921952380955324	-2.357315488418303	11.048178115152615	-33.600939776530815	25.147925200360323	-25.317744020560216	-23.804665052585708	-0.16981882019989314	1.3432601477746147
1506	a135t	ti-05	01	2035.0	4.194361035800332	2.357061827902857	-11.031112132430591	33.82502025615307	-1.4225197562300493	-2.3219067985843185	11.16058553968874	-33.66197721188945	0.9318404603031888	-3.097784139993671	-2.3573202301373204	11.048452079752053	-33.60464985738894	25.150969951625335	-25.31397776671189	-23.816941111967544	-0.16300781508655504	1.3340288396577904
1507	a135t	ti-05	01	2040.0	4.191664351065236	2.357042412534638	-11.029135477261962	33.82555677115435	-1.4217701483111616	-2.3225541635314975	11.157159875070644	-33.662135557027085	0.9325987979814102	-3.10241926046154	-2.3571033256810794	11.048874997906522	-33.60349079676701	25.15346370642703	-25.31670119581769	-23.822474033937876	-0.16323748939066007	1.330989672489153
1508	a135t	ti-05	01	2045.0	4.189461773068379	2.356463409784305	-11.027949141800985	33.82544062123103	-1.4197706800390273	-2.323182383620492	11.153066251696464	-33.662725019104094	0.9340536973445878	-3.1062962142805217	-2.357085958862234	11.051140173702407	-33.60318681408041	25.15395488921435	-25.31855813372256	-23.825967040452376	-0.16460324450821062	1.3279878487619747
1509	a135t	ti-05	01	2050.0	4.185031988204342	2.356981034539267	-11.027281663744544	33.82762470442569	-1.4176027412395826	-2.3228326967109645	11.15027032678236	-33.65959771787219	0.9352290509137883	-3.1099277349573815	-2.3575295203460582	11.053986574830038	-33.602160470732485	25.15732407522041	-25.314533778126588	-23.830599163001544	-0.15720970290617942	1.3267249122188645
1510	a135t	ti-05	01	2055.0	4.182666639437132	2.35834334204126	-11.02412447257295	33.82870262435198	-1.4147808505599901	-2.322513804891647	11.147586047714025	-33.65834988057544	0.9363923308429155	-3.1135390985406395	-2.357239045218519	11.054688622000189	-33.60151712880103	25.162921493820292	-25.31166615747014	-23.834940011122868	-0.14874466364984684	1.3279814826974246
1511	a135t	ti-05	01	2060.0	4.181831380776229	2.357791824362193	-11.02210716159716	33.83089768268468	-1.411372091407188	-2.3230275792365758	11.146094202836336	-33.65837538734245	0.9367198393983003	-3.1175909050809243	-2.357482394910333	11.056855473216094	-33.60135563891029	25.16658234544971	-25.30996101575158	-23.837742084909223	-0.14337867030186757	1.3288402605404883
1512	a135t	ti-05	01	2065.0	4.1828760534179255	2.35727252588404	-11.021412858469242	33.83158911920733	-1.4093081878862568	-2.3244383940597246	11.145208086244299	-33.658334212337415	0.9392173251482349	-3.123507290778857	-2.357368958826592	11.057468598196321	-33.60083516712345	25.167448786622128	-25.307655382890864	-23.841366765114653	-0.14020659626873666	1.3260820215074745
1513	a135t	ti-05	01	2070.0	4.1818320336533	2.357664901775987	-11.020026346163055	33.83332213218902	-1.4071583775644498	-2.324156186598265	11.142030295999493	-33.65761543445084	0.9430742542450672	-3.1278488868868126	-2.3584068402403524	11.058182071741335	-33.60128872897904	25.17096068780195	-25.303825448368993	-23.847530350711573	-0.13286476056704188	1.3234303370903788
1514	a135t	ti-05	01	2075.0	4.179944138979554	2.3583245578518572	-11.018500423243204	33.83444688992758	-1.4051061541771128	-2.3240432685979333	11.139559151668738	-33.654581759543724	0.9457260330790593	-3.130580258483969	-2.3595328134568145	11.059608192962553	-33.6021364870787	25.174271024536232	-25.298445997570976	-23.85269722707738	-0.12417497303474434	1.3215737974588535
1515	a135t	ti-05	01	2080.0	4.178711767558177	2.35751620599017	-11.017825136037336	33.8352532780464	-1.402802112382281	-2.3247918408768165	11.14020127310889	-33.6531974645628	0.9484952734896905	-3.132415222572449	-2.359275601631636	11.06115895608652	-33.602096330354186	25.174944347999237	-25.29209487122332	-23.85391643091357	-0.11715052322408326	1.3210279170856651
1516	a135t	ti-05	01	2085.0	4.1770684586122115	2.357919780589316	-11.017717058068646	33.835096023948715	-1.4024022711056003	-2.3258976951571975	11.139464954574303	-33.653949957831834	0.9513104908003753	-3.1347050348329293	-2.3598303749611365	11.06275220483678	-33.600886464818196	25.175298746469387	-25.291474478719955	-23.85560121116327	-0.11617573225056788	1.319697535306119
1517	a135t	ti-05	01	2090.0	4.177141358779019	2.3570352227995457	-11.015683722775472	33.83641227554503	-1.4026998104939854	-2.3258654230755695	11.138827935581489	-33.651566152143346	0.9532383374395359	-3.13711439540616	-2.3596167185745305	11.062688905526722	-33.600744402041194	25.177763775569105	-25.288065112691875	-23.857645251716143	-0.11030133712277035	1.3201185238529618
1518	a135t	ti-05	01	2095.0	4.177300919233316	2.356568045281317	-11.01404031609434	33.83670670847384	-1.4027208095282406	-2.3266949830022705	11.1410938721013	-33.65001919118861	0.9574025884747979	-3.140503623860663	-2.3589193495399763	11.06250666588556	-33.59914849444335	25.179234437660817	-25.28093852314303	-23.858763882725107	-0.10170408548221133	1.32047055493571
1519	a135t	ti-05	01	2100.0	4.177929977725331	2.3564288942961005	-11.014085034502456	33.8372794340162	-1.4015871497479677	-2.326605738071211	11.142829584873345	-33.64943971084251	0.9614817844866674	-3.1432288862525857	-2.3593647972634657	11.063615009075352	-33.59629520542505	25.179623293809847	-25.273321229301672	-23.857343902140418	-0.09369793549182504	1.3222793916694293
1520	a135t	ti-05	01	2105.0	4.176549618822768	2.356035768843374	-11.014314119986071	33.837497205938554	-1.399657078786561	-2.3266501284156544	11.141648391736803	-33.648080198997356	0.965166228583778	-3.1455494594383664	-2.3597139360773625	11.063942854934101	-33.596336631389946	25.179218854795856	-25.26757278587899	-23.861107553148805	-0.08835393108313383	1.3181113016470505
1521	a135t	ti-05	01	2110.0	4.174845730880614	2.357153796168451	-11.01447796315114	33.83572480906198	-1.3981168557981278	-2.3264721255521223	11.143285798176903	-33.64697986502557	0.9679072378757522	-3.147597001955086	-2.360260482755769	11.064091968036102	-33.595362460208	25.17840064207929	-25.260375810323165	-23.86428224600214	-0.08197516824387563	1.3141183960771485
1522	a135t	ti-05	01	2115.0	4.173731721015594	2.356737736433148	-11.017131582639815	33.83523745076745	-1.3959942885026544	-2.3270340670338716	11.146475981733897	-33.645695164677775	0.9705831469199434	-3.1488111168980755	-2.3601781798700694	11.064565678133714	-33.59652207666867	25.174843604560785	-25.25166439156046	-23.86721397428751	-0.07682078699967576	1.3076296302732757
1523	a135t	ti-05	01	2120.0	4.171403652556592	2.3554438319578686	-11.018947312107189	33.83525731351539	-1.3942658593507584	-2.3274764015302227	11.14770481385985	-33.64397265562278	0.9741085474489154	-3.1527564115719224	-2.35990525184945	11.068081574695928	-33.5954541068536	25.171753833366072	-25.243901555195002	-23.868630543022455	-0.07214772182893014	1.303123290343617
1524	a135t	ti-05	01	2125.0	4.170269785935155	2.3550228547175425	-11.020528817679201	33.83290719017958	-1.3928260113832727	-2.327258371382312	11.149019496641042	-33.642880855077415	0.9785888858057654	-3.1552562353250555	-2.3601719294836694	11.06991633768772	-33.593321801243945	25.167401227217923	-25.23535685539619	-23.868563842429793	-0.06795562817826806	1.2988373847881292
1525	a135t	ti-05	01	2130.0	4.16998951981947	2.3557603250854298	-11.01852967857572	33.83016676489165	-1.3908642315392075	-2.3267484691275984	11.149569951560864	-33.641317814746984	0.9818060323215823	-3.157691820185605	-2.360428051428226	11.069633241124441	-33.59177618161817	25.16739741140136	-25.227554531531343	-23.870273292288093	-0.060157120129982644	1.297124119113267
1526	a135t	ti-05	01	2135.0	4.16859630577067	2.355837404066085	-11.016671553207786	33.829456795699905	-1.3905323124961653	-2.327198347693961	11.149610865440511	-33.64200592311665	0.986985556656722	-3.1597846293913587	-2.3599206068240073	11.070951012199973	-33.588453599548785	25.168622646558205	-25.22314016120954	-23.868611517793507	-0.0545175146513337	1.300011128764698
1527	a135t	ti-05	01	2140.0	4.166337969520383	2.354601888039666	-11.017736964738848	33.83054551828804	-1.3917856512756694	-2.326562425040177	11.150580207232588	-33.640721985891965	0.9913680786492189	-3.163548793940605	-2.3592707223581764	11.072294353127985	-33.58678453061953	25.167410441588856	-25.217121776326003	-23.870971724269943	-0.04971133473714673	1.2964387173189138
1528	a135t	ti-05	01	2145.0	4.163685144396466	2.3541686442958696	-11.017826690314964	33.833463427588875	-1.3921804421363042	-2.325574265548995	11.150806856484605	-33.63908262844505	0.9942668501007332	-3.1678772995752484	-2.359143352322653	11.072985739132307	-33.584723470673055	25.16980538156978	-25.211763629545015	-23.87507323904218	-0.041958247975234286	1.2947321425276002
1529	a135t	ti-05	01	2150.0	4.162319544269203	2.3543960299740636	-11.019634134745257	33.834933929176486	-1.3931705938124577	-2.325095939786993	11.153807060017888	-33.6403545471512	0.9961874808162604	-3.1705530165231455	-2.3596953464624226	11.0730748270058	-33.5847601259386	25.169695824405295	-25.2086265399165	-23.879614117649165	-0.038930715511206415	1.2900817067561299
1530	a135t	ti-05	01	2155.0	4.159810597962374	2.3551386480798167	-11.02071726721139	33.83343612308666	-1.3942942700067467	-2.323599720547793	11.157431814580681	-33.64218916850625	0.9985338067449633	-3.1739412751352267	-2.359134653902149	11.072913084889194	-33.5850750512526	25.16785750395509	-25.204117537735147	-23.885427297438408	-0.03626003378005649	1.2824302065166826
1531	a135t	ti-05	01	2160.0	4.159328149358072	2.3545039015054523	-11.020000108232992	33.83278264987136	-1.3954475484051645	-2.3226673544052576	11.160565698264595	-33.642631570525865	0.9997961657715282	-3.175326254168318	-2.36027772024041	11.074485295992076	-33.584716915810965	25.167286443143823	-25.200384609300166	-23.886507444869547	-0.033098166156342756	1.2807789982742754
1532	a135t	ti-05	01	2165.0	4.1579732591514285	2.3536345630597117	-11.01971763976389	33.834685043153506	-1.394317356280132	-2.3233956486201293	11.164293202141062	-33.641561532634306	1.000706743764639	-3.1765590888198014	-2.3606983384321323	11.076170039024095	-33.58371705033802	25.16860196644933	-25.19427459162887	-23.886831179414425	-0.0256726251795385	1.2817707870349047
1533	a135t	ti-05	01	2170.0	4.158519288101247	2.352225098640639	-11.020238831078531	33.8363955643935	-1.3941549498331864	-2.322543839376504	11.16459921568507	-33.64426817553742	1.002288220905515	-3.178040065716781	-2.359825019572726	11.077912727765643	-33.586380139824605	25.168381831955607	-25.194079528156525	-23.887813209247224	-0.02569769620091833	1.2805686227083832
1534	a135t	ti-05	01	2175.0	4.159700791159808	2.352676621573418	-11.022616594418198	33.83785093093632	-1.3947028012112115	-2.322264500812842	11.1631925893288	-33.64429620436985	1.0046819024057807	-3.1826386460251435	-2.360797626328741	11.081950402386699	-33.58626693690981	25.16791095809154	-25.193389014659324	-23.888052015717186	-0.02547805656778479	1.2798589423743536
1535	a135t	ti-05	01	2180.0	4.1578294390342005	2.3513320024124456	-11.025161959103974	33.84033315019648	-1.3954581510193282	-2.322304805357002	11.163624129071401	-33.64168060194143	1.0073755364236787	-3.1862657210016643	-2.360986047363858	11.07825997326526	-33.58517773027873	25.16650319350495	-25.18844389282268	-23.896340086344793	-0.02194069931772802	1.2701631071601582
1536	a135t	ti-05	01	2185.0	4.156004949961128	2.351102597044985	-11.02562394062097	33.84250221878852	-1.3997536987883104	-2.322617815208465	11.162779223652109	-33.64120348163866	1.0087379795286662	-3.1894657620307734	-2.3610362876813253	11.07624868938635	-33.58392859004628	25.167980875212532	-25.192057792454662	-23.902177000410894	-0.024076917242130236	1.2658038748016374
1537	a135t	ti-05	01	2190.0	4.151473577017855	2.350676112946851	-11.02592750722199	33.84267482491173	-1.403226474526049	-2.322431416332933	11.163088272007936	-33.64395350905238	1.011985428222124	-3.193878067738602	-2.3608618055944026	11.076312891902829	-33.58402606367884	25.167423430636592	-25.1945376996813	-23.910979468091163	-0.02711426904470926	1.2564439625454291
1538	a135t	ti-05	01	2195.0	4.149904612462403	2.3509070680758755	-11.028413899087935	33.843538416812194	-1.4053345860497206	-2.3222762334299287	11.163469320385026	-33.6445237667783	1.0162444925995728	-3.1974616270429634	-2.3620253687329527	11.07379224446556	-33.58614505836458	25.166031585800134	-25.19242077327335	-23.92193519721253	-0.02638918747321739	1.2440963885876037
1539	a135t	ti-05	01	2200.0	4.150136314340352	2.35060198644751	-11.028219775575657	33.84750070735413	-1.4069188700749735	-2.3220912476696323	11.163978158757711	-33.64271419627006	1.021442074444199	-3.201787389305095	-2.3632144819945062	11.073159545710489	-33.586377715623	25.16988291822598	-25.186304080812757	-23.928083726871762	-0.01642116258677717	1.2417991913542181
1540	a135t	ti-05	01	2205.0	4.14945734741213	2.350062461396037	-11.028539866813821	33.8473474810349	-1.4091893924427945	-2.321300776389163	11.166277088391464	-33.64029863123311	1.02588266694471	-3.2052998763950997	-2.363036988833132	11.073896610258872	-33.58588766008868	25.168870075617118	-25.178629044728893	-23.930870567645908	-0.009758969111775428	1.2379995079712103
1541	a135t	ti-05	01	2210.0	4.1480619084348405	2.3501424137327356	-11.029444089087681	33.84766784769097	-1.410058910436607	-2.3210931477603367	11.16808252295791	-33.63886741014537	1.0310277088589437	-3.211849375227771	-2.3625805209726156	11.073728773190037	-33.58600805277881	25.168366172336025	-25.170909236525464	-23.93864726735432	-0.0025430641894388373	1.2297189049817057
1542	a135t	ti-05	01	2215.0	4.146740316576089	2.3504242198442333	-11.029485249601098	33.84913857488703	-1.4123568540155673	-2.3214089060285827	11.167336583619264	-33.6357683775298	1.0345750605286983	-3.21851579244377	-2.362962933580533	11.072304961528019	-33.58588538980414	25.170077545130162	-25.167622493425988	-23.948318837724333	0.0024550517041745934	1.2217587074058294
1543	a135t	ti-05	01	2220.0	4.146732230690492	2.3502935730674035	-11.03307286244196	33.847711242539866	-1.4132142202419733	-2.321094610615505	11.167654266809224	-33.63449740749903	1.0401340619699284	-3.2246277230936884	-2.363273448593884	11.074570287638169	-33.58809043141324	25.164931953165308	-25.161017909577357	-23.954689084772152	0.003914043587950999	1.2102428683931556
1544	a135t	ti-05	01	2225.0	4.144944651592146	2.3500097019096557	-11.034439435654596	33.849359081530515	-1.4133289883353557	-2.3208121056041624	11.166829925925128	-33.6326448925738	1.0456203290732404	-3.229677010247052	-2.3638939956054874	11.075202431123527	-33.59074028649179	25.164929347785574	-25.15433573151495	-23.96416420962865	0.010593616270622164	1.2007651381569246
1545	a135t	ti-05	01	2230.0	4.142070594239519	2.3500021677855023	-11.034419977367412	33.84952166075548	-1.4138259203987622	-2.3207838313942215	11.16773773454932	-33.630743813809886	1.0498397956269836	-3.235666903033889	-2.3631057058094975	11.074468895246243	-33.593268057755076	25.16510385117357	-25.147776035426567	-23.975501177112697	0.017327815747002262	1.1896026740608718
1546	a135t	ti-05	01	2235.0	4.141310244126508	2.349981921792749	-11.033218627678025	33.849268825658775	-1.4155321948536759	-2.3207231141908764	11.16652077683073	-33.62844340335613	1.0555345350456502	-3.241994996545063	-2.3626602241238106	11.07465543811527	-33.59597977888493	25.166032119773497	-25.1426434005243	-23.984669317312026	0.02338871924919772	1.1813628024614715
1547	a135t	ti-05	01	2240.0	4.14028400945469	2.3499975677970197	-11.030602378147472	33.850915599664674	-1.4175635103013948	-2.3203536496148347	11.165215485275327	-33.62892721978427	1.0620061638211629	-3.2484877315866583	-2.363448455476178	11.075300099639284	-33.595384100885305	25.17031078931422	-25.139622730604014	-23.99173617885417	0.030688058710207855	1.1785746104600534
1548	a135t	ti-05	01	2245.0	4.137388753067032	2.3508027341319058	-11.0304820348644	33.852642989832944	-1.41867459403422	-2.3196500018878923	11.16417108605223	-33.628982534672346	1.0692704661206285	-3.2547154890210095	-2.3638883770137262	11.076611701456647	-33.595806354137295	25.17296368910045	-25.1338655784216	-24.000409765648353	0.03909811067885016	1.1725539234520959
1549	a135t	ti-05	01	2250.0	4.135368361316374	2.35016543338557	-11.031042546180643	33.853677013749724	-1.4209373433247863	-2.319059689860683	11.164545763336308	-33.630316966635505	1.0750289297088695	-3.2607698148773627	-2.3649168849728377	11.079138092333286	-33.59689625683309	25.17279990095465	-25.130739306775794	-24.00807650303363	0.04206059417885655	1.1647233979210192
1550	a135t	ti-05	01	2255.0	4.135126764183312	2.3503319348322966	-11.031482153133938	33.8549358151265	-1.423906301659614	-2.319505372008959	11.163800239662782	-33.629077887357454	1.080042215022464	-3.266233336697645	-2.3649142898112103	11.080422671607444	-33.598519626135676	25.17378559682486	-25.128647106340782	-24.014117816853776	0.04513849048407792	1.159667779971084
1551	a135t	ti-05	01	2260.0	4.1353023913191445	2.349948729330985	-11.033717628027583	33.85568391657642	-1.4268501169207324	-2.320206449961512	11.166571775209874	-33.62796258234559	1.085451760034365	-3.272871198877707	-2.3657507116493224	11.08098687380265	-33.5979650625342	25.17191501787982	-25.122995613983594	-24.020297707939438	0.04891940389622462	1.1516173099403808
1552	a135t	ti-05	01	2265.0	4.135133663531196	2.349914971295367	-11.033994924946793	33.85648706492444	-1.4298445121589096	-2.319477577428315	11.166337099463915	-33.627438876080724	1.0902006386148775	-3.277687830333829	-2.366100154405825	11.081350452344559	-33.596945976080434	25.17240711127301	-25.120223227589154	-24.024249844944332	0.05218388368385618	1.1481572663286777
1553	a135t	ti-05	01	2270.0	4.133296589529391	2.349550423344701	-11.03554137147226	33.854563029681636	-1.4332857400701566	-2.3191944258837536	11.166359694408541	-33.626504806666475	1.0935938737743074	-3.280785599536486	-2.366692114005491	11.083479131481656	-33.59726821391399	25.168572081554075	-25.11903140443754	-24.027970206444923	0.04954067711653565	1.1406018751091516
1554	a135t	ti-05	01	2275.0	4.1313703507270985	2.3499606588041915	-11.034677501264701	33.85573904042822	-1.4360458244845373	-2.318193820216921	11.168322363480979	-33.62503455745453	1.0971122040600465	-3.2823875943949727	-2.3661157049065986	11.085997421182736	-33.597498918503426	25.17102219796771	-25.11383963461497	-24.02863444589516	0.057182563352739635	1.1423877520725476
1555	a135t	ti-05	01	2280.0	4.1269232747297036	2.350635494294999	-11.036182271692118	33.85705407687247	-1.4377523021945375	-2.3177161152827233	11.167951894189097	-33.62495300577738	1.1010207153074854	-3.2826663024047895	-2.3667106190013443	11.086510477292952	-33.5981912512726	25.171507299475355	-25.11144881375806	-24.03413442065608	0.06005848571729544	1.1373728788192743
1556	a135t	ti-05	01	2285.0	4.1213272775513845	2.350685167776706	-11.038121990551168	33.85795355217194	-1.438849217785418	-2.3185101031549658	11.169415855982042	-33.62181676776244	1.1055386515699035	-3.2834628262024546	-2.367533521875957	11.084946510737716	-33.59951542151406	25.17051672939748	-25.104221581150878	-24.044237981303375	0.06629514824660276	1.126278748094105
1557	a135t	ti-05	01	2290.0	4.116927357890581	2.350975866856368	-11.037418160757676	33.85635622656352	-1.4402978245998728	-2.3188823733665562	11.172464260392223	-33.62054153005488	1.1109393471302962	-3.285226629171865	-2.367565607303504	11.085569268126832	-33.60050412227909	25.16991393266221	-25.096318120498786	-24.050799732737048	0.07359581216342548	1.1191141999251641
1558	a135t	ti-05	01	2295.0	4.110614423010686	2.3510445409430925	-11.035905757934978	33.854638180341205	-1.4422497740712836	-2.3190348963688105	11.170865903403412	-33.621531047013136	1.1138131933609237	-3.28821339024845	-2.368162173040342	11.08508968071473	-33.59894174054912	25.16977696334932	-25.098136620688894	-24.059613200112494	0.07164034266042663	1.1101637632368266
1559	a135t	ti-05	01	2300.0	4.104825674332329	2.3517319860369112	-11.034712578962562	33.85576003494402	-1.4439956196067758	-2.318450648130975	11.167526070425213	-33.62017905911824	1.1160699072196236	-3.2920165222137334	-2.3689503666616822	11.084732736815079	-33.59896989413501	25.172779442018367	-25.099029349211158	-24.07037837186302	0.07375009280720946	1.1024010701553486
1560	a135t	ti-05	01	2305.0	4.097426332252885	2.350974601108053	-11.033384611939583	33.85744565421209	-1.4443830411377767	-2.3186856446209068	11.167918941347846	-33.620569455622686	1.1186981765717763	-3.2958573943281393	-2.3682235707202097	11.08420451623445	-33.60056163052789	25.17503564338056	-25.097021023461746	-24.083011747088904	0.07801461991881453	1.092023896291657
1561	a135t	ti-05	01	2310.0	4.091014189711312	2.350794440471089	-11.033307994486185	33.85670180996457	-1.4460303493410283	-2.3196130776712804	11.16865081551558	-33.61943182718056	1.1216518634566184	-3.301680786444015	-2.3672594843933465	11.08660049017923	-33.60268630639569	25.174188255949474	-25.094772575220674	-24.094011897342508	0.07941568072880045	1.0801763586069661
1562	a135t	ti-05	01	2315.0	4.086446763050787	2.3502477722742094	-11.032546109442553	33.85590245031571	-1.4488988066636785	-2.3201012095967566	11.169062095931196	-33.621062299493964	1.124467594549688	-3.305622539930645	-2.366823575028184	11.088619383628869	-33.60454284622072	25.173604113147366	-25.096532625273515	-24.10192281449989	0.07707148787385165	1.0716812986474764
1563	a135t	ti-05	01	2320.0	4.080664096662448	2.3496619927861744	-11.033148636416776	33.85400984584197	-1.4518793974260897	-2.3203415965498118	11.16828853239177	-33.621522053483716	1.126933169327796	-3.3100200974257428	-2.367487527274544	11.090834933484627	-33.605204824490116	25.17052320221137	-25.09852134574005	-24.111213419043327	0.07200185647132074	1.0593097831680431
1564	a135t	ti-05	01	2325.0	4.075430958897328	2.349861217080282	-11.032127888690937	33.85430715731341	-1.4546693060859788	-2.3201213026500587	11.169661902166945	-33.62120210563677	1.12869539820459	-3.311289640584297	-2.368149906618104	11.091573054498445	-33.60677667789839	25.17204048570275	-25.097635414001267	-24.119212211705015	0.07440507170148436	1.0528282739977364
1565	a135t	ti-05	01	2330.0	4.07074590499276	2.3504218465873676	-11.032255724664322	33.85579664155225	-1.4578779557148538	-2.3201293749752607	11.166928089828883	-33.61977672741926	1.1316789302870416	-3.3124225202415216	-2.369207838001503	11.092318601446612	-33.60768098587848	25.1739627634753	-25.099177037993446	-24.12624683768213	0.0747857254818527	1.0477159257931667
1566	a135t	ti-05	01	2335.0	4.066753396152817	2.3499775296547347	-11.033290979753412	33.85567238596509	-1.461878381848738	-2.321398070633556	11.169752342587364	-33.61838514673621	1.1347878239856128	-3.315681882002828	-2.3697859267125096	11.093793997014526	-33.60856460670881	25.172358935866416	-25.09712143264553	-24.133485022256806	0.07523750322088674	1.03887391360961
1567	a135t	ti-05	01	2340.0	4.063541024687002	2.3503533417980975	-11.031622035582402	33.85561563971485	-1.4630375245414093	-2.3217195872327383	11.172320252272325	-33.61715433347905	1.1380333003862946	-3.318842691700267	-2.369325962815679	11.093898404629796	-33.60910267298363	25.174346945930544	-25.09155789259458	-24.13983189818278	0.08278905333596498	1.0345150477477638
1568	a135t	ti-05	01	2345.0	4.0618951873161215	2.3512416288594133	-11.032207337005428	33.85620574626458	-1.4643230783408099	-2.321494630916972	11.174157219374397	-33.61751220353504	1.1395735727227139	-3.3227631683761607	-2.369581728227013	11.094758609634303	-33.60720228924552	25.175240038118563	-25.089599120695713	-24.14289338889827	0.0856409174228503	1.032346649220294
1569	a135t	ti-05	01	2350.0	4.059787020159684	2.351053855244618	-11.03357579037745	33.85517115216224	-1.4655800900595883	-2.3214412655223797	11.174134133395468	-33.61775304686884	1.1402087644064733	-3.3253323756329456	-2.369462738876952	11.09503671752574	-33.61016288958343	25.17264921702941	-25.09043150464887	-24.150134266407903	0.08221771238054032	1.022514950621506
1570	a135t	ti-05	01	2355.0	4.058102136266165	2.3509622522422915	-11.034190630493512	33.85242336956409	-1.4670381239641546	-2.322110344592493	11.175185810417958	-33.616155579831634	1.1426011755218948	-3.327890925566377	-2.369656988777295	11.09438310752733	-33.61206128231567	25.16919499131287	-25.087517062448427	-24.15712395286585	0.08167792886444403	1.0120710384470222
1571	a135t	ti-05	01	2360.0	4.054619627714091	2.3510281267473885	-11.032668814709648	33.852286181760476	-1.472079517161662	-2.321429302573183	11.174773723750736	-33.61588671841883	1.144876443268073	-3.330768301720237	-2.3690984349896147	11.09427622759527	-33.61381942992135	25.17064549379822	-25.089745371134867	-24.164790311321845	0.08090012266335123	1.005855182476374
1572	a135t	ti-05	01	2365.0	4.0506592427740795	2.351328798402716	-11.033170278153076	33.85255066042522	-1.4753983518229048	-2.32087375276763	11.175954907480966	-33.6156243025715	1.1463201899759838	-3.3349526733661534	-2.36952206502645	11.097035871288474	-33.61574161371283	25.170709180674862	-25.089621309705084	-24.172521238042876	0.08108787096977821	0.9981879426319864
1573	a135t	ti-05	01	2370.0	4.046472615721726	2.3511732944581945	-11.030669957297418	33.85164181554404	-1.4774629900575287	-2.320511669912235	11.1760944450702	-33.614788545587245	1.1491043500213216	-3.338411648798069	-2.3692469921221235	11.09730580302417	-33.61569521068606	25.172145152704818	-25.087564410465486	-24.17957543286036	0.0845807422393321	0.9925697198444574
1574	a135t	ti-05	01	2375.0	4.043625975975515	2.3511699720737185	-11.029616784549782	33.853686137333874	-1.4776654584918576	-2.3198485502733734	11.176092061510278	-33.61355323972158	1.1504402816473354	-3.344594406153889	-2.3693333451124228	11.09582667078214	-33.619722428188915	25.17523932485781	-25.0845349053292	-24.194197532697572	0.09070441952860975	0.9810417921602372
1575	a135t	ti-05	01	2380.0	4.0402783799076465	2.351927081549532	-11.028338361769807	33.85583026717159	-1.4784556205558552	-2.3199578278711877	11.17650728752649	-33.613079203642926	1.1519502953451906	-3.3494034741753125	-2.3700682619254154	11.096780544744048	-33.62136210398288	25.179418986951315	-25.083035069198285	-24.203774915431914	0.09638391775303035	0.975644071519401
1576	a135t	ti-05	01	2385.0	4.037935337000914	2.352369147673588	-11.028180779366208	33.855229119122725	-1.4789213320713142	-2.320725353903459	11.178307204901827	-33.613105913534376	1.1527357278926813	-3.354444016053869	-2.370395067450619	11.097354404692858	-33.622308242170426	25.179417487430108	-25.081709666714637	-24.211857583981143	0.09770782071547046	0.967559903448965
1577	a135t	ti-05	01	2390.0	4.035033281678736	2.352122516871779	-11.028498865602009	33.85451290511239	-1.4788627667139012	-2.3211979594684604	11.179804122703157	-33.61297807103771	1.1535392737405947	-3.3606538038163642	-2.369779236808942	11.099530033956876	-33.62335131248749	25.178136556382157	-25.07969540077632	-24.219221037477187	0.09844115560583688	0.9589155189049698
1578	a135t	ti-05	01	2395.0	4.032632615491706	2.351839939465977	-11.02968762508124	33.85680563466684	-1.4791800141475386	-2.320683569976055	11.183221904792498	-33.612242320662205	1.1550122171332176	-3.3647517978838195	-2.3702071848781516	11.101708831109466	-33.623296736178254	25.17895794905158	-25.07387178286008	-24.22391427233905	0.10508616619149791	0.9550436767125277
1579	a135t	ti-05	01	2400.0	4.030304587019338	2.3517457164733386	-11.028472006730667	33.85709195978595	-1.4788599480880966	-2.320535829888224	11.18357213596238	-33.611902750706385	1.157141924272488	-3.369029586182765	-2.3692211314769427	11.10323391741334	-33.62483977792516	25.18036566952862	-25.070584468447837	-24.229551991152192	0.10978120108078215	0.9508136783764272
1580	a135t	ti-05	01	2405.0	4.029974271425887	2.350723272552194	-11.026924958540157	33.8551453689745	-1.4782849873201847	-2.3203888151471546	11.18495620705874	-33.61153914156427	1.1583718948579604	-3.3726065848155575	-2.369435420698943	11.103537178525956	-33.62333470255894	25.178943682986535	-25.066884842114913	-24.2318652581216	0.11205884087162232	0.9470784248649338
1581	a135t	ti-05	01	2410.0	4.028394321039861	2.350612015785563	-11.025661531206842	33.85552254677768	-1.4773850974814702	-2.319719022051565	11.184494756268053	-33.609124611916165	1.1617587656335444	-3.3757358109261997	-2.3686333866468257	11.104694840534073	-33.62501069997342	25.1804730313564	-25.059975209547602	-24.236290735972513	0.12049782180879731	0.9441822953838859
1582	a135t	ti-05	01	2415.0	4.026445220713721	2.3503775221746404	-11.026181294863736	33.85447204393218	-1.4771924914644023	-2.3194771208310487	11.185444847631155	-33.609676099412525	1.1643453705614997	-3.3803641110719034	-2.3678707544960735	11.105503370728918	-33.626099362688315	25.17866827124308	-25.056555493515322	-24.24238563681365	0.1221127777277573	0.9362826344294284
1583	a135t	ti-05	01	2420.0	4.0245063937273065	2.3506613564231986	-11.02731390109847	33.85358294919646	-1.477958764110979	-2.3194624918354254	11.187114654765802	-33.610435127891115	1.16707775896591	-3.3839039247987017	-2.3680671187531233	11.10372413472079	-33.62934365521217	25.176930404521187	-25.05366397010581	-24.253084170315894	0.12326643441537755	0.9238462342052927
1584	a135t	ti-05	01	2425.0	4.022183295922835	2.350837074204025	-11.028168443570635	33.85202940787619	-1.4789535050695004	-2.3195495148114182	11.188436794073532	-33.61086483057498	1.1704131734459917	-3.3902347152624768	-2.367688532505377	11.104472042030102	-33.6316947755889	25.174698038509575	-25.050517882936376	-24.262962685403814	0.12418015557319961	0.9117353531057617
1585	a135t	ti-05	01	2430.0	4.021097910247598	2.350824038627726	-11.027735617668625	33.852449743793066	-1.480784741799036	-2.320122222264426	11.188491887801614	-33.6112831107308	1.1734989514325191	-3.3947417432781637	-2.367000147180952	11.10410490335004	-33.63172888476317	25.17553816475217	-25.05019923556013	-24.268267961624648	0.12533892919203993	0.9072702031275206
1586	a135t	ti-05	01	2435.0	4.0212249659651205	2.3515707241490453	-11.026173704481517	33.85238880451065	-1.4822756826655261	-2.3209240712046637	11.18978700872107	-33.6081775068093	1.1767520327825634	-3.4006510444664038	-2.3666592446961467	11.102885165444025	-33.63253787770104	25.17778582417818	-25.044838219175855	-24.27573803545444	0.13294760500232528	0.9020477887237384
1587	a135t	ti-05	01	2440.0	4.019557823530609	2.3513718479965213	-11.025077523001562	33.853719878384595	-1.4848652214518536	-2.3218154513359153	11.190948649580026	-33.60788740380934	1.1808480610720165	-3.406561479549797	-2.366405393603365	11.101751256159785	-33.634462158104256	25.180014203379557	-25.042771365945068	-24.286119951567027	0.1372428374344885	0.8938942518125295
1588	a135t	ti-05	01	2445.0	4.017614465488638	2.3513314319349017	-11.027594472184635	33.85206136838491	-1.4881707605932846	-2.3217867618370973	11.194017931239339	-33.6108312115776	1.1846548254386282	-3.4123111141354183	-2.3665017594579445	11.102133835915954	-33.637659810526934	25.175798328135176	-25.042115977330013	-24.296724382715706	0.133682350805163	0.8790739454194707
1589	a135t	ti-05	01	2450.0	4.014277945657193	2.3517009875584023	-11.027793217268927	33.851434462936226	-1.4920905780049283	-2.3223442178158353	11.195952635467528	-33.612497543941934	1.189189959601146	-3.4165182873780626	-2.365895786400406	11.101433546145206	-33.63797556659837	25.1753422332257	-25.04178974469402	-24.30467814857444	0.13355248853167723	0.8706640846512599
1590	a135t	ti-05	01	2455.0	4.011234107251988	2.351423251482479	-11.02788068182538	33.85132837102777	-1.4958539210147799	-2.322777138367835	11.196766672737025	-33.613233831134416	1.1940477763448827	-3.420586262003344	-2.3660992292020064	11.100477917946389	-33.63865055710434	25.17487094068487	-25.041050441435125	-24.313624023111316	0.13382049924974382	0.8612469175735527
1591	a135t	ti-05	01	2460.0	4.009152250467635	2.3509933139970784	-11.028013367050498	33.8508806246185	-1.4986669926664118	-2.3244270357414094	11.198531056532298	-33.61249954990622	1.1988692735451059	-3.4246345304300494	-2.365554479327075	11.100362926824861	-33.64001036930921	25.17386057156508	-25.038193248236635	-24.320684201773837	0.13566732332844467	0.8531763697912425
1592	a135t	ti-05	01	2465.0	4.005554579982569	2.3509891888195456	-11.02789601891087	33.84650620808916	-1.5015804201204004	-2.3244626607129555	11.19869891479266	-33.61275201327378	1.2020909545554992	-3.4292095675384595	-2.365402180068312	11.101502168797253	-33.64240081583727	25.169599377997834	-25.038005224758976	-24.32995581466422	0.13159415323885781	0.8396435633336132
1593	a135t	ti-05	01	2470.0	4.000958533123464	2.351192900256268	-11.028488591731515	33.84222411177082	-1.5019460164309495	-2.325345921563413	11.19759498329614	-33.612479489214095	1.204467558185952	-3.4349678654386735	-2.3653062052931326	11.102391236612315	-33.643287488995405	25.16492842029557	-25.037708885726364	-24.34021178999143	0.12721953456920687	0.8247166303041418
1594	a135t	ti-05	01	2475.0	3.9975615646952924	2.3511325245481385	-11.029005373019666	33.840433059765274	-1.5022865707146453	-2.32616382669883	11.196004852032985	-33.61262586464453	1.2071606157325738	-3.440800379418068	-2.3650129774978597	11.103011245348775	-33.64189609403275	25.162560211293744	-25.037910794292447	-24.347136640904612	0.12464941700129728	0.8154235703891324
1595	a135t	ti-05	01	2480.0	3.991608297859757	2.352055015590676	-11.029747991321067	33.841070079977605	-1.5037878180792226	-2.325930611377068	11.19564074690504	-33.60955368195018	1.2097062808522712	-3.4451086198472973	-2.364926659469781	11.102844229683964	-33.643256645170275	25.163377104247214	-25.033925083649162	-24.358839396943637	0.12945202059805183	0.8045377073035773
1596	a135t	ti-05	01	2485.0	3.986135791770048	2.35244315415083	-11.028410609943467	33.84012751812211	-1.5047094617413208	-2.3263217269454675	11.195569018377606	-33.60877206110981	1.2130927441862387	-3.4489243900814337	-2.365422768913393	11.102978751599174	-33.64344806811679	25.164160062329472	-25.031141487232755	-24.368680683742394	0.13301857509671677	0.7954793785870784
1597	a135t	ti-05	01	2490.0	3.9817263677453205	2.3530729924754534	-11.027688217563746	33.8386221777249	-1.5050378941071556	-2.326451805556124	11.195820338139663	-33.60813516337177	1.215120785091992	-3.4541338199760543	-2.3665555782391756	11.104291002013566	-33.64308174246956	25.16400695263661	-25.028683739803398	-24.377753770925903	0.13532321283321025	0.7862531817107055
1598	a135t	ti-05	01	2495.0	3.9775493309480354	2.353504800205948	-11.027078882630319	33.83584791024816	-1.5052071557445952	-2.3256152868485462	11.195800173308124	-33.60577348380699	1.2182259410162646	-3.462049285601138	-2.367545688390104	11.105255297320548	-33.646262889592435	25.162273827823793	-25.022569812075744	-24.393053235315094	0.13970401574804825	0.7692205925086988
1599	a135t	ti-05	01	2500.0	3.9734587563332533	2.3530156236642243	-11.029223389803695	33.833775075193756	-1.5059477068812115	-2.325160507664451	11.196275191201739	-33.60321981505162	1.2231975578264576	-3.4709954828920546	-2.3684159336554114	11.10396794609875	-33.64624618798534	25.157567309054286	-25.014855280569083	-24.4082309021008	0.14271202848520304	0.7493364069534856
1600	a135t	ti-05	02	5.0	0.2781328013326322	2.0781989736864244	-10.454664836309112	32.88147864659017	-0.09042276070860421	-1.9063691706406631	11.85981759511536	-33.09447916347992	0.06097145280971958	-0.3824688605494582	-2.2155386419471	11.455207771156148	-32.22657910484385	24.50501278396748	-23.170482046904105	-23.09124603485163	1.3345307370633748	1.413766749115851
1601	a135t	ti-05	02	10.0	0.5145022768513859	2.341549038508699	-10.858331490097513	32.86371861440407	-0.08887823567697577	-2.2220503834797642	11.433573426421606	-33.20721491045252	0.07942535904767367	-0.43994259556996473	-2.228486882348948	10.780785090038242	-32.79649909241554	24.346936162815258	-24.005144744139983	-24.169641203444822	0.3417914186752746	0.17729495937043538
1602	a135t	ti-05	02	15.0	0.5508666290374548	2.4035666971802208	-10.790953193082856	32.611974393775235	-0.07623003353756107	-2.1802932472288084	11.494068177028891	-33.636185328659444	0.06941939753211175	-0.5252858493665922	-2.3162563809664545	11.066191992770129	-33.22287516507329	24.2245878978726	-24.329221034864812	-24.447358773598754	-0.10463313699221288	-0.22277087572615528
1603	a135t	ti-05	02	20.0	0.6181213151135834	2.3587630177412997	-10.603744563691203	32.398711013543654	-0.08107335885276451	-2.0558872661222267	11.516100438229131	-34.009191248645635	0.07981839352078553	-0.5177244832024697	-2.262508005851577	11.199699009350224	-33.452511680050975	24.15372946759375	-24.550233041870708	-24.414923844641216	-0.39650357427695937	-0.26119437704746673
1604	a135t	ti-05	02	25.0	0.6499036043051816	2.2779583727902355	-10.735396699510682	32.43835259955385	-0.07911414833272783	-2.0875848382778965	11.339128217124408	-33.94674030777565	0.08250512566641809	-0.4763652918731293	-2.2748488915400125	11.210454705295604	-33.568933504588905	23.980914272833406	-24.691805951595445	-24.45978937840126	-0.7108916787620387	-0.4788751055678553
1605	a135t	ti-05	02	30.0	0.6716485810162578	2.2555298776848205	-10.836073475780996	32.435286318568075	-0.08244985419179947	-2.0536020897166027	11.333240820403017	-34.08321880842362	0.08672431823418843	-0.4867112145229075	-2.242990203223274	11.117329608227744	-33.61093765487571	23.854742720471897	-24.799305613694813	-24.55166088337789	-0.9445628932229155	-0.6969181629059946
1606	a135t	ti-05	02	35.0	0.6823976537890605	2.3223523278445137	-10.897916635070134	32.43845727692799	-0.07935524964608943	-2.1189154885616865	11.206072986646817	-33.95449359227897	0.08796739946134483	-0.5334472722172083	-2.249206832948338	11.305841520242012	-33.6031839672676	23.862892969702372	-24.858723944378585	-24.397598898402073	-0.9958309746762133	-0.5347059286997009
1607	a135t	ti-05	02	40.0	0.6538905544482315	2.2889566862207453	-10.950731577215723	32.27445000764818	-0.07985811800115519	-2.2132570803960325	11.227977143039116	-33.90146620542542	0.09170448723247689	-0.5386848451846359	-2.2588812467887744	11.333967843396431	-33.61546268969089	23.6126751166532	-24.874899773551018	-24.425170383819633	-1.2622246568978177	-0.8124952671664332
1608	a135t	ti-05	02	45.0	0.6381933792635506	2.3124366793578925	-10.939472273467212	32.31353814552793	-0.08298913934688763	-2.2690961949539337	11.349831480003473	-34.0332100428794	0.10940545296397915	-0.5922971068440586	-2.2688155559588834	11.450779797705467	-33.558476393987675	23.68650255141861	-24.92605844421277	-24.330615879821597	-1.2395558927941615	-0.6441133284029874
1609	a135t	ti-05	02	50.0	0.6448093907089291	2.3062193226400765	-10.804391061532792	32.39105641819629	-0.08005662016998086	-2.2430527878868385	11.336645634891331	-34.09065437676864	0.12068212275931801	-0.6505919695655608	-2.2426412686872785	11.48913474471511	-33.620485900828555	23.892884679303577	-24.95643602717481	-24.379775003657354	-1.0635513478712326	-0.48689032435377655
1610	a135t	ti-05	02	55.0	0.6342992828824436	2.3176744747873403	-10.754970418194212	32.3695079515615	-0.08132301565225968	-2.243104259762936	11.306610175936669	-34.08455932806072	0.12180378438667648	-0.6855916666413585	-2.2349701012693024	11.581091766561569	-33.583451474853696	23.93221200815463	-24.98057264315257	-24.288622193320343	-1.048360634997941	-0.3564101851657142
1611	a135t	ti-05	02	60.0	0.6504277005487302	2.2853566939330623	-10.807310605042959	32.40859994954323	-0.09510636141201134	-2.273202323795278	11.318887796280697	-34.058819363846396	0.12790700092124763	-0.7084171360308847	-2.2389410165392714	11.579674113382897	-33.62799493390163	23.886646038433334	-24.98033325185174	-24.345251272540164	-1.0936872134184057	-0.4586052341068303
1612	a135t	ti-05	02	65.0	0.6604848262399667	2.290636232307541	-10.742549346837135	32.406580936559294	-0.10842480906506839	-2.2861509708798105	11.298129606012058	-34.00181560207383	0.1308715158760308	-0.7154608815505733	-2.2303350760336573	11.643347755127381	-33.7495504947051	23.9546678220297	-24.967390260130625	-24.391513870921983	-1.0127224381009263	-0.43684604889228495
1613	a135t	ti-05	02	70.0	0.6535504647592005	2.2530065717971364	-10.792202661988163	32.41518115134753	-0.11379669427677087	-2.271455427303628	11.317945404193571	-34.002750515114265	0.13035976841460664	-0.7423849541974529	-2.2285612065217966	11.575675224258909	-33.80822127091869	23.875985061156506	-24.939697464086485	-24.549941742619836	-1.0637124029299798	-0.6739566814633307
1614	a135t	ti-05	02	75.0	0.6555141048010962	2.281848994854447	-10.753232658337009	32.488278479009985	-0.11740030730252178	-2.2752727300223916	11.319965063595918	-33.985257607414496	0.13227418965975143	-0.7569665137078563	-2.2378638386601053	11.584107971883247	-33.902888394879966	24.016894815527422	-24.925691391483742	-24.658096670563584	-0.9087965759563197	-0.6412018550361616
1615	a135t	ti-05	02	80.0	0.6653539263302123	2.271976184564368	-10.770893933924016	32.500647162264976	-0.12185340697032744	-2.2491438884445785	11.20165598251494	-33.89859664394121	0.1343415808729346	-0.7658107189663621	-2.2359917664297164	11.508737086316767	-33.92049878248486	24.001729412905327	-24.933596375968243	-24.748210255233964	-0.9318669630629159	-0.7464808423286371
1616	a135t	ti-05	02	85.0	0.7011907228434276	2.2519508923833804	-10.737189545177763	32.46521222968921	-0.1258502695857496	-2.2375280122834216	11.16054535045368	-33.826611078487595	0.1390523158924699	-0.7736887584276702	-2.2258267382318664	11.476047059850472	-33.94423157340757	23.979973576894825	-24.890391694010617	-24.766509287373207	-0.9104181171157926	-0.7865357104783826
1617	a135t	ti-05	02	90.0	0.7211897911625045	2.2250461402834167	-10.761769663163497	32.46889420926279	-0.13435214006186175	-2.2256663833307733	11.15004205849246	-33.80215970779336	0.14027227233491252	-0.7695508883912188	-2.2360470037904645	11.427162715522295	-33.93117857322427	23.93217068638271	-24.871863900358623	-24.788423958721157	-0.9396932139759109	-0.8562532723384457
1618	a135t	ti-05	02	95.0	0.7362701599443174	2.2178458993054484	-10.76401773688013	32.446853286689475	-0.14604419338305155	-2.230009368953567	11.116908822710508	-33.83453009471336	0.14111732157232565	-0.7625479990119703	-2.2344336081728655	11.347668316159629	-33.96286461398477	23.900681449114792	-24.95255751276714	-24.87590774506566	-1.0518760636523474	-0.9752262959508684
1619	a135t	ti-05	02	100.0	0.7338777396738145	2.222015995675231	-10.797391313458556	32.41493442560548	-0.1593702988465774	-2.249097397425637	11.187128528360834	-33.81308427374122	0.14460682793496973	-0.7501056078700734	-2.2408152219122464	11.343405608124137	-33.9931571920172	23.839559107822154	-24.88981661371763	-24.906794674001567	-1.0502575058954768	-1.0672355661794128
1620	a135t	ti-05	02	105.0	0.7599844859003125	2.1974280488143423	-10.83405477675186	32.41380576468178	-0.17108033011731916	-2.2574106620136725	11.145506152582534	-33.75899211743908	0.1495238958103645	-0.7417484607355719	-2.239845746313539	11.320901554715514	-34.01000657158032	23.777179036744265	-24.89245306117717	-24.910714738013606	-1.1152740244329067	-1.1335357012693414
1621	a135t	ti-05	02	110.0	0.7715483136848791	2.191109696404495	-10.873132105830988	32.43807057407728	-0.17371867331283242	-2.254413319646518	11.105749434757096	-33.73007586882205	0.1568911855654847	-0.7358862411518264	-2.248982555327576	11.289730816431442	-34.00408848434149	23.756048164650785	-24.89556724145882	-24.92767815070457	-1.1395190768080354	-1.1716299860537838
1622	a135t	ti-05	02	115.0	0.7884017469935185	2.1832432499602588	-10.885890775656666	32.44612293202538	-0.18244108993848612	-2.253984153863885	11.144339760135379	-33.702146946670545	0.15627095945738076	-0.7319494607583602	-2.2513123894145344	11.311509006169628	-34.007722856361006	23.743475406328976	-24.83796147088016	-24.891073953370753	-1.0944860645511838	-1.1475985470417776
1623	a135t	ti-05	02	120.0	0.7936057113671302	2.208568025575147	-10.908693466603957	32.45096110018324	-0.19144896295013936	-2.2483715171954266	11.113530717761108	-33.66118855762694	0.15608737025278444	-0.7328954500528266	-2.2458141843142725	11.266288561980916	-33.99333499772944	23.750835659154433	-24.831390949758617	-24.912150358748494	-1.0805552906041846	-1.1613146995940618
1624	a135t	ti-05	02	125.0	0.8126412603686626	2.2195983948793434	-10.942941332349514	32.44684627042702	-0.20554072164869341	-2.240784345679095	11.125857053932222	-33.66475458957297	0.16308896792595917	-0.746525376988209	-2.2511044170438916	11.22022204652213	-33.934110361886546	23.723503332956845	-24.82213363504258	-24.898876849027854	-1.0986303020857342	-1.1753735160710086
1625	a135t	ti-05	02	130.0	0.8176817720565632	2.214526434565285	-10.930789144944427	32.4547587697578	-0.21543112872436015	-2.2419404807633336	11.081673138408943	-33.647598791072205	0.17874627660596404	-0.7569263653529513	-2.251248540779325	11.218654501036314	-33.89049603153651	23.73849605937866	-24.84455098554499	-24.862334664575908	-1.1060549261663297	-1.1238386051972462
1626	a135t	ti-05	02	135.0	0.8220197426499182	2.212976707804528	-10.917254909736842	32.495262539633636	-0.2265879457802918	-2.2492678962269657	11.061813557267598	-33.623439124979335	0.19848207348062813	-0.7538516634994429	-2.247837871179998	11.19309012478404	-33.84871015546584	23.79098433770132	-24.838999336238363	-24.83528982271132	-1.0480149985370417	-1.0443054850099998
1627	a135t	ti-05	02	140.0	0.8365264761996721	2.2179709609013303	-10.933303546207284	32.520274195210774	-0.23575989752964352	-2.2492440357533106	11.070377125622015	-33.59802484816307	0.20318585851439608	-0.7549233950265841	-2.2525696395444834	11.156809117102645	-33.896520915665114	23.80494160990482	-24.809465797309613	-24.910678356933865	-1.0045241874047939	-1.1057367470290451
1628	a135t	ti-05	02	145.0	0.8430082965613459	2.2237294808635686	-10.951115537339822	32.529489947880265	-0.24411994296422596	-2.254423404918792	11.072415632839462	-33.60111700425266	0.21419400194450122	-0.7677138195887738	-2.2483767738741403	11.154142012600678	-33.90254767163359	23.80210389140401	-24.81305071735171	-24.92148795593448	-1.010946825947702	-1.1193840645304718
1629	a135t	ti-05	02	150.0	0.8455201346528987	2.2170898142079083	-10.983201387949578	32.50309108779478	-0.2570321478645241	-2.258040736943555	11.097965807641666	-33.58554190890163	0.2248828110815827	-0.767894007930271	-2.256497162254022	11.138651987816445	-33.888314738049715	23.73697951405311	-24.777766174986464	-24.928533785764667	-1.0407866609333531	-1.1915542717115564
1630	a135t	ti-05	02	155.0	0.8477531437994931	2.20177329252956	-10.970161769846667	32.52004420466086	-0.2747471301232231	-2.259650003756248	11.132294700968634	-33.62230356660294	0.23613067638564528	-0.769727311220357	-2.261073393378459	11.156719725015646	-33.89154787053599	23.751655727343756	-24.78827532312813	-24.917875706319663	-1.036619595784373	-1.1662199789759065
1631	a135t	ti-05	02	160.0	0.8491032966019917	2.203639047815453	-10.9640870614375	32.52745368474145	-0.2821313401455923	-2.258306214535621	11.186072118191133	-33.61484176961839	0.2484666958287015	-0.7796136754101515	-2.2628901654727698	11.137576829339608	-33.883896113448046	23.767005671119406	-24.720740510279768	-24.939719828389368	-0.9537348391603615	-1.1727141572699615
1632	a135t	ti-05	02	165.0	0.8487924187329363	2.203402581809779	-10.98869185903913	32.52772876278078	-0.2879103984090011	-2.255925899771857	11.19778783379532	-33.62414727736253	0.2543999707164514	-0.7850591660194585	-2.269110396596961	11.151729659973128	-33.88733560066245	23.74243948555143	-24.71579577103162	-24.940983084572807	-0.9733562854801896	-1.1985435990213773
1633	a135t	ti-05	02	170.0	0.8648984341415037	2.212872939185458	-10.989383459026094	32.53523167850448	-0.28933742743199864	-2.262219053398603	11.203003231751675	-33.601046379700456	0.26363949124692576	-0.7943768750465471	-2.267557560245995	11.182840446588397	-33.884389177960855	23.758721158663846	-24.685960137532454	-24.898584732523496	-0.9272389788686084	-1.1398635738596496
1634	a135t	ti-05	02	175.0	0.8786776577602666	2.2125602054142117	-10.95650644145461	32.52891110478011	-0.29471471007881095	-2.2577386902217023	11.197329430813618	-33.610991420258586	0.26924421769962215	-0.8014265132734453	-2.2702515254081987	11.181683379825722	-33.901577373358826	23.784964868739706	-24.69687117204586	-24.91289437445448	-0.9119063033061536	-1.127929505714775
1635	a135t	ti-05	02	180.0	0.8940605176335483	2.222827721026655	-10.965797721247695	32.528866886790944	-0.2964951524870504	-2.26125088804045	11.184407446936516	-33.59628606525742	0.2802400352458448	-0.8062700230671294	-2.275782817422659	11.18581490824424	-33.906592799306	23.785896886569905	-24.689384623602553	-24.908770213917997	-0.9034877370326484	-1.122873327348092
1636	a135t	ti-05	02	185.0	0.9115679355540091	2.2234092086983894	-11.001119593701496	32.54301027603224	-0.30123769822857466	-2.254967866317773	11.171426404223729	-33.55553559749712	0.29067639554147673	-0.8130327954792661	-2.282118296167923	11.18846860945958	-33.887619424835925	23.765299891029134	-24.64963836227826	-24.882733971469527	-0.8843384712491265	-1.1174340804403933
1637	a135t	ti-05	02	190.0	0.9304133866517226	2.23707976761906	-10.998284084114463	32.55877179679479	-0.30316095812263344	-2.253157261521723	11.153585761341287	-33.536911483437315	0.3010861038838381	-0.8184594576746174	-2.2830091961891306	11.203110837470328	-33.863741023875406	23.797567480299385	-24.63855783785655	-24.831685453617105	-0.840990357557164	-1.03411797331772
1638	a135t	ti-05	02	195.0	0.9431127003541753	2.2425818466212797	-10.986769120616575	32.58604551564773	-0.30440706450195604	-2.253947604735623	11.145964138176499	-33.54889137145168	0.3106978503622787	-0.8166137577689996	-2.285008961344063	11.206654975717411	-33.83129800673303	23.84185824165244	-24.65058405215048	-24.783153049774505	-0.8087258104980428	-0.9412948081220662
1639	a135t	ti-05	02	200.0	0.9546685605389585	2.244347337364005	-10.978494058553984	32.624966272554175	-0.3066075496575493	-2.249993639912645	11.105516846850533	-33.547074026617274	0.32133918601469247	-0.8188003980653727	-2.291539236795683	11.225586566044218	-33.827206944407266	23.890819551364196	-24.67681918332224	-24.757291452685145	-0.7859996319580453	-0.8664719013209492
1640	a135t	ti-05	02	205.0	0.9573766861231201	2.256389874479099	-10.987981023127194	32.626763701114584	-0.30545086886331746	-2.248923761975781	11.123948882986284	-33.56208072678729	0.33024724816307416	-0.8271243335853345	-2.2988753232235615	11.227176809688116	-33.84027694242875	23.89517255246649	-24.662259226477033	-24.781723103426412	-0.7670866740105424	-0.886550550959921
1641	a135t	ti-05	02	210.0	0.9626875445791516	2.2657352408155216	-10.968091091243652	32.62042812165012	-0.30813995884022205	-2.244009547650991	11.119504772987527	-33.57395683789341	0.3322280706686379	-0.8296580047365534	-2.3032916785617994	11.210531168762936	-33.83705503993293	23.91807227122199	-24.67437350072846	-24.796786009889193	-0.7563012295064695	-0.8787137386672015
1642	a135t	ti-05	02	215.0	0.9643905293967637	2.2657009616973225	-10.97297298498114	32.626646756532814	-0.3143435074705478	-2.2465299428038006	11.114107214445745	-33.58767058087656	0.33496130254754686	-0.8305271010858166	-2.297718402315064	11.215061765171756	-33.85165110010819	23.919374733248997	-24.69947551415762	-24.800444308940556	-0.7801007809086222	-0.8810695756915585
1643	a135t	ti-05	02	220.0	0.9688685615468094	2.2840427252647215	-10.962378664773922	32.64301999043979	-0.3200504694652138	-2.2496128604699717	11.090984338412175	-33.598314006800805	0.3368174372746233	-0.8401563423181413	-2.312001208742865	11.214930121522277	-33.85866653262065	23.96468405093059	-24.740175561049195	-24.827025400612573	-0.7754915101186057	-0.8623413496819836
1644	a135t	ti-05	02	225.0	0.9817981898264656	2.2982872367690295	-10.954415566112532	32.6901722384817	-0.3251066392906174	-2.254834275604617	11.060106648284368	-33.60758386431555	0.3402196863131109	-0.8416160532990318	-2.3157245301392457	11.243308218352482	-33.876307956483245	24.034043909138198	-24.787198444613303	-24.808542131742573	-0.7531545354751046	-0.7744982226043753
1645	a135t	ti-05	02	230.0	0.9935189598052316	2.307203156240223	-10.950353261186729	32.72715096386511	-0.3298098949614577	-2.25513823627812	11.067887486926868	-33.61764873538255	0.3450505524336409	-0.8438346560733512	-2.3156527746707534	11.262700870477275	-33.889772889212175	24.0840008589186	-24.789658827261622	-24.79304048967377	-0.7056579683430222	-0.7090396307551714
1646	a135t	ti-05	02	235.0	1.0016916890415626	2.3012817881431995	-10.95678116754261	32.76813345833503	-0.3422735326051577	-2.2562407357720202	11.05713954912195	-33.63338440272975	0.3488239590264452	-0.8542479986286162	-2.320963474302284	11.27825432081223	-33.89347037047583	24.11263407893562	-24.825935162958537	-24.78873583355294	-0.7133010840229161	-0.6761017546173207
1647	a135t	ti-05	02	240.0	1.000500401568563	2.298209725387766	-10.950842379741879	32.789402629468086	-0.35694338404422604	-2.2624316856192985	11.05249467213439	-33.65578337757595	0.35145234664410585	-0.8632022867664569	-2.316231177469154	11.292373252497667	-33.8891583014327	24.13676997511397	-24.871211428460978	-24.775718111602085	-0.7344414533470065	-0.6389481364881142
1648	a135t	ti-05	02	245.0	1.0022430649410288	2.294775371152267	-10.933346064595183	32.79795660699652	-0.3744120137458788	-2.270533364823436	11.044828734603364	-33.65476931695736	0.3550647217349969	-0.8763776778883372	-2.3123478566690974	11.311655585023063	-33.886466384841505	24.159385913553606	-24.899821239188316	-24.761293269434848	-0.74043532563471	-0.6019073558812416
1649	a135t	ti-05	02	250.0	1.0137366614147254	2.305170236682702	-10.935504549695656	32.80935989112173	-0.3849403105764614	-2.2714361536463037	11.045198257040001	-33.66196156929254	0.3564416551996482	-0.8852467123227858	-2.316503589467597	11.325671598248618	-33.91298996619502	24.179025578108778	-24.91669812127565	-24.77533200832206	-0.7376725431668731	-0.5963064302132821
1650	a135t	ti-05	02	255.0	1.0333838342439658	2.307599963312303	-10.946277032414388	32.82703398911508	-0.38874254100126654	-2.2771180432845	11.024609816703661	-33.67016160365038	0.35980927905258747	-0.8881951507130783	-2.312768211848561	11.3274894674275	-33.93921448493482	24.188356920012993	-24.951603092179898	-24.779304545824996	-0.7632461721669053	-0.590947625812003
1651	a135t	ti-05	02	260.0	1.0609556395507953	2.3141491846092785	-10.945682645766801	32.84305758516571	-0.3957367566083542	-2.285603175654771	11.018820839378646	-33.67690152231332	0.36487913006188344	-0.8902763458707625	-2.315481941579128	11.320941152184734	-33.96307621994656	24.211524124008186	-24.97454148513592	-24.786937715660923	-0.7630173611277336	-0.5754135916527368
1652	a135t	ti-05	02	265.0	1.0821527137467926	2.3118598406702793	-10.956565240187368	32.85491605158915	-0.41983695708075564	-2.286877281064262	11.02092715992193	-33.66372140836008	0.36537281792011134	-0.8987523768110911	-2.317208054418887	11.327040379329402	-33.99186406459468	24.21021065207206	-24.984135668663058	-24.798631402748462	-0.7739250165909972	-0.5884207506764021
1653	a135t	ti-05	02	270.0	1.109172594069697	2.325147060222286	-10.954667223008354	32.86789207268725	-0.4383523385009791	-2.2832287006809207	11.015728264962522	-33.68089712974175	0.3676750540451307	-0.9073967554271682	-2.324138357408192	11.349501768490663	-34.00623464551023	24.23837190990118	-25.019074849916	-24.779095395785234	-0.7807029400148195	-0.5407234858840546
1654	a135t	ti-05	02	275.0	1.126557913461403	2.328720748135377	-10.943809311193556	32.87995025579118	-0.4561585939475821	-2.2817495804938894	11.017079519443111	-33.67841095855495	0.36973942855773156	-0.9179867314563177	-2.3218906127168317	11.361409851100353	-33.995179635355456	24.264861692733	-25.029500184995577	-24.74708921496685	-0.7646384922625771	-0.482227522233849
1655	a135t	ti-05	02	280.0	1.138584157166402	2.3305028166824444	-10.934182209910967	32.90258018285646	-0.4763816302856642	-2.288401436442629	11.01515464156049	-33.69123010587385	0.37441626748706464	-0.9338863551601183	-2.3215600852015843	11.349502377794137	-33.97010020907312	24.29890078962794	-25.06644226355459	-24.73746011447428	-0.7675414739266486	-0.4385593248463415
1656	a135t	ti-05	02	285.0	1.1496519630512043	2.3278346679439674	-10.950219326704005	32.91636766365324	-0.4945960439687565	-2.283882889413685	11.016755242979505	-33.691901256722915	0.3746127687846405	-0.9509493302262191	-2.321893958514455	11.357067249176557	-33.964249185624986	24.293983004893203	-25.079012178341213	-24.730373262137896	-0.7850291734480095	-0.4363902572446925
1657	a135t	ti-05	02	290.0	1.1663114882634267	2.328710805280849	-10.962024908836415	32.95339370819873	-0.5141694706401722	-2.289606179866175	11.017914973388947	-33.70856017901804	0.3721296493380546	-0.9610656001320392	-2.313319487431676	11.349101834480207	-33.95914310438232	24.320079604643166	-25.122291206797385	-24.7181148692024	-0.8022116021542196	-0.3980352645592333
1658	a135t	ti-05	02	295.0	1.1896532329384772	2.325020941780199	-10.945584667915313	32.964483662453674	-0.5322130066370014	-2.2915860257004095	11.004327368807083	-33.71013920466452	0.36876976805010525	-0.9737019793269668	-2.3129405447795808	11.350339193355229	-33.96432253536205	24.34391993631856	-25.160841100144747	-24.71097263317489	-0.8169211638261871	-0.36705269685633013
1659	a135t	ti-05	02	300.0	1.222308238837354	2.3318198483257353	-10.927177775562006	32.989982463294034	-0.5495309871012412	-2.2895801567954535	10.998448852966439	-33.73237675115254	0.36469070519001157	-0.9815828370526508	-2.3126746720283715	11.35723115825147	-33.96506769611217	24.394624536057762	-25.208348336892787	-24.679785808104374	-0.8137238008350245	-0.28516127204661146
1660	a135t	ti-05	02	305.0	1.2417587874171248	2.3379301743301113	-10.927365838710168	33.00924504686602	-0.565057683631683	-2.29121613957959	10.985919537550801	-33.72327109638069	0.359574386034423	-0.991282666266381	-2.31679859592894	11.3614092293001	-33.97960857204652	24.419809382485965	-25.23405099600674	-24.68452181752462	-0.8142416135207746	-0.2647124350386534
1661	a135t	ti-05	02	310.0	1.2573730570707506	2.3446911682868645	-10.93110300677137	33.01170931725055	-0.5720667892370278	-2.2949847788569406	10.991548905573046	-33.71610010832357	0.3552901448202312	-1.0071335885579287	-2.3160044247549223	11.350335810316603	-33.97714361671704	24.425297478766044	-25.236312626024265	-24.69257276264254	-0.811015147258221	-0.2672752838764971
1662	a135t	ti-05	02	315.0	1.272543071643359	2.3434891613568105	-10.923778245515303	33.03309732433964	-0.5812681687138592	-2.295684645975031	10.989727736634757	-33.74049971069431	0.35106558881739314	-1.0198609698584014	-2.3121767379801503	11.364155682735927	-33.972954371346624	24.45280824018115	-25.27665919993105	-24.66829332480589	-0.8238509597499011	-0.21548508462474203
1663	a135t	ti-05	02	320.0	1.2826694230830331	2.344408631773255	-10.917524128829214	33.05879916328075	-0.59391738418892	-2.2915734515302835	11.003440378253508	-33.74645474099247	0.34589306703079487	-1.0210941191010956	-2.317303441532276	11.366715354465557	-33.9738261775962	24.485683666224794	-25.28261213142737	-24.662838960680983	-0.7969284652025763	-0.17715529445618827
1664	a135t	ti-05	02	325.0	1.2961474060318892	2.3468927872346246	-10.912792963583584	33.085327446894155	-0.609792821377913	-2.290984768255532	11.01386245477288	-33.74168745875863	0.3461857216980919	-1.022293339362098	-2.3250904729998134	11.375346030490359	-33.98461142371917	24.519427270545194	-25.282416871921107	-24.660501799558837	-0.7629896013759137	-0.14107452901364326
1665	a135t	ti-05	02	330.0	1.3074451472558055	2.3505908066768484	-10.915177680943351	33.11032458653457	-0.6286867133136629	-2.2899795744119094	11.002508317812756	-33.73540084774128	0.34325297607708727	-1.0279719046306497	-2.3230261956875986	11.381231258312273	-33.97950031715337	24.545737712268064	-25.30830584157701	-24.641822011903535	-0.7625681293089457	-0.09608429963547138
1666	a135t	ti-05	02	335.0	1.3174118534298553	2.3576587830584064	-10.919718059827261	33.11883011830427	-0.6507924679898804	-2.287953336761888	10.996363265195159	-33.726504016813635	0.3414854356924712	-1.0306648125713664	-2.326033253644091	11.379985437275291	-33.985260716936345	24.55677084153541	-25.327401120677774	-24.644561492446655	-0.7706302791423632	-0.08779065091124494
1667	a135t	ti-05	02	340.0	1.3214159331626005	2.3587136816863103	-10.911623343261693	33.13742040475856	-0.6705915404758878	-2.2861923753175306	11.003873084082837	-33.73766458411596	0.3406854697895778	-1.0276447325874307	-2.3246819260266856	11.371192454822069	-33.964655581365044	24.584510743183174	-25.349889946036967	-24.624373851994488	-0.7653792028537936	-0.03986310881131416
1668	a135t	ti-05	02	345.0	1.3274462480135167	2.3642663476653136	-10.906673818230002	33.17163069252086	-0.6959277915583049	-2.289721959446431	10.990135366778452	-33.744661802856065	0.33890243823277444	-1.0302134236099108	-2.3255257981834787	11.370507955930965	-33.95915614574038	24.629223221956167	-25.401273748849572	-24.61694116358929	-0.7720505268934055	0.012282058366878346
1669	a135t	ti-05	02	350.0	1.332253709352477	2.361599505363677	-10.902477576695643	33.1901095950833	-0.7145869708436277	-2.2957035616603205	11.003147258804788	-33.74700704967222	0.33774600757738055	-1.0377235792815591	-2.327096701631476	11.370690511561696	-33.95594366146317	24.649231523751332	-25.416404315794	-24.617819721462027	-0.7671727920426683	0.03141180228930551
1670	a135t	ti-05	02	355.0	1.3406147308990064	2.3558988415222277	-10.904321971609017	33.218210690212665	-0.7301437139493868	-2.2995071226101214	11.01187743484112	-33.72768004121669	0.3373276410936821	-1.0470044015870057	-2.324955726355362	11.361199844964121	-33.95363894140881	24.669787560125876	-25.408125801841397	-24.623784493488053	-0.7383382417155211	0.046003066637823053
1671	a135t	ti-05	02	360.0	1.3453330310001528	2.35566719188146	-10.905128474357893	33.2407957305166	-0.7422474614549741	-2.2983303627789473	11.029321311656437	-33.72466233864014	0.3338036201881665	-1.057415126108794	-2.321087365112183	11.349401295551948	-33.95558535534842	24.69133444804017	-25.402115231029452	-24.639353520017295	-0.710780782989282	0.051980928022874906
1672	a135t	ti-05	02	365.0	1.3506846713362952	2.355658671425222	-10.892758854304782	33.25164131517326	-0.7540760223348786	-2.3018414385641335	11.037776414790281	-33.71958611906632	0.3297931156039673	-1.0705713448547225	-2.3241808164737687	11.345666351045052	-33.95496452202346	24.7145411322937	-25.407934049571086	-24.653365660970604	-0.6933929172773858	0.06117547132309653
1673	a135t	ti-05	02	370.0	1.3520879916207047	2.3579341446413085	-10.878072562002371	33.2786160270744	-0.7706742166579784	-2.2987136061999642	11.054037786519313	-33.72499448978088	0.3257502396885004	-1.0828282880898323	-2.324210504597288	11.342967319058815	-33.953564521760285	24.75847760971334	-25.414594286431015	-24.66554800376789	-0.6561166767176765	0.09292960594545008
1674	a135t	ti-05	02	375.0	1.3580158094191501	2.359795618847438	-10.875736637280731	33.298319704448694	-0.7880809749528306	-2.2999789489377784	11.058104960685492	-33.72605082430423	0.3222730003877756	-1.0945721906064811	-2.3239257875616732	11.34051706967786	-33.96261978845549	24.7823786860154	-25.433732787121574	-24.682584887526637	-0.6513541011061754	0.09979379848876135
1675	a135t	ti-05	02	380.0	1.3579509217777779	2.358049601341755	-10.880105071130782	33.31770345453859	-0.8049471002418066	-2.306050032768878	11.071733536688269	-33.7359625339388	0.31796917889017257	-1.1034100845102894	-2.325216985140781	11.347735476148848	-33.96350288458957	24.79564798474956	-25.457256951371043	-24.686443556314018	-0.6616089666214826	0.10920442843554312
1676	a135t	ti-05	02	385.0	1.3650113634151992	2.3546552362581656	-10.892227484097234	33.32552665671741	-0.8301178404148587	-2.307880105027862	11.063760137870643	-33.7397569335833	0.31260712508359784	-1.1177965503222542	-2.330391265356726	11.354603278284513	-33.959399011484685	24.787954408878342	-25.501387616071778	-24.687972185463952	-0.713433207193436	0.09998222341438989
1677	a135t	ti-05	02	390.0	1.380346796773376	2.3485713317674017	-10.889385589157445	33.34981486470641	-0.8443261392906753	-2.3073823100404125	11.05712476352483	-33.732929264458825	0.30865014226137694	-1.1311607260652838	-2.329221623041506	11.35189498601927	-33.95591748526745	24.809000607316367	-25.518862808003703	-24.68405805158159	-0.7098622006873363	0.1249425557347763
1678	a135t	ti-05	02	395.0	1.3961097747687827	2.3485676194603125	-10.889830535029661	33.36856414381892	-0.8590743315047652	-2.3088214619557514	11.054692203463546	-33.73159718755394	0.3034066958062202	-1.1445861868158493	-2.330555335711299	11.346500531945685	-33.93812369163218	24.827301228249574	-25.541394081744688	-24.67065490744486	-0.7140928534951136	0.15664632080471463
1679	a135t	ti-05	02	400.0	1.4063827178726451	2.34519753829697	-10.888304052140166	33.38595213079588	-0.8772477084927278	-2.3102824438832594	11.055865024810426	-33.722680471729596	0.30012013419955624	-1.154165640236495	-2.3284407231546616	11.338942434364677	-33.92284987428696	24.842845616952683	-25.554225465095602	-24.660131085440796	-0.7113798481429185	0.18271453151188766
1680	a135t	ti-05	02	405.0	1.4187256388025875	2.344670826216402	-10.888876428160975	33.3923059127934	-0.8988651803002435	-2.3135292554968045	11.044325401526889	-33.70087976248535	0.2986343878568553	-1.1623941163876348	-2.3272611229088285	11.34402440237417	-33.903851204588904	24.848100310848825	-25.570314408898657	-24.63075640270861	-0.7222140980498324	0.2173439081402151
1681	a135t	ti-05	02	410.0	1.4327848371880736	2.3416903150616726	-10.884375356198461	33.416275081009346	-0.9203357748467436	-2.309767930483494	11.052921624907391	-33.704062078172356	0.29524833796352273	-1.1693035280348276	-2.3215817706648876	11.341778826010824	-33.87619736632778	24.873590039872557	-25.58599582063168	-24.5925190018286	-0.7124057807591235	0.28107103804395805
1682	a135t	ti-05	02	415.0	1.4480825857053972	2.337978688919927	-10.889268095493268	33.42834313694933	-0.931270715766819	-2.3029941011403463	11.047968549743395	-33.698820671408384	0.29306954617731346	-1.1811667687390393	-2.324738209207404	11.344307345281536	-33.873156644440094	24.87705373037599	-25.59204739239484	-24.586671691399605	-0.7149936620188484	0.2903820389763858
1683	a135t	ti-05	02	420.0	1.462788490603978	2.336990702906324	-10.892784734629734	33.43388974080397	-0.9426503845607305	-2.30308244324662	11.067045864991025	-33.689300084437306	0.2898850266713675	-1.193343737312536	-2.32600715264507	11.34964448968318	-33.862305248099325	24.87809570908056	-25.578102020582264	-24.569223157769773	-0.7000063115017028	0.30887255131078817
1684	a135t	ti-05	02	425.0	1.4778628928080693	2.3376832551545297	-10.90567044708445	33.435811608911635	-0.9523160686291642	-2.3073238505651634	11.080564424973359	-33.67204895781502	0.28643102822863	-1.2007666346485215	-2.3311522603515815	11.349735017871055	-33.83690208953249	24.867824416981716	-25.56469342380736	-24.541223073853466	-0.6968690068256436	0.3266013431282495
1685	a135t	ti-05	02	430.0	1.4874537937543397	2.337667576535984	-10.895400754503061	33.43198780389301	-0.9664805425203554	-2.30417363067997	11.085346536205115	-33.66446110790459	0.28592313645066253	-1.2132364215416453	-2.337516333515295	11.341477190983618	-33.83041021416397	24.874254625925932	-25.563845608449142	-24.55223198448295	-0.6895909825232103	0.322022641442981
1686	a135t	ti-05	02	435.0	1.5006760457475041	2.332355723030383	-10.905981718863902	33.44815554354117	-0.9829053921086903	-2.3036523151372976	11.080460328422342	-33.65461496519856	0.2851782784841674	-1.219118565265761	-2.3338759729134178	11.33631746112622	-33.81914815365596	24.87452954770765	-25.57553406553804	-24.535149184961416	-0.7010045178303912	0.3393803627462333
1687	a135t	ti-05	02	440.0	1.513660202000776	2.330525148978518	-10.903941631839905	33.45929153868634	-0.9982016393156689	-2.305147312178512	11.090555240497102	-33.65498320666391	0.28279958096368274	-1.2239796750173069	-2.3340209717190326	11.339802397163185	-33.81722607941508	24.88587505582495	-25.584977336697303	-24.52176412698746	-0.6991022808723528	0.36411092883749063
1688	a135t	ti-05	02	445.0	1.5275831572570329	2.327464791355841	-10.905304367952368	33.458635707686156	-1.0067938035455484	-2.3058173441163308	11.103821810255138	-33.638964381825545	0.2803960772633152	-1.2335727604806892	-2.334173332499999	11.339782174013022	-33.809215537711	24.880796131089628	-25.56735764196897	-24.50959629942163	-0.6865615108793435	0.3711998316679974
1689	a135t	ti-05	02	450.0	1.5440767021832131	2.3246496258114147	-10.900434348886206	33.45023055445435	-1.0188884468119934	-2.30285697880301	11.114363775000157	-33.626917092649244	0.2772508018717325	-1.2417379269306241	-2.33765931002581	11.329807469848598	-33.79832454721691	24.87444583137956	-25.557047941392355	-24.50383761214153	-0.6826021100127946	0.37060821923802933
1690	a135t	ti-05	02	455.0	1.5636067512892753	2.324977726487966	-10.906947557223713	33.44237655810379	-1.0323258631053844	-2.3052751372326745	11.127600661781472	-33.6259141662079	0.27405438929841264	-1.2516382515323896	-2.338163113144914	11.31151056382995	-33.79461423662094	24.86040672736804	-25.56186011546607	-24.509298286179018	-0.7014533880980309	0.35110844118902307
1691	a135t	ti-05	02	460.0	1.576130685052004	2.322795535801531	-10.904075822133175	33.43464652728129	-1.0423339788995254	-2.3060939693287543	11.111663004143297	-33.624068033682484	0.2699818277230527	-1.2618862966448556	-2.338993161965338	11.313637912808217	-33.78372215807978	24.853366240949644	-25.59085115004441	-24.494833018829755	-0.7374849090947677	0.35853322211988825
1692	a135t	ti-05	02	465.0	1.593335536244946	2.3240341238173494	-10.9066419724126	33.433282984347265	-1.0515817130218212	-2.304876937366398	11.104027860419924	-33.62101469858208	0.2661702152552465	-1.2671650756536947	-2.3351627736162825	11.298953243169786	-33.78515312505397	24.850675135752013	-25.607275273295127	-24.49519219490921	-0.7566001375431135	0.3554829408428013
1693	a135t	ti-05	02	470.0	1.6134461382037564	2.328044692848055	-10.900640216766476	33.43668745250736	-1.0688880843227766	-2.30470431846715	11.107344550684466	-33.622011876449285	0.26295353649651027	-1.2739207334309537	-2.336345784511189	11.289790520009465	-33.77822834821609	24.864091928588934	-25.625306192058233	-24.485258207945012	-0.7612142634692987	0.3788337206439216
1694	a135t	ti-05	02	475.0	1.6369116469375247	2.3283248187741767	-10.894880867727533	33.44913178723625	-1.0792469826275153	-2.305535137900876	11.108590426358354	-33.62085952503439	0.2603288245359296	-1.28026010015828	-2.33754326417387	11.281871915884777	-33.781534792717444	24.882575738282892	-25.6367223946685	-24.480554594227296	-0.7541466563856076	0.4020211440555954
1695	a135t	ti-05	02	480.0	1.6547180439491065	2.3265725075828643	-10.901158896100169	33.45408471753174	-1.0818808000438396	-2.2994726630915587	11.120154641743882	-33.62073468031323	0.2583233892804971	-1.2819297864471306	-2.337659786209397	11.273167091163677	-33.76418559195081	24.87949832901444	-25.623610112424245	-24.455890029494558	-0.7441117834098065	0.42360829951988066
1696	a135t	ti-05	02	485.0	1.672677065388561	2.326801954140784	-10.904915804778668	33.449975133882624	-1.08554944403661	-2.2920308436752466	11.128280918566961	-33.62313510900961	0.25505176909067895	-1.2892629747762068	-2.339550911512889	11.281567444073236	-33.75296861526811	24.87186128324474	-25.617382709063826	-24.42753799209541	-0.745521425819085	0.4443232911493311
1697	a135t	ti-05	02	490.0	1.6874775319080568	2.3252620739983074	-10.915882635498203	33.46602702728243	-1.0888435903756517	-2.291875832809142	11.13020472283565	-33.61574266909576	0.2513855692254149	-1.2919076464873422	-2.3415266817344618	11.267246641766674	-33.7423314371236	24.875406465782532	-25.614871800219486	-24.421041591670676	-0.7394653344369537	0.45436487411185666
1698	a135t	ti-05	02	495.0	1.7020121464477125	2.325300544619442	-10.916299168383585	33.47976798806096	-1.0901177309973689	-2.291897246251305	11.12493793996026	-33.60992989865834	0.24854004129970003	-1.2995319500611353	-2.3404584489356286	11.257057766328497	-33.731285976965324	24.88876936429682	-25.618466894647057	-24.412206463185875	-0.7296975303502364	0.47656290111094535
1699	a135t	ti-05	02	500.0	1.714147697754688	2.3205381453298766	-10.919698954663149	33.488373342071384	-1.0911583094338437	-2.297372234109193	11.130463823120252	-33.600219760704256	0.2464073866595019	-1.304691999955899	-2.339640315698031	11.264264303934125	-33.72365012004779	24.889212532738114	-25.61187909446754	-24.389570434012914	-0.7226665617294259	0.49964209872520016
1700	a135t	ti-05	02	505.0	1.7251979509362916	2.3183938660397185	-10.92966610839513	33.49244690264656	-1.0925445498991226	-2.29734889693978	11.132707333418885	-33.60110093045959	0.24452504120930688	-1.3110122568968574	-2.3443322142503393	11.262797362328515	-33.71965153673905	24.88117466029115	-25.6137620026703	-24.38700069462144	-0.7325873423791478	0.4941739656697095
1701	a135t	ti-05	02	510.0	1.7379575189517524	2.3182415473129	-10.92896662863425	33.49564376921418	-1.097249152182859	-2.2951074330552905	11.137025460003445	-33.60168693310026	0.24227491341049812	-1.3152686920452032	-2.345751104855863	11.257975706877831	-33.71288616676665	24.884918687892835	-25.614743144924468	-24.377972737838135	-0.7298244570316328	0.5069459500546998
1702	a135t	ti-05	02	515.0	1.7492639977790092	2.317164886874417	-10.929764402502283	33.50784000275977	-1.0992682494864279	-2.292299973453455	11.136378626340528	-33.593416138877025	0.24174538402475138	-1.3236802478801728	-2.3473095230955696	11.261689347762335	-33.700775556389885	24.895240487131908	-25.60686035145163	-24.360811981824284	-0.7116198643197222	0.5344285053076234
1703	a135t	ti-05	02	520.0	1.7633281685801663	2.3175154759048957	-10.935187673675134	33.5100702303954	-1.1008301916768435	-2.291981346857038	11.134810154667944	-33.589127613114066	0.24091741063879243	-1.3335473245531777	-2.3456480536971958	11.263668323568107	-33.696346427581254	24.89239803262516	-25.60621158634121	-24.348545313683353	-0.7138135537160508	0.5438527189418068
1704	a135t	ti-05	02	525.0	1.7747885555030984	2.3161192221207494	-10.925520702876597	33.50957952303863	-1.0984867683664	-2.2903162097062038	11.134705358823282	-33.58592567977784	0.23939120168147113	-1.3407995290511086	-2.345490726356345	11.262614753431187	-33.69785400966342	24.900178042282782	-25.600632097345688	-24.346740956136593	-0.7004540550629059	0.5534370861461895
1705	a135t	ti-05	02	530.0	1.7890254004443364	2.317285350605855	-10.928045764841707	33.51695011070625	-1.09086152593349	-2.289064867175527	11.141081771611706	-33.57715036154202	0.23784473207261958	-1.3461512061704521	-2.345982614135023	11.259465153060109	-33.70163799735741	24.906189696470395	-25.578150250966708	-24.345281264158437	-0.6719605544963123	0.5609084323119582
1706	a135t	ti-05	02	535.0	1.795150213868313	2.3142246059403107	-10.926235608052016	33.51789848445345	-1.0837882603764042	-2.2895770293555073	11.142256164376116	-33.57033111061871	0.234129981719471	-1.3495968411737949	-2.3462355733862097	11.256139750051462	-33.700412888535475	24.90588748234174	-25.567310254255034	-24.3449553391757	-0.6614227719132941	0.5609321431660383
1707	a135t	ti-05	02	540.0	1.8048171975511833	2.3140317086903104	-10.928366556136622	33.520681426923254	-1.0815343208615822	-2.2891333969443	11.136965670530364	-33.56781037813069	0.23450391998409456	-1.3499551648336328	-2.3458303008953574	11.269285891167941	-33.70843171263543	24.906346579476942	-25.56700850542211	-24.330114089645296	-0.6606619259451669	0.5762324898316464
1708	a135t	ti-05	02	545.0	1.8185495855139195	2.314932567275951	-10.931939563088294	33.53039881871523	-1.0766214527012492	-2.288912304280306	11.144329818220875	-33.555950705144404	0.23469382559150104	-1.350609939155511	-2.345730177171979	11.27862822140284	-33.71631165573819	24.913391822902884	-25.542460818313582	-24.315473965148918	-0.629068995410698	0.5979178577539663
1709	a135t	ti-05	02	550.0	1.827134637587036	2.3145165877242775	-10.941272674350765	33.537046909571814	-1.0741476564200396	-2.287964794546511	11.150788272605007	-33.54939645172374	0.23263053162205194	-1.3519329256663355	-2.3433341248924386	11.28998185738855	-33.716131421212125	24.910290822945328	-25.528090098463228	-24.29428197679531	-0.6177992755178998	0.6160088461500166
1710	a135t	ti-05	02	555.0	1.8434155391200802	2.314084187564816	-10.942468213721284	33.55347054018167	-1.0687995536261257	-2.285357913831604	11.148084372945503	-33.54638113068518	0.23074398790906353	-1.3537608366436955	-2.3433466395439986	11.292469437014187	-33.720176289043344	24.925086514025203	-25.52171023728834	-24.28139878909677	-0.5966237232631357	0.6436877249284336
1711	a135t	ti-05	02	560.0	1.8561938705531813	2.315333030675913	-10.947120129680073	33.55450734658677	-1.061107478890616	-2.2814912826192426	11.154864712461048	-33.53012282386415	0.22984250368893258	-1.353225496238518	-2.3413413494682422	11.306676889542786	-33.72411077600611	24.922720247582607	-25.488014369224025	-24.2558068616169	-0.5652941216414185	0.6669133859657066
1712	a135t	ti-05	02	565.0	1.8652971679659185	2.316846855787668	-10.955173967602331	33.56302812212559	-1.0559187846812492	-2.2762828299655955	11.160270556498228	-33.52132174044118	0.22883429175424735	-1.3577595098641475	-2.3405717545145728	11.304219055201482	-33.731423194202385	24.924701010310926	-25.46441850683555	-24.260238235413702	-0.5397174965246236	0.664462774897224
1713	a135t	ti-05	02	570.0	1.8712122231509107	2.317852655386294	-10.948840891217516	33.56767645481813	-1.0485573279955993	-2.2753926496213412	11.153571189072276	-33.514109935764765	0.22761024830823184	-1.3648827354505604	-2.3414197038632762	11.305483253725678	-33.731583901677794	24.936688218986905	-25.4568784760012	-24.261190864115044	-0.5201902570142956	0.6754973548718617
1714	a135t	ti-05	02	575.0	1.8790772719930433	2.318950142951356	-10.954733162686654	33.57363881898468	-1.0434378184842004	-2.273951402592579	11.141207321615628	-33.50396968416881	0.2287020783750636	-1.3707670984940608	-2.3446000911014258	11.306743471367234	-33.731475937437295	24.937855799249384	-25.451449505254896	-24.261022383672504	-0.513593706005512	0.6768334155768798
1715	a135t	ti-05	02	580.0	1.8869030006642018	2.3195913326365774	-10.962098927790162	33.57410689195018	-1.0351892159414784	-2.2697211144961535	11.147457858299324	-33.500113936355795	0.23126213096918666	-1.3775957502282472	-2.3445344761262814	11.3117391752808	-33.72388074328586	24.931599296796595	-25.42630427752492	-24.247368793695387	-0.4947049807283257	0.6842305031012081
1716	a135t	ti-05	02	585.0	1.8944820662898467	2.3206114471987336	-10.972398282282882	33.581404159375275	-1.0264713079699952	-2.268535506841251	11.149575652134528	-33.4901651565971	0.23309898997774323	-1.3844462552131334	-2.3449887415688053	11.317158241638408	-33.71831293059708	24.929617324291126	-25.402497329296075	-24.236107619450763	-0.4728800050049493	0.6935097048403627
1717	a135t	ti-05	02	590.0	1.902581509565885	2.32520525725097	-10.970692826871531	33.59341395314137	-1.0174536054318986	-2.2714201609461844	11.143345954134732	-33.48638772689612	0.23574159623735538	-1.3917377454007624	-2.345751687513551	11.319946106790578	-33.72068462260319	24.94792638352081	-25.396173942902116	-24.235646439161037	-0.4482475593813078	0.7122799443597714
1718	a135t	ti-05	02	595.0	1.9121658445276235	2.3259466605802714	-10.969900190257622	33.61244417175206	-1.011498243037572	-2.2701092469545365	11.150759699818506	-33.47929190180012	0.23866477386629792	-1.4023050893848217	-2.345295012832627	11.318703242101156	-33.7199692654691	24.96849064207471	-25.371474918107424	-24.23670028105777	-0.4029842760327149	0.7317903610169374
1719	a135t	ti-05	02	600.0	1.9222150711094341	2.32546967171372	-10.976122076188195	33.618527140036115	-1.007215795118774	-2.268491850406804	11.149089142713734	-33.478240594024854	0.24042838254379809	-1.4113795782445344	-2.3439588121666888	11.31513612792269	-33.71220340585033	24.96787473556164	-25.3644307142929	-24.23019059722943	-0.3965559787312607	0.7376841383322095
1720	a135t	ti-05	02	605.0	1.9348354328275927	2.324543186393003	-10.978221082354858	33.62583920978514	-1.0008602093492969	-2.269375847981301	11.154964478030907	-33.476826881850826	0.24195322524935473	-1.4180603066769213	-2.339981829427569	11.312472744881779	-33.70075148331042	24.972161313823285	-25.350145235901163	-24.211485441705538	-0.37798392207787757	0.7606758721177478
1721	a135t	ti-05	02	610.0	1.9478473123056368	2.323115977643415	-10.97887627360169	33.63497510350906	-0.9992100022870606	-2.268490584155785	11.15418623974555	-33.48070445550313	0.24237245313118336	-1.426879804825497	-2.3389406008003286	11.315276794237414	-33.699468328038634	24.97921480755079	-25.35184634906924	-24.20216462712141	-0.37263154151845157	0.7770501804293808
1722	a135t	ti-05	02	615.0	1.9557571175534396	2.322336636238453	-10.977380045347122	33.64606840669579	-0.9986874245498285	-2.2679555037335732	11.14795921506582	-33.474949386935386	0.24341060560361977	-1.4333719930194404	-2.3353602643194664	11.320592503678728	-33.69570359191811	24.99102499758712	-25.350222494549346	-24.18808622802485	-0.35919749696222425	0.802938769562271
1723	a135t	ti-05	02	620.0	1.9657616810374845	2.3200458585350927	-10.96893952444869	33.657540857125966	-0.9967028436461568	-2.265275163625507	11.149884939019191	-33.462192873691905	0.24374892820963137	-1.4379391080017687	-2.334213801939696	11.322414405533346	-33.69483560883755	25.00864719121237	-25.330537013734745	-24.178812432208183	-0.3218898225223761	0.8298347590041857
1724	a135t	ti-05	02	625.0	1.9760572802183014	2.317017428691679	-10.964588983256485	33.666267908976415	-0.9959952918384368	-2.2646163443171856	11.14090789862099	-33.461653814597824	0.24487479699861525	-1.4432979847737668	-2.3337081999413596	11.323157593808988	-33.698977840769906	25.01869635441161	-25.33648275513384	-24.176769151457744	-0.3177864007222304	0.8419272029538654
1725	a135t	ti-05	02	630.0	1.9886824889226034	2.3170662431817868	-10.964477659314113	33.66884967092071	-0.9942983821138219	-2.2659343214541092	11.141558286586003	-33.45290637945259	0.24528123325999623	-1.448721799508957	-2.333127401653716	11.329540456919398	-33.70643924483039	25.02143825478838	-25.326299563174526	-24.170065500151065	-0.30486130838614756	0.851372754637314
1726	a135t	ti-05	02	635.0	2.000396680569743	2.3163051931626755	-10.961523133846558	33.6642945577779	-0.99538615591588	-2.2658863881381572	11.151906314766826	-33.45050274541686	0.2460192381456548	-1.4596691682975154	-2.329944522597251	11.328675159292318	-33.702627181902805	25.019076617094015	-25.313849736558417	-24.16316903293551	-0.2947731194644021	0.8559075841585049
1727	a135t	ti-05	02	640.0	2.010468236382731	2.3145848135171625	-10.962588933156319	33.6736803940134	-0.9959893224607943	-2.26598244229625	11.149081005586503	-33.43838883018891	0.24802510843729808	-1.4660025492530206	-2.329955590202133	11.33016645250514	-33.70339552897695	25.02567627437425	-25.303254480922156	-24.15871897954423	-0.27757820654790777	0.8669572948300193
1728	a135t	ti-05	02	645.0	2.019290604088373	2.3153072561485124	-10.964782955257075	33.67968860078507	-0.992794602226518	-2.269206506902846	11.150862492928137	-33.439151823726164	0.2500837613287168	-1.4749903883035063	-2.3242142379837336	11.330041438877847	-33.70097433511938	25.030212901676506	-25.300206678598673	-24.150846918440404	-0.269993776922167	0.8793659832361023
1729	a135t	ti-05	02	650.0	2.0295602447113064	2.317637371404852	-10.971847084218249	33.679181728643925	-0.9863539448944428	-2.2730410083401034	11.141945399733684	-33.443170616272	0.2487704584712874	-1.4833953262354416	-2.3203518198419997	11.318411466806342	-33.69529696016816	25.024972015830528	-25.311849711301573	-24.15107239472795	-0.2868776954710448	0.8738996211025771
1730	a135t	ti-05	02	655.0	2.0384855381628033	2.3186684275042184	-10.974054354637687	33.68181182602572	-0.9806513074370973	-2.274282774182972	11.140389284540822	-33.43883882354686	0.24781254680747497	-1.4889635373767902	-2.3233217623231863	11.314213996824739	-33.698199742372495	25.026425898892253	-25.305571073818633	-24.15778550708493	-0.2791451749263807	0.8686403918073218
1731	a135t	ti-05	02	660.0	2.0469063715329723	2.3167084525935966	-10.972496199451511	33.6883079765533	-0.9786492573863722	-2.2729765800933857	11.143506390456745	-33.44034451786507	0.2476500056014857	-1.4954246442268313	-2.323404303225415	11.316698816015686	-33.70066716578548	25.032520229695383	-25.3008139592866	-24.155890925689068	-0.26829372959121756	0.8766293040063147
1732	a135t	ti-05	02	665.0	2.053371471435056	2.3176350924054514	-10.972633027116881	33.693062200012456	-0.9748960811655003	-2.2706045552711425	11.139813774829971	-33.44148040566761	0.24694549889977882	-1.504139035005519	-2.324291648210072	11.315474208869302	-33.699689299223195	25.038064265301024	-25.300221768374502	-24.159274302134428	-0.2621575030734782	0.8787899631665965
1733	a135t	ti-05	02	670.0	2.0627562821116276	2.3164201472587744	-10.969531495057165	33.699442699716045	-0.9671813458159807	-2.2693629246169493	11.130557596514992	-33.443839644923095	0.24656124586185513	-1.5174917314250222	-2.3223940700560637	11.316022600278222	-33.704871454871906	25.046331351917654	-25.30326507297918	-24.165978373963142	-0.25693372106152523	0.8803529779545123
1734	a135t	ti-05	02	675.0	2.071683654967581	2.3153914727524523	-10.977614318895988	33.706453939097806	-0.9610190016916096	-2.2688922465776926	11.130267472946777	-33.437341518823025	0.24680160844711638	-1.53195098431153	-2.324388230261146	11.315048040036993	-33.70982815429739	25.04423109295427	-25.290183685698434	-24.17943567386549	-0.24595259274416392	0.8647954190887788
1735	a135t	ti-05	02	680.0	2.085289882281534	2.3157172756119144	-10.981273130277174	33.717232820281744	-0.9559419722594906	-2.2664715215966593	11.132132970234785	-33.43243396230036	0.24848671870546546	-1.5515059903316966	-2.323915363005297	11.306598661894922	-33.710011974663054	25.051676965616487	-25.27422776721626	-24.193544783823594	-0.22255080159977325	0.8581321817928931
1736	a135t	ti-05	02	685.0	2.0937813683450646	2.3132956675984113	-10.985115924819741	33.72078747948621	-0.9489922840596691	-2.2663254334935314	11.132055805339522	-33.4242828848353	0.2515438927488609	-1.571493654752041	-2.326299305739123	11.306016528137249	-33.714425079075426	25.04896722226488	-25.25600090430012	-24.212420143084273	-0.2070336820352381	0.8365470791806082
1737	a135t	ti-05	02	690.0	2.1008256440205004	2.3172062892114087	-10.98801473825255	33.726002104846145	-0.9400344351574161	-2.266485174094615	11.130136633750004	-33.42135500592781	0.25387935861778893	-1.5890388261419486	-2.327547905800488	11.305045238262121	-33.7141736512964	25.055193655805006	-25.24385862281205	-24.224889500956213	-0.1886649670070426	0.8303041548487933
1738	a135t	ti-05	02	695.0	2.1079994284260786	2.3185550267971053	-10.984176576983083	33.73058343217739	-0.9333346581145415	-2.2626256994715996	11.126536822861476	-33.41531946932244	0.2572259159964579	-1.6049928746680038	-2.32788157119071	11.301046047447171	-33.70948691043418	25.06496188199141	-25.227517088050647	-24.233315880419642	-0.1625552060592348	0.8316460015717695
1739	a135t	ti-05	02	700.0	2.1128489848341507	2.3209174957479606	-10.980331003927501	33.735529074437764	-0.9279599558132103	-2.262563965405047	11.12440159107508	-33.40724761310435	0.2596977956151528	-1.6227242965710005	-2.329580610735039	11.30219526651407	-33.71030615201675	25.076115566258224	-25.21367214763238	-24.247566807974565	-0.13755658137415594	0.8285487582836595
1740	a135t	ti-05	02	705.0	2.1200710490572425	2.3225679626643054	-10.982926513903855	33.73832369621749	-0.9208617267802802	-2.2604143733235746	11.12413529107923	-33.40696503665207	0.2603514636483194	-1.6408515244430804	-2.3330717571928323	11.299817801360154	-33.70818745205872	25.07796514497794	-25.20375438202837	-24.262221883277242	-0.1257892370504301	0.8157432617006997
1741	a135t	ti-05	02	710.0	2.124453510774377	2.3235529769815346	-10.98058860797658	33.7352884526477	-0.9157557931319495	-2.2588874677282806	11.12034924019441	-33.4002583118722	0.2611620818762051	-1.6578642842387505	-2.3308524631220573	11.301759741504126	-33.711460214196265	25.078252821652654	-25.193390250661817	-24.273963709278572	-0.11513742900916313	0.8042891123740823
1742	a135t	ti-05	02	715.0	2.1320432921957138	2.3227970610822752	-10.98025921814601	33.73903154959731	-0.9134482799631723	-2.259280394863284	11.117954200137618	-33.398128863529394	0.26160041429195763	-1.6720680408359183	-2.330578863099707	11.302836525703222	-33.70989455388493	25.081569392533574	-25.191302923926273	-24.277661639921618	-0.10973353139269904	0.8039077526119556
1743	a135t	ti-05	02	720.0	2.142773395380784	2.325119830646696	-10.978769658080335	33.74244674829376	-0.9126229110602854	-2.260861221359231	11.110531251488734	-33.3956284384007	0.2618483558233006	-1.6852174530631798	-2.3345010570463764	11.305456910873065	-33.71469188231622	25.08879692086012	-25.196732963508182	-24.286180086171925	-0.10793604264806334	0.8026168346881946
1744	a135t	ti-05	02	725.0	2.151271041989381	2.3251692664969483	-10.978943125633013	33.743540484125624	-0.9105000596479206	-2.260626780923238	11.10214435916843	-33.39768727584889	0.2627434903192791	-1.6984006006912655	-2.3340949405307407	11.305953675943083	-33.70929735434165	25.089766624989558	-25.203926266932335	-24.284568177631193	-0.11415964194277706	0.8051984473583644
1745	a135t	ti-05	02	730.0	2.159413421824718	2.32627963687636	-10.974648688738224	33.7505683328968	-0.9076857919911774	-2.261459796850709	11.107438412130728	-33.399981000207354	0.2630651815184768	-1.7132765338901321	-2.335527382517273	11.307246134765496	-33.71019137843885	25.102199281034935	-25.198622995400036	-24.292335738256043	-0.09642371436510189	0.809863542778892
1746	a135t	ti-05	02	735.0	2.170978158979741	2.3307898216993506	-10.976233510913323	33.748934239081606	-0.9058876457848168	-2.260840440077435	11.10170228303884	-33.40074848670022	0.26330394121928113	-1.7272748295610558	-2.3379103824693304	11.31176502275049	-33.71158997423724	25.103490549867633	-25.202470348304356	-24.294032004537396	-0.09897979843672289	0.8094585453302372
1747	a135t	ti-05	02	740.0	2.18082936247708	2.335518304281395	-10.977934969608034	33.75325531457461	-0.9035859633039407	-2.2637709071592176	11.100750326005667	-33.39469720153352	0.263458945149152	-1.7402436659375242	-2.339017637167962	11.302391813521975	-33.71569898497279	25.11083864924797	-25.197844800841857	-24.31173911207922	-0.08700615159388647	0.7990995371687504
1748	a135t	ti-05	02	745.0	2.184764336737806	2.3363813462602856	-10.981633841965602	33.758601090890615	-0.8976451720106337	-2.262985659369766	11.104316571240172	-33.396227522281535	0.26371995141550975	-1.7533683403066278	-2.3421285542704147	11.298131098838896	-33.71317173994252	25.1133485951853	-25.18882183100625	-24.325773198942855	-0.07547323582095089	0.7875753962424454
1749	a135t	ti-05	02	750.0	2.1912701612724876	2.3352616300550535	-10.974902622618538	33.76016778532822	-0.8928565074655346	-2.2628144150712117	11.102994285603241	-33.389089143777355	0.26364351207824877	-1.7638924755888075	-2.3452899300009715	11.298992214383858	-33.71098682632887	25.120526792764736	-25.17812226863261	-24.3299068562623	-0.05759547586787406	0.7906199365024342
1750	a135t	ti-05	02	755.0	2.1996786594534696	2.3353299385055575	-10.968408405003874	33.76348389986239	-0.8882637997221368	-2.2630807216193425	11.107670222916047	-33.38070468281565	0.26447710569333777	-1.774635297043103	-2.346841892515702	11.298541925080547	-33.715259879718374	25.130405433364075	-25.159901875547742	-24.338516484743163	-0.029496442183667426	0.7918889486209117
1751	a135t	ti-05	02	760.0	2.2095728098075327	2.3376801370019633	-10.96024438804227	33.762372613255174	-0.8833574399931288	-2.2599795487173684	11.107408739198506	-33.375934620448405	0.26548877311520763	-1.7869839274197572	-2.345116064545949	11.29647055461006	-33.71698562468552	25.13980836221487	-25.146374096845186	-24.343042252233634	-0.006565734630317621	0.7967661099812346
1752	a135t	ti-05	02	765.0	2.21889936432337	2.3399069682057125	-10.959503017819062	33.774213731143014	-0.8809694186030161	-2.2586421161760155	11.109656178516317	-33.368546723884336	0.26551476188018364	-1.7980687959055541	-2.3458590859121333	11.299873298314816	-33.719630302732256	25.154617681529665	-25.132987318266867	-24.344785521911756	0.02163036326279766	0.8098321596179083
1753	a135t	ti-05	02	770.0	2.223351624465165	2.3430655445690056	-10.950195133576488	33.77550221693857	-0.874404540807887	-2.2580412008678765	11.115884739863516	-33.372304445707414	0.26705032136844353	-1.8076492206288228	-2.347199044209861	11.291964371790991	-33.722909048086706	25.168372627931088	-25.12181512615122	-24.362441316669234	0.04655750177986917	0.8059313112618547
1754	a135t	ti-05	02	775.0	2.230009334481543	2.3476411193881748	-10.944253121030835	33.774521885123036	-0.8701942126286255	-2.257125802024298	11.1158986737481	-33.37805115322683	0.2686697414379025	-1.8224996687895247	-2.345941622685434	11.29671122980221	-33.72713882197412	25.177909883480375	-25.12080275269375	-24.36885954916533	0.057107130786626215	0.8090503343150459
1755	a135t	ti-05	02	780.0	2.2390980455225393	2.349897701883965	-10.942597323433887	33.77884775135437	-0.8663517320536475	-2.2594030580127473	11.115834900684822	-33.366067869176014	0.26934125815502485	-1.834353976999264	-2.3458791907767904	11.294378115717489	-33.736533344997625	25.186148129804447	-25.10664650040256	-24.383290351533653	0.07950162940188576	0.8028577782707949
1756	a135t	ti-05	02	785.0	2.2449679995676473	2.3515234333695645	-10.937162450400862	33.78294663838381	-0.8624118762857361	-2.261462321913571	11.11980381272291	-33.35785310592774	0.26978860459021037	-1.8487156495238772	-2.345428358331197	11.291300678102308	-33.74104625508966	25.197307621352515	-25.092134886813923	-24.398921585274778	0.10517273453859133	0.7983860360777371
1757	a135t	ti-05	02	790.0	2.2498958978144064	2.3516922429239013	-10.935783399192688	33.78860702379166	-0.8568820098138382	-2.264001056769717	11.122199757249794	-33.35462022257988	0.2712401408436981	-1.8622279825047003	-2.346764775977325	11.291956492503793	-33.74741888290131	25.204515867522876	-25.082063391069948	-24.414559251065135	0.12245247645292778	0.7899566164577401
1758	a135t	ti-05	02	795.0	2.2560259759939805	2.352196335725603	-10.930865437196001	33.79200794989598	-0.8514110061630952	-2.265345953250003	11.123489999246493	-33.355542650039474	0.2718768678039341	-1.8795423788386891	-2.3480307233526387	11.294804025081246	-33.75627548755367	25.213338848425586	-25.076932742402146	-24.43301858866977	0.13640610602343983	0.7803202597558148
1759	a135t	ti-05	02	800.0	2.259211160173346	2.354798158547135	-10.92321550547928	33.79887926649338	-0.8426942231500993	-2.266560218006849	11.128706682499946	-33.36021374223629	0.2733695391718447	-1.8988923553843364	-2.349480223602656	11.29211751958601	-33.7645087126195	25.230461919561236	-25.067391961721448	-24.461552611847136	0.16306995783978806	0.7689093077141003
1760	a135t	ti-05	02	805.0	2.261849416520939	2.356538518571806	-10.910011928624348	33.8044892191173	-0.834246660163657	-2.2644998181871556	11.13573497708939	-33.36560923267778	0.27510498532932	-1.9144528093816886	-2.3514475349814363	11.29507863772557	-33.76878059934721	25.25101580906476	-25.05351574860988	-24.477752889463826	0.19750006045488178	0.7732629196009349
1761	a135t	ti-05	02	810.0	2.2639905518337824	2.3570302432565025	-10.907358984696085	33.80824011712067	-0.8234516278664102	-2.266041460490384	11.141230359720986	-33.36808245141592	0.27702237653329964	-1.9274410337981216	-2.3514738772122987	11.299913253411356	-33.768687016968414	25.257911375681086	-25.039322803518434	-24.483698122733696	0.21858857216265193	0.7742132529473906
1762	a135t	ti-05	02	815.0	2.2682945323527615	2.357424612685126	-10.901331963407042	33.810683765215224	-0.8132655605486828	-2.2682976236681878	11.141085914696363	-33.36381718636192	0.27891983696621425	-1.9388846955280385	-2.353685744505401	11.300800683226798	-33.77129359344782	25.266776414493307	-25.025374618916214	-24.4947688179017	0.24140179557709374	0.7720075965916067
1763	a135t	ti-05	02	820.0	2.273140972879461	2.3571111337707107	-10.897793677592611	33.81682535652466	-0.806054052239194	-2.267794466479449	11.137472588071951	-33.366558095510975	0.27986365907202715	-1.9501706989594865	-2.355949755344036	11.301746688303362	-33.77595700990805	25.27614281270276	-25.023070367085637	-24.507189803028748	0.2530724456171214	0.7689530096740107
1764	a135t	ti-05	02	825.0	2.2797748339121533	2.35885737852545	-10.904115732453317	33.82168343894008	-0.8010801917382567	-2.2697822590239647	11.141299856462304	-33.369817034194725	0.2808936148230624	-1.9638250792257765	-2.35427737261504	11.304016335934225	-33.78129021431331	25.27642508501221	-25.01848601367158	-24.51560149630775	0.25793907134062977	0.7608235887044614
1765	a135t	ti-05	02	830.0	2.2875971366959	2.3605095087416457	-10.903007380905192	33.82306078010321	-0.7959424195452365	-2.2744096430681218	11.143741297655014	-33.37113670302818	0.28128701626261565	-1.9810246326664935	-2.353081671232524	11.301561553614945	-33.78304236301035	25.280562907939665	-25.016460451723905	-24.527989976598526	0.2641024562157597	0.7525729313411382
1766	a135t	ti-05	02	835.0	2.2913151415653146	2.3605781887664463	-10.900480931385857	33.82297006337422	-0.7905690331841947	-2.276226449903805	11.137034398097152	-33.37093267943845	0.2820873567024844	-1.9942228602927226	-2.3509878200972114	11.296649431560406	-33.784930174227064	25.28306732075481	-25.01860640772681	-24.54217628149128	0.26446091302799957	0.7408910392635306
1767	a135t	ti-05	02	840.0	2.3001644030224404	2.362130967750554	-10.902687499098638	33.82358136549858	-0.7857627070438259	-2.2781138549255457	11.133611264265936	-33.37527364350018	0.28307765967701715	-2.0083740996319057	-2.3507668787377254	11.294179819397746	-33.78593168675263	25.2830248341505	-25.0224612815266	-24.550728442702077	0.26056355262389985	0.732296391448422
1768	a135t	ti-05	02	845.0	2.3077435465679264	2.3625315486609018	-10.904153741323885	33.82645185381522	-0.7812010483493198	-2.2798145454621057	11.13228548721174	-33.37881488292961	0.28431804934263905	-2.02408972443958	-2.348318095755987	11.296442984332863	-33.78729060819841	25.284829661152237	-25.02322694018666	-24.55551189749319	0.2616027209655769	0.7293177636590471
1769	a135t	ti-05	02	850.0	2.3176430236199206	2.3631612591361018	-10.89921805141384	33.83233569261988	-0.7771068670565848	-2.2784705084349013	11.13158857604384	-33.383771621422405	0.2851979864752922	-2.039590801589052	-2.3442984816606414	11.295149761389709	-33.79487866980466	25.29627890034214	-25.022562434394757	-24.565975168044723	0.2737164659473841	0.7303037322974184
1770	a135t	ti-05	02	855.0	2.3303295227774186	2.3642809454132383	-10.896625051012935	33.83598190263661	-0.774063127131703	-2.279661709522923	11.126075326955874	-33.38116268176177	0.2859343636669503	-2.0486586247103404	-2.341098052439206	11.295994577981949	-33.795605646539855	25.303637797036913	-25.022877827793575	-24.559038222930035	0.2807599692433378	0.7445995741068785
1771	a135t	ti-05	02	860.0	2.3404188413874287	2.364744120723764	-10.893739084509976	33.84362555808394	-0.772155362464332	-2.2797054484498793	11.128963077863803	-33.38358094661279	0.2867928224828729	-2.0564284079749946	-2.3373112736464097	11.293618656846009	-33.794628315317105	25.314630594297732	-25.019685857180324	-24.554330498705074	0.2949447371174081	0.7603000955926582
1772	a135t	ti-05	02	865.0	2.3475300844716362	2.364688558286375	-10.88816533126108	33.845717637945455	-0.7690535432706765	-2.279716759647714	11.133445246648868	-33.386325970764844	0.28831141842095503	-2.0619747339353616	-2.3390115453316267	11.292795236279273	-33.79925463136196	25.32224086497075	-25.01333960861341	-24.559915589878038	0.3089012563573412	0.7623252750927136
1773	a135t	ti-05	02	870.0	2.358823081977407	2.364184465986072	-10.878640078123178	33.844174960757265	-0.7660853453900719	-2.27906961136682	11.13128741717777	-33.38648329114195	0.2888804796740123	-2.0705894793437696	-2.3376351411794696	11.288919193845361	-33.79702970240031	25.32971934862016	-25.01147035104706	-24.55751204710078	0.3182489975731002	0.77220730151938
1774	a135t	ti-05	02	875.0	2.368979990864385	2.363853710943762	-10.877295274270777	33.84337665421652	-0.7628058930122209	-2.2804739000880363	11.129121734028626	-33.38419073951743	0.29080356636301796	-2.080367040926965	-2.3361136477371978	11.287080025489498	-33.79996557058545	25.329935090889506	-25.007545232226043	-24.560386242895728	0.32238985866346326	0.7695488479937787
1775	a135t	ti-05	02	880.0	2.3793022596747875	2.3611085587500322	-10.869885669697283	33.84449422089924	-0.7591002355938684	-2.280680328479538	11.129446970033857	-33.3873402902616	0.2923000595079412	-2.0932453803568474	-2.338191403801204	11.283414428886703	-33.79958759017397	25.335717109951993	-25.005373824793207	-24.568307685770534	0.3303432851587864	0.7674094241814586
1776	a135t	ti-05	02	885.0	2.3877822176456758	2.362930836779564	-10.871117042664816	33.849572111525205	-0.7556293509187724	-2.280076401551272	11.129461173816317	-33.39392748952516	0.29384493719048127	-2.104625213022746	-2.3382130167541577	11.283352694600849	-33.79671632229496	25.341385905639953	-25.006327130988407	-24.56841963982534	0.33505877465154654	0.7729662658146133
1777	a135t	ti-05	02	890.0	2.395386842157916	2.36534838702723	-10.872088932635686	33.85251840921541	-0.7529476857946947	-2.279901729518685	11.128578460986196	-33.39759905678311	0.29586142748871647	-2.1131291482711267	-2.3397801948792813	11.282808620449636	-33.79757949470785	25.34577786360696	-25.006008583621576	-24.572293375250705	0.33976927998538287	0.773484488356253
1778	a135t	ti-05	02	895.0	2.399118083451687	2.3672644340395586	-10.86913634023649	33.860042033667305	-0.7497371762479114	-2.281071295216399	11.121411142623598	-33.403045008707466	0.297789392010244	-2.1247028132201704	-2.3411167530638353	11.275305037811348	-33.80172991109164	25.358170127470373	-25.014652945537932	-24.593126356112613	0.34351718193244096	0.7650437713577602
1779	a135t	ti-05	02	900.0	2.4065506986571323	2.3654817485517508	-10.87202385388334	33.86669094005559	-0.747355268470594	-2.2816800850673484	11.12426210644413	-33.40505807849479	0.3010298501870068	-2.1302065476171212	-2.338886027966503	11.271793592879343	-33.8054005087901	25.360148834724	-25.008801475401597	-24.59614879283725	0.35134735932240346	0.7640000418867494
1780	a135t	ti-05	02	905.0	2.408235523308092	2.3653415589202975	-10.873254381679049	33.87121487944427	-0.7445405453172026	-2.2796623383856587	11.128750600067049	-33.406090968673084	0.30472290758674836	-2.138088410450477	-2.3390858197879885	11.271247909699317	-33.804187186139245	25.363302056685516	-24.99682034472215	-24.6018779833703	0.36648171196336676	0.7614240733152151
1781	a135t	ti-05	02	910.0	2.4136395531342907	2.3651213590516518	-10.871570679183193	33.87493696504913	-0.7459306200276989	-2.2794789049834057	11.132883141947417	-33.4088216974625	0.30747851190292586	-2.1450327200828827	-2.3389319949345313	11.273100162155341	-33.80136993129593	25.36848764491759	-24.993869568623264	-24.59859493102371	0.3746180762943254	0.7698927138938778
1782	a135t	ti-05	02	915.0	2.4156694180321083	2.3667520255767545	-10.864736183859508	33.877904796708414	-0.7454140456575509	-2.279824673665623	11.135714940422465	-33.41479214155234	0.310559497153579	-2.1534644701143177	-2.3392473187895835	11.271884363348342	-33.79884055151379	25.37992063842566	-24.99375642329947	-24.60399855903724	0.3861642151261897	0.775922079388419
1783	a135t	ti-05	02	920.0	2.4170336106606785	2.3658268517369985	-10.870226783041572	33.885448861801	-0.7463924308740868	-2.28019921175476	11.138272078451019	-33.41764006957838	0.314023019001778	-2.1625537752450557	-2.3409037648770545	11.27356679146226	-33.798120719287766	25.38104893049643	-24.991936614754433	-24.610977857286937	0.3891123157419969	0.7700710732094933
1784	a135t	ti-05	02	925.0	2.415160689143825	2.3660307055924004	-10.869709678588794	33.886314968366825	-0.7470889921715139	-2.28080338633866	11.136523175608392	-33.418980510188966	0.31728696477338997	-2.175820449325961	-2.3419539759297163	11.277854248624163	-33.79345211360309	25.382635995370432	-24.993062748317357	-24.618211601090778	0.3895732470530753	0.7644243942796543
1785	a135t	ti-05	02	930.0	2.4121751278453987	2.3676158944316263	-10.867919005077976	33.88852801431979	-0.7466708415788563	-2.281596016959113	11.138483783393168	-33.42316320762146	0.32017054079046053	-2.188455737823202	-2.3429042000437534	11.28215859454051	-33.78947725692687	25.38822490367344	-24.992775741975798	-24.626503472407922	0.3954491616976412	0.7617214312655172
1786	a135t	ti-05	02	935.0	2.411347732061113	2.3672160378166445	-10.864853382911388	33.88847968469306	-0.7471451428287762	-2.283403376225785	11.141293715696404	-33.42009691917942	0.3230481790036071	-2.1974686712459066	-2.3436014743975404	11.281191179039862	-33.78346140553778	25.390842339598315	-24.98630354353397	-24.631992640080252	0.40453879606434384	0.7588496995180627
1787	a135t	ti-05	02	940.0	2.4098018588150416	2.3656201223444615	-10.86610753095076	33.88496366761252	-0.7451799153945035	-2.2832485333567925	11.135132092717017	-33.415355783825234	0.3251436541298578	-2.2102153860769422	-2.3442618303056	11.28498256739071	-33.78190095666537	25.38447625900622	-24.983508485729654	-24.641593746842158	0.40096777327656596	0.7428825121640621
1788	a135t	ti-05	02	945.0	2.409473150110275	2.3639238785011947	-10.86911257984152	33.88177702298333	-0.7453879539647852	-2.281970104483879	11.137038164938721	-33.41669985232903	0.32673298615953245	-2.220667768696286	-2.3442208159868474	11.287337587653573	-33.7761512182194	25.376588321643005	-24.980286759679444	-24.64422906513868	0.39630156196356126	0.7323592565043242
1789	a135t	ti-05	02	950.0	2.408257942076671	2.363130328274848	-10.868097567789603	33.885015471304214	-0.7469303731091018	-2.2820532658975754	11.135771786869357	-33.409510274111895	0.3273837399957116	-2.2283232085103277	-2.344822825516117	11.288952116900429	-33.768233773617126	25.38004823178946	-24.975338386253505	-24.644169748666474	0.40470984553595457	0.7358784831229848
1790	a135t	ti-05	02	955.0	2.4125492239154545	2.362258189292986	-10.861680814041948	33.88970631899631	-0.7498479013950696	-2.2847344630361257	11.136946110273128	-33.405536253823264	0.3276836151799054	-2.24154817127859	-2.3447317692594236	11.290318209166328	-33.77002731316676	25.390283694247348	-24.975488892801426	-24.653439820622985	0.41479480144592173	0.7368438736243625
1791	a135t	ti-05	02	960.0	2.4156874794858627	2.36362855325545	-10.862345592233538	33.88958542677462	-0.7540325101475457	-2.2861383858388304	11.131586212729236	-33.404735138337834	0.3290025251551635	-2.248507398863734	-2.347144586464989	11.291078764102785	-33.769939079945765	25.390868387796537	-24.98431729643981	-24.65882482168584	0.40655109135672873	0.732043566110697
1792	a135t	ti-05	02	965.0	2.4181841586767474	2.3647619126686834	-10.864687021326874	33.89860253534974	-0.7563484902929721	-2.287693108854774	11.129792444328897	-33.40218293771321	0.3304426298716684	-2.2584355945453827	-2.3481174637020765	11.288181501363843	-33.768772038300355	25.39867742669155	-24.985989462660385	-24.668959436507222	0.41268796403116426	0.7297179901843265
1793	a135t	ti-05	02	970.0	2.419960135361881	2.3660284575918626	-10.863443802780123	33.90355156898641	-0.756899901030136	-2.2885981171466447	11.126066951553142	-33.4015705338879	0.33126128944051547	-2.2665702355418844	-2.3485066074739858	11.288192539371405	-33.76616067145828	25.40613622379815	-24.98974031107102	-24.673084839740866	0.41639591272712906	0.7330513840572834
1794	a135t	ti-05	02	975.0	2.42294707340205	2.3668727923137984	-10.859712836649392	33.901547275213666	-0.7577014927715903	-2.2891293102802006	11.12859112394772	-33.40409013345589	0.3322210942397412	-2.2765432136880053	-2.3473873299975994	11.296497586584172	-33.76068770466571	25.408707230878072	-24.990108718320215	-24.665173588365096	0.41859851255785685	0.7435336425129755
1795	a135t	ti-05	02	980.0	2.4266264005487557	2.368112129449404	-10.857057522041194	33.90056905794345	-0.75852925911032	-2.287683837770459	11.131515159397331	-33.40629791146545	0.33383575126585885	-2.2900341003703426	-2.350149739728183	11.293855624883962	-33.76008478060412	25.411623665351662	-24.987160097683038	-24.679786595269924	0.42446356766862436	0.7318370700817383
1796	a135t	ti-05	02	985.0	2.4292790102941786	2.368209122832631	-10.852306746050537	33.90597963802157	-0.7614579786942067	-2.2853847384756483	11.128730590764508	-33.408185907078135	0.33464759938941563	-2.2974010522388255	-2.3529400540582532	11.294556424319639	-33.75984069498825	25.421882014803664	-24.991650434094066	-24.68634636667151	0.43023158070959866	0.7355356481321529
1797	a135t	ti-05	02	990.0	2.4294385718924327	2.369287138434496	-10.852064813579252	33.912431208408165	-0.7649569987656859	-2.2858588599645917	11.13504598201488	-33.40489204367931	0.335944605324826	-2.3029348281009745	-2.352124767142716	11.295196007420527	-33.76077535266624	25.42965353326341	-24.984717315069883	-24.691200368596974	0.4449362181935257	0.738453164666435
1798	a135t	ti-05	02	995.0	2.4324452473992424	2.3699462579081128	-10.848672769699087	33.91535229282807	-0.7726846027211302	-2.283452283554718	11.13302898418259	-33.4001864212458	0.33642145882049534	-2.3110137414251564	-2.3533869132854117	11.294837686436052	-33.75685115114291	25.436625781037094	-24.98687286451856	-24.693968872018182	0.4497529165185341	0.7426569090189119
1799	a135t	ti-05	02	1000.0	2.431966213707677	2.3708195156416845	-10.84429313288994	33.91226978819789	-0.7794755392478597	-2.2821550020800117	11.128336463530884	-33.399395910701095	0.33670490877886744	-2.3186037677630247	-2.3539324389993355	11.29449749329972	-33.75572362695347	25.438796170949637	-24.995985079719215	-24.70179612670843	0.4428110912304213	0.7370000442412064
1800	a135t	ti-05	02	1005.0	2.4379899445083852	2.371357060726136	-10.838330498835287	33.90989028259278	-0.7865325227865605	-2.280895897076474	11.133038446874833	-33.39610557500419	0.33632399335995883	-2.32163442854586	-2.354314384397474	11.294021400410985	-33.756762808080374	25.442916844483626	-24.994171554632434	-24.70070027610434	0.44874528985119255	0.7422165683792876
1801	a135t	ti-05	02	1010.0	2.444919300368659	2.3723742748435686	-10.837004040964047	33.91461992675854	-0.7916448225782665	-2.279695954093068	11.135109869116972	-33.39563702368129	0.3361721748664623	-2.3229771862989494	-2.354636944794114	11.289884539436523	-33.75448176313032	25.449990160638063	-24.995695756369187	-24.697292054418202	0.45429440426887524	0.7526981062198601
1802	a135t	ti-05	02	1015.0	2.4529823854547437	2.3738020534053708	-10.83571105981104	33.924003237539516	-0.7969181978218268	-2.2795317111168263	11.13532148672077	-33.39403926748862	0.33571925376709394	-2.3266322638880768	-2.354781609446569	11.285953646114995	-33.75447604621562	25.462094231133847	-24.99944843593941	-24.69695388798053	0.4626457951944367	0.7651403431533161
1803	a135t	ti-05	02	1020.0	2.4600106121450422	2.3727186561574194	-10.82909147608764	33.93013754349592	-0.8029968503587507	-2.2834081275886513	11.137816988949538	-33.393309974498244	0.33645564308663406	-2.3297009522084124	-2.3557841945380145	11.283103194413194	-33.748573810273186	25.473764723565694	-25.005442320409475	-24.690945150461378	0.4683224031562183	0.7828195731043159
1804	a135t	ti-05	02	1025.0	2.4668498607413714	2.370186828160357	-10.823045460223941	33.93328312876463	-0.8096580031070804	-2.2847507447031252	11.136873832080974	-33.39568213830466	0.33783859847260733	-2.333355884453423	-2.357766251086646	11.283007402835848	-33.75201093119122	25.480424496701044	-25.01537845556128	-24.693275803154073	0.46504604113976455	0.7871486935469711
1805	a135t	ti-05	02	1030.0	2.4753745806145897	2.3683870662601967	-10.817453021107854	33.93747167635993	-0.8168992146760699	-2.2859921915205708	11.13876997099797	-33.39941667760369	0.3378234990468866	-2.337376150662335	-2.3578840967120382	11.284675550468458	-33.75147663332653	25.48840572151227	-25.025714613755472	-24.686686749617856	0.4626911077567968	0.8017189718944131
1806	a135t	ti-05	02	1035.0	2.484329811881237	2.36637088550739	-10.813015278638035	33.943523672074896	-0.8253924513797953	-2.2873987210732687	11.142196798478977	-33.398727028084906	0.3385767586504034	-2.339401438191854	-2.3578631619213426	11.286171882395456	-33.75249090809402	25.49687927894425	-25.03074464340859	-24.679253813930522	0.4661346355356599	0.8176254650137267
1807	a135t	ti-05	02	1040.0	2.488318665851127	2.367297453003874	-10.811628641142974	33.94840312150071	-0.8334030299118277	-2.288858580843652	11.137128770460818	-33.40010646984392	0.3385729493392694	-2.3425413029757274	-2.3595054802322046	11.28266380120682	-33.7495441402596	25.50407193336161	-25.04666636079931	-24.680608456409583	0.4574055725623012	0.8234634769520284
1808	a135t	ti-05	02	1045.0	2.4958954531030235	2.367415384056734	-10.813179734961041	33.957137308603286	-0.8425808614331483	-2.2883526807252186	11.131402321859621	-33.403275258493665	0.34048449529526276	-2.348547350296087	-2.36039734654719	11.2811489786298	-33.75001638187094	25.51137295769898	-25.062321983497146	-24.681916646981396	0.4490509742018354	0.8294563107175854
1809	a135t	ti-05	02	1050.0	2.504367650104405	2.368019757427354	-10.812037320587562	33.959337250261015	-0.8531277942399089	-2.2891606894691847	11.134004293568207	-33.40145704393304	0.3423883800156894	-2.351465364594897	-2.3605152724637906	11.280352978456373	-33.748927500606996	25.515319687100806	-25.067352854058242	-24.676187509104906	0.4479668330425639	0.8391321779959
1810	a135t	ti-05	02	1055.0	2.5098708494532413	2.368480967245904	-10.808415559313078	33.95911985359558	-0.8634118978753836	-2.2886892628255016	11.133146544469323	-33.4012061019335	0.3444442963423845	-2.355486861243131	-2.3610872095977613	11.2769278510276	-33.74661323888037	25.519185261528406	-25.075716421822673	-24.67638860924042	0.4434688397057336	0.8427966522879871
1811	a135t	ti-05	02	1060.0	2.5179800645494574	2.3692201699018085	-10.808714987036348	33.95960511471975	-0.8748625850855638	-2.2890386553378788	11.133250554164823	-33.40233947167705	0.34540254342550386	-2.359359602454909	-2.3608906809265284	11.279065192391444	-33.743412426135194	25.520110297585212	-25.087587614510166	-24.66661745257573	0.43252268307504593	0.8534928450094839
1812	a135t	ti-05	02	1065.0	2.526071817728264	2.3693715476500063	-10.802749491700204	33.96102481673085	-0.8863768789340924	-2.288611954408176	11.134312949603213	-33.40309896047241	0.347226658372103	-2.3631985135152225	-2.3603603952509804	11.278693241167188	-33.74294661551719	25.52764687268065	-25.096548185839364	-24.66174046538794	0.4310986868412847	0.8659064072927087
1813	a135t	ti-05	02	1070.0	2.5352726917094266	2.3682821006182193	-10.805382611863077	33.961487553799365	-0.9024964274692473	-2.2879356414331786	11.130219596069788	-33.40495797399826	0.34736374495399464	-2.366254545810404	-2.3616646453058037	11.280274358839312	-33.74243915198083	25.52438704255451	-25.1178067018769	-24.6548112925483	0.40658034067760696	0.8695757500062093
1814	a135t	ti-05	02	1075.0	2.54161869422377	2.3695786441292475	-10.805956116660534	33.962563008673875	-0.9171384139280437	-2.288777232173802	11.128455217758988	-33.40365107455942	0.3476703720560155	-2.3703542884113697	-2.3619233880953034	11.281990177523447	-33.73827290284583	25.526185536142588	-25.13344113084626	-24.646941707605283	0.3927444052963267	0.8792438285373052
1815	a135t	ti-05	02	1080.0	2.548754294382656	2.3688405004433286	-10.807199493920457	33.96308259987342	-0.9298980457129015	-2.288962078530582	11.132757498746827	-33.40161070416843	0.3473577143566933	-2.374052946161199	-2.360345040704175	11.28101348293756	-33.734405946914165	25.524723606396286	-25.14035561530839	-24.639036156459323	0.38436799108789543	0.8856874499369631
1816	a135t	ti-05	02	1085.0	2.5546836111499225	2.367167314255958	-10.808030265381497	33.96492794822202	-0.9410321343934026	-2.288830083979997	11.131499368121753	-33.401621171392456	0.3480401748795387	-2.3783255253246014	-2.359029253271114	11.273952696544695	-33.73115018244764	25.52406499709648	-25.151943846764564	-24.63986865334874	0.3721211503319175	0.8841963437477425
1817	a135t	ti-05	02	1090.0	2.565978883887261	2.366693545457268	-10.805811751782253	33.967082528459954	-0.9531234464644758	-2.289401654190952	11.129673926103264	-33.40372369671413	0.3492292227291692	-2.3841386934410855	-2.360261874590987	11.273187228252363	-33.72906967136346	25.52796432213497	-25.167345648537125	-24.63430412725591	0.3606186735978447	0.893660194879061
1818	a135t	ti-05	02	1095.0	2.580574112189188	2.3669033515952833	-10.807840437943257	33.969694929002564	-0.9654324789022384	-2.2908022748194914	11.127084020787086	-33.40611607829348	0.3502966107024465	-2.3915513014040526	-2.3634033193244823	11.27108320286667	-33.72963136887498	25.528757842654592	-25.184970200525676	-24.632928674547657	0.3437876421289161	0.8958291681069355
1819	a135t	ti-05	02	1100.0	2.5957373397057006	2.3651046006527157	-10.808376875154975	33.96789327499421	-0.9764141270963901	-2.2911061863302384	11.125511438658831	-33.41103224941624	0.3511149063403571	-2.3992726192766516	-2.362852516846534	11.267068491888867	-33.73012351696795	25.52462100049195	-25.201926217843678	-24.629442821496568	0.32269478264827356	0.8951781789953834
1820	a135t	ti-05	02	1105.0	2.610216211657373	2.3645329103031187	-10.807671227703507	33.96335095144759	-0.984554267127356	-2.2910313656842436	11.122018113244149	-33.412140419012026	0.3539975235120338	-2.404254359912261	-2.3629258688983312	11.264662846037258	-33.73587927339516	25.520212634047198	-25.211710415067444	-24.628180444511123	0.30850221897975416	0.8920321895360743
1821	a135t	ti-05	02	1110.0	2.625217229304313	2.3643783213385645	-10.808192466125963	33.958431420986	-0.9935654530582013	-2.2906094239071586	11.12161271957048	-33.41829130463254	0.3568231157168746	-2.4101140112098864	-2.3623160707154955	11.262687245333879	-33.738653831853355	25.514617276198607	-25.224030346310546	-24.623179439140547	0.290586929888061	0.89143783705806
1822	a135t	ti-05	02	1115.0	2.642448148936243	2.3635623694276897	-10.809515021671187	33.95622570461033	-1.000937415002162	-2.292977137066707	11.12467860098884	-33.419872998570966	0.35956222369246665	-2.4161125716239815	-2.3630993676975307	11.26093160282464	-33.744397931563604	25.510273052366834	-25.229546725958528	-24.620230119124233	0.2807263264083062	0.8900429332426008
1823	a135t	ti-05	02	1120.0	2.6676437381096725	2.3632388886331492	-10.806552083344181	33.95120147311898	-1.0057113335568495	-2.2944947124174946	11.128226243937895	-33.425617346554056	0.3625270822042193	-2.4225105282477735	-2.364661966880335	11.261083372034749	-33.74425867921732	25.507888278407947	-25.23507006638628	-24.602704064201006	0.2728182120216651	0.9051842142069404
1824	a135t	ti-05	02	1125.0	2.6920240256984562	2.3627607144857987	-10.805014915898239	33.9483154998017	-1.0111787349196422	-2.29504931257098	11.132792126630823	-33.43131314654627	0.3655043830832784	-2.4277533093640575	-2.3636183644453492	11.260121564672394	-33.744574873952274	25.506061298389263	-25.239244684322795	-24.58380095739083	0.2668166140664674	0.9222603409984309
1825	a135t	ti-05	02	1130.0	2.7180928617817663	2.3626655308654354	-10.800222549430652	33.95115507062443	-1.0189091074469392	-2.297287576936703	11.133359229192957	-33.43488927239603	0.3670584601405064	-2.435303893401363	-2.3643687260040127	11.258758105712475	-33.74323559166962	25.513598052059216	-25.25066826744621	-24.56605724358075	0.2629297846130072	0.9475408084784647
1826	a135t	ti-05	02	1135.0	2.7486274743245986	2.36198571540363	-10.798177014106288	33.95193351925242	-1.0259043042476268	-2.2967572377236896	11.138569194892428	-33.438464734708546	0.3684253717999499	-2.4407688540701207	-2.363421795076649	11.255627154663728	-33.7393772292995	25.51574222054976	-25.254131709987483	-24.53931324945794	0.2616105105622779	0.9764289710918206
1827	a135t	ti-05	02	1140.0	2.784700092001322	2.3611324808378216	-10.79949631747058	33.95401134155876	-1.0327644185775453	-2.297912967657835	11.140121285087073	-33.44192301082374	0.37005839123810935	-2.4443759870505377	-2.3622785662152284	11.258367018621335	-33.73928422322717	25.515647504926005	-25.26242072073394	-24.50287166587028	0.2532267841920657	1.012775839055724
1828	a135t	ti-05	02	1145.0	2.8163553175205895	2.3603315205487814	-10.796433525297683	33.95477585919466	-1.038978600365249	-2.296871958674323	11.140949263464863	-33.44659999707904	0.3712242905174466	-2.448315038059728	-2.361204172162975	11.258802056360873	-33.73903444215853	25.51867385444576	-25.270277002136304	-24.47339627849977	0.24839685230945463	1.0452775759459882
1829	a135t	ti-05	02	1150.0	2.84974525599202	2.3608464312718467	-10.793427532966469	33.95003001613047	-1.0447771166852982	-2.2982707621435527	11.143005371264106	-33.450982751776266	0.37081049402494193	-2.4538137591626503	-2.3613143808625514	11.260328621077027	-33.738009630989	25.517448914435846	-25.28021476531607	-24.44306389394515	0.23723414911977514	1.0743850204906948
1830	a135t	ti-05	02	1155.0	2.8770540457652216	2.3592524241700814	-10.787536421431211	33.94993968527393	-1.0506225123208293	-2.2997242092033643	11.14216566875118	-33.44867640638839	0.37169936167772694	-2.4605175250769986	-2.362215129739826	11.262235152080544	-33.74236242887907	25.521655688012803	-25.285158097483674	-24.42580588585013	0.23649759052912955	1.0958498021626717
1831	a135t	ti-05	02	1160.0	2.90689449490737	2.3594623734321956	-10.778821263972507	33.9475334311169	-1.054267628962249	-2.2997733242339766	11.143478186549757	-33.44626165037444	0.3713839227280659	-2.4675492903887988	-2.364135423403851	11.262997830209905	-33.748131186189596	25.528174540576593	-25.285440494292843	-24.409923574864973	0.24273404628375062	1.1182509657116206
1832	a135t	ti-05	02	1165.0	2.9409122914578605	2.3599904913709286	-10.776782174978154	33.94599484827	-1.0583510765744217	-2.301750930374243	11.142178505010817	-33.44826867712684	0.37305527762851654	-2.4751557630137606	-2.364577461240527	11.26427039164287	-33.75098413763857	25.52920316466277	-25.29313690143617	-24.385534678792123	0.23606626322660063	1.1436684858706485
1833	a135t	ti-05	02	1170.0	2.972798813346277	2.3601140819847775	-10.771436316839942	33.94405181039695	-1.0630146621991308	-2.303493898926552	11.143361236943969	-33.44725023597969	0.373493010920031	-2.4822097324550723	-2.3635969495647324	11.26360739341	-33.75503093309474	25.532729575541786	-25.29690454924137	-24.364431408358264	0.23582502630041802	1.1682981671835222
1834	a135t	ti-05	02	1175.0	3.0012954534867338	2.359113595082026	-10.771018842097288	33.944903372674005	-1.0686294145881399	-2.3042633335026985	11.151288177228023	-33.44729783807413	0.3748884711374777	-2.488055028548857	-2.363033014736392	11.267052100149398	-33.75761502152068	25.532998125658743	-25.294013937799466	-24.340355511169797	0.2389841878592769	1.1926426144889462
1835	a135t	ti-05	02	1180.0	3.025883102787119	2.357768749473515	-10.773707845235377	33.94314658890203	-1.0753446281158934	-2.3037453440214084	11.15440007327265	-33.444261386117134	0.37647181101713556	-2.493628041994014	-2.3630718337592977	11.268261365038919	-33.75794330567213	25.527207493140168	-25.29247947396465	-24.320498713599402	0.23472801917551678	1.2067087795407652
1836	a135t	ti-05	02	1185.0	3.049396260016629	2.358272906473437	-10.77406534591004	33.93643808542891	-1.0821960751549504	-2.303381231746974	11.156565481603046	-33.44690837626024	0.37645852601807595	-2.4972202909416406	-2.3624989397793867	11.26732766784343	-33.75771606336777	25.520645645992307	-25.29946167554104	-24.300711366228743	0.2211839704512677	1.2199342797635637
1837	a135t	ti-05	02	1190.0	3.077835270754098	2.356405811137736	-10.774528848282424	33.93173917654423	-1.0875202804618211	-2.3045711942237865	11.155964362206053	-33.44912466904333	0.37685322439224933	-2.5017970837940724	-2.3596888761755626	11.270184070954869	-33.75780968423928	25.513616139399538	-25.308398557130634	-24.271276302499945	0.2052175822689044	1.2423398368995926
1838	a135t	ti-05	02	1195.0	3.107732977009198	2.354161566487415	-10.769749975790104	33.92868456936299	-1.0912610226234352	-2.3065426793400987	11.157182888539985	-33.44718587329029	0.3776515046283737	-2.5056306512365816	-2.3599048219318193	11.272406727261066	-33.75836999579323	25.513096160060304	-25.31015518208546	-24.243765764691368	0.20294097797484412	1.2693303953689359
1839	a135t	ti-05	02	1200.0	3.1385817779566674	2.353911078991193	-10.771056590818018	33.92211886360739	-1.097087564768066	-2.307274423889923	11.16045599757568	-33.448064973584536	0.3785555672279991	-2.5110296525596834	-2.3602470464711645	11.269046207817649	-33.75998404214732	25.504973351780563	-25.313415397438845	-24.223632755403855	0.19155795434171807	1.2813405963767082
1840	a135t	ti-05	02	1205.0	3.1723383088357444	2.3540340252186094	-10.771141032883646	33.91976978481418	-1.1043357715483064	-2.3069266589900823	11.160879678181226	-33.444850995455255	0.38040933203854155	-2.5142820112943056	-2.361351317925026	11.270813157019663	-33.761576497002345	25.50266277714914	-25.314824415773874	-24.194058360366267	0.18783836137526677	1.3086044167828739
1841	a135t	ti-05	02	1210.0	3.2062788651834695	2.354404488316495	-10.770350257786685	33.915812238178766	-1.109147588874688	-2.3079926923438676	11.161100057361745	-33.44888684044688	0.3811804420793151	-2.5188041392594296	-2.360120481938586	11.271657584261513	-33.76382472196851	25.499866468708575	-25.323746622224377	-24.164812893721543	0.1761198464841982	1.3350535749870325
1842	a135t	ti-05	02	1215.0	3.2319768718084116	2.3540316836678916	-10.771647622046384	33.91472104797556	-1.1135723013155336	-2.308236225696968	11.158946791310736	-33.44859737255912	0.38172818789006335	-2.522539630047446	-2.361402040072888	11.27275029801029	-33.7622423040258	25.49710510959707	-25.32973092037082	-24.141456804327426	0.1673741892262477	1.3556483052696429
1843	a135t	ti-05	02	1220.0	3.2611258003411785	2.353324218529361	-10.76917741139896	33.90958576023936	-1.1165948226029385	-2.3082868361412534	11.160719006397468	-33.45119445971773	0.38200465308291875	-2.523386161803363	-2.3616589443514955	11.272272252445353	-33.760925178206854	25.49373256736976	-25.333352458981537	-24.112572231575182	0.16038010838822458	1.3811603357945792
1844	a135t	ti-05	02	1225.0	3.283993880740578	2.3550569295090495	-10.766943946688983	33.90302891513117	-1.117148913005568	-2.308267504312542	11.161995032665324	-33.456082534216506	0.3817166349077925	-2.527147144447885	-2.3630247070091057	11.27087315670495	-33.76115835255265	25.49114189795124	-25.3377872839615	-24.09646316656411	0.15335461398974104	1.3946787313871312
1845	a135t	ti-05	02	1230.0	3.303307670724506	2.354885232873272	-10.766646643391745	33.89468436607259	-1.1162474161315812	-2.3082140472736468	11.160658499763064	-33.464106158881165	0.3815249111479242	-2.530616040353064	-2.3645165632974146	11.270361824820158	-33.76067289123489	25.482922955554116	-25.346384211375405	-24.082135999340704	0.13653874417871137	1.4007869562134125
1846	a135t	ti-05	02	1235.0	3.3267289958231294	2.3557556032416236	-10.76531579215426	33.88954982731336	-1.1161072620772516	-2.308930077256671	11.158781034070017	-33.47185279183084	0.381001675212423	-2.5308310677130015	-2.3637497517043076	11.270923613184978	-33.76236921152233	25.479989638400724	-25.357107421882322	-24.059297421931536	0.12288221651840203	1.4206922164691882
1847	a135t	ti-05	02	1240.0	3.3476454626011267	2.3570441420804675	-10.76960825799785	33.885709452156455	-1.114548831331068	-2.3096292680174364	11.15892944851345	-33.4764695473591	0.3806777940440114	-2.5313912811710955	-2.363734176394064	11.272561041518523	-33.76331006275057	25.47314533623907	-25.361040404150145	-24.03822901619608	0.11210493208892558	1.4349163200429906
1848	a135t	ti-05	02	1245.0	3.3733770949220525	2.359078767207099	-10.767955976285778	33.881970816597175	-1.1146598019892102	-2.3090894209251465	11.160076731724839	-33.478110036877915	0.3812952031304889	-2.530751512005275	-2.364480078978496	11.27327852566135	-33.76636712538874	25.473093607518496	-25.360487324936944	-24.01494309578911	0.11260628258155236	1.4581505117293858
1849	a135t	ti-05	02	1250.0	3.3945149207776546	2.3605179005963977	-10.76662780273387	33.8788207351485	-1.1134826323846208	-2.3101521160783003	11.164289468438122	-33.48246925273678	0.38170353214321967	-2.5319098682684524	-2.36536129046357	11.270499477241986	-33.767365016113445	25.47271083301103	-25.360111000618357	-23.999621776825826	0.11259983239267157	1.4730890561852021
1850	a135t	ti-05	02	1255.0	3.413016300951521	2.3611891089952364	-10.763716160237342	33.87581340716927	-1.1124028716856986	-2.3100338530586066	11.164246665096721	-33.48570444736033	0.3833103997976403	-2.53252326476269	-2.3656948645195004	11.268463257711582	-33.76700399427656	25.47328635592716	-25.36058410721027	-23.983742564895643	0.11270224871689294	1.4895437910315188
1851	a135t	ti-05	02	1260.0	3.431414888251527	2.361277973178635	-10.770309648420517	33.87765412472685	-1.113674081752013	-2.3082189714195076	11.166924935838924	-33.49119714569992	0.38380372801783874	-2.535073885922386	-2.366069366466003	11.265661878052349	-33.765435674919324	25.468622449484972	-25.362361535014678	-23.969502161003835	0.10626091447029395	1.4991202884811372
1852	a135t	ti-05	02	1265.0	3.451633500435307	2.361901311740214	-10.77329817022559	33.88063129425228	-1.1145419840030868	-2.308629256288515	11.163144627365966	-33.489649793755994	0.38441888430106963	-2.5350833215112223	-2.366504661526952	11.267039786567276	-33.76568968035203	25.469234435766907	-25.36525752238056	-23.948604376387625	0.10397691338634729	1.5206300593792825
1853	a135t	ti-05	02	1270.0	3.470984989526907	2.362257271197429	-10.774402590135763	33.87881582367148	-1.1160995388193702	-2.3090570285482546	11.158203091988971	-33.49111029483019	0.38649741718257147	-2.534831015933962	-2.3669633101503034	11.26743761180551	-33.76757324381596	25.466670504733145	-25.371566353026274	-23.930944968567808	0.09510415170687025	1.5357255361653372
1854	a135t	ti-05	02	1275.0	3.4914127876423313	2.3638650295820334	-10.77341363811101	33.8828008780977	-1.1172073503861046	-2.309827887384233	11.158602825714372	-33.49214600116847	0.38806669526460164	-2.5362800436602346	-2.366603850057946	11.265071115473187	-33.76512921216086	25.473252269568718	-25.372511717959835	-23.911529202763518	0.10074055160888307	1.5617230668052002
1855	a135t	ti-05	02	1280.0	3.506301548684809	2.365224630713612	-10.776124755958282	33.87821579058243	-1.1161922204047339	-2.310361629666822	11.155293497354526	-33.49292983823917	0.3902516044670698	-2.538582811802589	-2.3675549329494903	11.263153165716336	-33.763770360688284	25.46731566533776	-25.37393858648913	-23.900453391039218	0.09337707884863278	1.5668622742985434
1856	a135t	ti-05	02	1285.0	3.5233501368740177	2.365140611047023	-10.7787524938871	33.87281524523786	-1.1177003210367522	-2.30982225259784	11.151452468172332	-33.49273231535241	0.39259978401557194	-2.540628358055675	-2.3676828096222966	11.257159788928817	-33.76129863578501	25.45920336239778	-25.3762026367991	-23.889099877660147	0.08300072559867999	1.5701034847376327
1857	a135t	ti-05	02	1290.0	3.5423627506848883	2.3655946350700816	-10.786671596028372	33.86769904843604	-1.120570417893056	-2.308308814235328	11.149196384490892	-33.49481641939763	0.3937556703521203	-2.544706373510662	-2.367929748472242	11.254439636809453	-33.75644029842985	25.44662208747775	-25.380743596683	-23.872274032918416	0.0658784907947485	1.5743480545593336
1858	a135t	ti-05	02	1295.0	3.563229796559194	2.364755413944665	-10.786593587795968	33.86744418721316	-1.1233648065100494	-2.3074107313503514	11.154313249960264	-33.492915031791156	0.3951652759370986	-2.5496154025575954	-2.3675335040948537	11.257474876688828	-33.758512358471684	25.445606013361857	-25.374212043754195	-23.85495659187611	0.0713939696076622	1.5906494214857467
1859	a135t	ti-05	02	1300.0	3.5852744559595915	2.3651771182830696	-10.786789807197321	33.86418977816713	-1.1265269739407748	-2.3080258301807954	11.156756490860962	-33.49002412705176	0.3972705442187708	-2.5547071352708812	-2.368259192913249	11.262247310717441	-33.75918015817645	25.44257708925288	-25.3705498960936	-23.834624719683546	0.07202719315927908	1.6079523695693325
1860	a135t	ti-05	02	1305.0	3.5988801983119365	2.3642802170195925	-10.78671115673164	33.86055396431703	-1.1321904222849726	-2.3070639558391854	11.155465670978458	-33.485851857408505	0.39976794307724756	-2.5603384242724854	-2.36678226791923	11.261475094107027	-33.75829056894964	25.43812302460498	-25.369872621476958	-23.825055968722392	0.06825040312802244	1.6130670558825884
1861	a135t	ti-05	02	1310.0	3.611982081462016	2.361857537702661	-10.786211680504886	33.85798509374378	-1.1350129696774758	-2.3071396746545436	11.158793933178956	-33.481998571615364	0.40260360316871024	-2.5658495405703428	-2.3663106261657774	11.262578247367074	-33.760758399134694	25.433630950941556	-25.362753679599717	-23.81835823704172	0.07087727134183908	1.6152727138998344
1862	a135t	ti-05	02	1315.0	3.625001132550176	2.3630250206881884	-10.784724884270593	33.85491672102791	-1.1378436569867882	-2.3082213679683936	11.158632962176211	-33.48139188224318	0.4052240949922474	-2.5709594082662495	-2.366421268381773	11.262541757733123	-33.760212355370335	25.433216857445508	-25.363599850029903	-23.81005014173506	0.06961700741560506	1.6231667157104468
1863	a135t	ti-05	02	1320.0	3.6379798596251662	2.3643396255338134	-10.785014108968738	33.85130573905884	-1.1396679104964957	-2.308909754659396	11.160836433025977	-33.48567982565859	0.40725004832999234	-2.573829714157492	-2.365820660989623	11.260194715183	-33.764166365864675	25.43063125562391	-25.366171009458515	-23.805642166203626	0.06446024616539603	1.6249890894202856
1864	a135t	ti-05	02	1325.0	3.651537499838463	2.3634018466039644	-10.788935284633174	33.852842773186865	-1.1438253479843254	-2.3093314806780363	11.159592368709806	-33.48757765863367	0.408701852584024	-2.578430026447024	-2.3653128989423076	11.258530017985812	-33.76775827039576	25.427309335157656	-25.3724402660022	-23.801433677960816	0.05486906915545475	1.6258756571968398
1865	a135t	ti-05	02	1330.0	3.6638505894857234	2.362698883265657	-10.790237472709233	33.853021415608815	-1.1486497441463552	-2.309569116047021	11.16381051733663	-33.48546065473675	0.41006859196474305	-2.5850424787532744	-2.3644093877452343	11.263403541899374	-33.76909673946698	25.42548282616524	-25.36980040562875	-23.791294474580393	0.05568242053648831	1.6341883515848465
1866	a135t	ti-05	02	1335.0	3.677968879181302	2.3627366250356987	-10.789217391341754	33.85486233236538	-1.1545001679298728	-2.3096724436514777	11.165109556987979	-33.490897831843796	0.41324960059220905	-2.591073935410386	-2.3639993162197768	11.266676146136678	-33.76740361082943	25.428381566059322	-25.37671128584496	-23.77783183714162	0.05167028021436337	1.650549728917703
1867	a135t	ti-05	02	1340.0	3.6883621040155745	2.36178853059608	-10.790451805944132	33.85337538577071	-1.1604719157298453	-2.310473387387883	11.168207912455271	-33.49374163290502	0.41617886802342957	-2.5959466953864183	-2.3643641020359585	11.26582276699282	-33.76347915244998	25.42471211042266	-25.38030015554405	-23.769605078863965	0.04441195487861194	1.6551070315586962
1868	a135t	ti-05	02	1345.0	3.7023165618872795	2.360642498167117	-10.790546014311408	33.852445861203705	-1.164086867754903	-2.3109203786814025	11.164845022919899	-33.49373005582486	0.4179405881836464	-2.6000728123293095	-2.365203904081158	11.2663983320134	-33.763848392728775	25.422542345059412	-25.385951691157622	-23.760410215238565	0.03659065390178995	1.6621321298208471
1869	a135t	ti-05	02	1350.0	3.71822311044151	2.3598985155217576	-10.79287401615897	33.851862865218465	-1.1698965741713616	-2.309879117792797	11.165801780983632	-33.49445224336449	0.42080197168073646	-2.603706696671047	-2.3643851776965183	11.263682665406371	-33.7608572823714	25.418887364581252	-25.387624182664286	-23.747043380891082	0.031263181916965976	1.6718439836901702
1870	a135t	ti-05	02	1355.0	3.732811484294627	2.3601528392068434	-10.789770470464187	33.84925509436994	-1.1748190547585164	-2.3099329914239517	11.162931256538636	-33.49915177583556	0.4234426774886616	-2.6059386766148007	-2.3642906327366906	11.26457930168395	-33.76001854551869	25.419637463112593	-25.397529887990725	-23.732857068891608	0.02210757512186845	1.6867803942209854
1871	a135t	ti-05	02	1360.0	3.7482458914979784	2.3595578723915533	-10.78926436509879	33.8471971386327	-1.1811389338377682	-2.310080201166765	11.16411292882056	-33.501098101179096	0.4272821702892271	-2.6091427475610365	-2.364382445524873	11.268727066510548	-33.76188950338239	25.417490645925465	-25.40092213707384	-23.718441738459774	0.01656850885162342	1.6990489074656914
1872	a135t	ti-05	02	1365.0	3.766377767139921	2.3597830711860652	-10.784663994994158	33.84025562909462	-1.1868223761148968	-2.3079892487195806	11.166076643404875	-33.50628679873907	0.43155787615290236	-2.612945704639896	-2.3637226425279603	11.269002846991024	-33.76302995493268	25.415374705286528	-25.403463904015773	-23.704317687969596	0.011910801270754945	1.7110570173169322
1873	a135t	ti-05	02	1370.0	3.781457725445758	2.3603604633916833	-10.788229600186435	33.836123706331165	-1.1932993456504621	-2.3072386007095598	11.164412109214577	-33.50960107418366	0.4354835938110884	-2.6178857263485362	-2.362989769728659	11.27227807847954	-33.76187532301945	25.408254569536414	-25.410243317518013	-23.68901501517135	-0.0019887479815992037	1.719239554365064
1874	a135t	ti-05	02	1375.0	3.795409582201988	2.36014579907534	-10.792109306671522	33.83028589916797	-1.1975202882043268	-2.308230422048983	11.164522545857121	-33.50779710378469	0.4382733328842939	-2.62133177558341	-2.3629527785244857	11.270245230666154	-33.76147231722578	25.39832239157179	-25.410751935296584	-23.680102058465536	-0.012429543724795877	1.7182203331062524
1875	a135t	ti-05	02	1380.0	3.807816073115711	2.3598009568843032	-10.790951651452527	33.82488337225086	-1.2028954885773206	-2.306691644394265	11.16634189417154	-33.50748741358961	0.4411513377616623	-2.6264063059850296	-2.3625880655659244	11.273891529355769	-33.76184145651019	25.393732677682635	-25.40958131462799	-23.669128225589667	-0.015848636945353434	1.7246044520929686
1876	a135t	ti-05	02	1385.0	3.8251635996381053	2.3607268701330106	-10.790899499061496	33.82330570997071	-1.2080496836820445	-2.307410348516162	11.16732940489089	-33.51048008990643	0.4432388199613488	-2.6301815850566306	-2.3625317275799946	11.276141436759678	-33.75657275403059	25.393133081042226	-25.4153718972524	-23.647981030269435	-0.022238816210172985	1.7451520507727913
1877	a135t	ti-05	02	1390.0	3.843297687127723	2.3603301338463836	-10.790397344939214	33.822803536394225	-1.213365769674461	-2.308438695444974	11.170803393843464	-33.50774044444062	0.4470839526957799	-2.6329623815007466	-2.363079433925426	11.278089995234108	-33.753738075109695	25.392736325301396	-25.41165756302081	-23.628392208174034	-0.018921237719414563	1.7643441171273615
1878	a135t	ti-05	02	1395.0	3.8624439043239573	2.359693997055916	-10.79226491936425	33.822826082978686	-1.218453495189492	-2.306916995626181	11.172536500494173	-33.51075805908953	0.45040093502384726	-2.636140584593676	-2.3620066345764146	11.283214613990665	-33.75209031529568	25.390255160670353	-25.413191114387185	-23.60457901615115	-0.022935953716832103	1.7856761445192042
1879	a135t	ti-05	02	1400.0	3.8819986156131194	2.359733628669244	-10.791427940696051	33.82073518019553	-1.2231223513060532	-2.3074146067442958	11.171778969431422	-33.51623093179687	0.45353067602433655	-2.637667246883375	-2.362114043328372	11.282383348958186	-33.74688691719476	25.38904086816872	-25.42145824439146	-23.582286242835195	-0.03241737622273888	1.8067546253335252
1880	a135t	ti-05	02	1405.0	3.903686047132559	2.36134305245285	-10.793830124985837	33.816685455184874	-1.2278766390307885	-2.3079585274266723	11.172458563129327	-33.51615913224644	0.45787150275227223	-2.6399467036659146	-2.361555439816054	11.280895136820188	-33.743788340772845	25.38419838265189	-25.421664232822305	-23.560709300302065	-0.037465850170416815	1.8234890823498233
1881	a135t	ti-05	02	1410.0	3.921661376021919	2.36211679555777	-10.796438490065428	33.81273118352476	-1.232229080964831	-2.3084928124198463	11.172851918843874	-33.51742634387445	0.4629414292522135	-2.646252799524449	-2.3607540512921776	11.282023088102513	-33.744553246934174	25.378409489017102	-25.422354889163035	-23.54787563362637	-0.04394540014593318	1.8305338553907333
1882	a135t	ti-05	02	1415.0	3.9412324514905115	2.3616889617999646	-10.799167211014979	33.812815093528094	-1.2354680018394955	-2.309021807450979	11.174868252061763	-33.51820545344764	0.4660457633203286	-2.6497859660991203	-2.362105082885249	11.276028996374988	-33.74477734937853	25.375336844313082	-25.421781247356027	-23.5394069504974	-0.04644440304294406	1.8359298938156812
1883	a135t	ti-05	02	1420.0	3.9616111457321543	2.3623670867024016	-10.80110607587011	33.81249939332937	-1.2376324110872057	-2.3088068220449998	11.17333444725074	-33.51815750122084	0.46968076186525987	-2.654455361279707	-2.363100440500747	11.276304783328891	-33.74192129319944	25.37376040416166	-25.42158152523705	-23.52156116591885	-0.04782112107538694	1.852199238242811
1884	a135t	ti-05	02	1425.0	3.9811795067608244	2.3627027186250618	-10.806688423136782	33.80790463540527	-1.2391453965299752	-2.3089544979871115	11.173200057993405	-33.517329854125435	0.4731955890721851	-2.6588469182555468	-2.3635997663296267	11.27937313498451	-33.743114891657434	25.363918930893554	-25.419034101576933	-23.505008934497273	-0.05511517068337923	1.8589099963962816
1885	a135t	ti-05	02	1430.0	3.995288942308458	2.362544190001707	-10.808223783187742	33.80288770742356	-1.2394508074090147	-2.309143012525131	11.171290740112623	-33.51573600918472	0.4761816588352315	-2.6685282820018776	-2.3637878630484592	11.28099281404933	-33.74288564485753	25.357208114237523	-25.416857430171014	-23.49892003355008	-0.05964931593349121	1.8582880806874442
1886	a135t	ti-05	02	1435.0	4.011285901258658	2.361196466267918	-10.809524007132028	33.800785744665255	-1.2408333853912543	-2.308108969771528	11.17296739126964	-33.51556460761421	0.4799993114682693	-2.6751800114405264	-2.3626393947423368	11.27985767336877	-33.74378608811178	25.352458203801145	-25.411540260039082	-23.49046191966722	-0.05908205623793705	1.8619962841339266
1887	a135t	ti-05	02	1440.0	4.02617827707526	2.3614471802983266	-10.808882385905259	33.802734827321665	-1.2444621685801145	-2.3087708893892454	11.176898100450884	-33.51629037031283	0.4837325780266682	-2.683087415791694	-2.3637152254367306	11.282617986988072	-33.74375633951318	25.35529962171473	-25.408892749804636	-23.481762716678276	-0.05359312808990424	1.873536905036456
1888	a135t	ti-05	02	1445.0	4.042488726804171	2.3617733481275507	-10.810608557737474	33.80538929570882	-1.2478666153947924	-2.309242885148323	11.177168361210976	-33.51568314504313	0.48738842122742704	-2.6930045414474626	-2.3640303308264916	11.283251047693057	-33.74609972094164	25.356554086098896	-25.40823586314784	-23.477394818718366	-0.05168177704894461	1.8791592673805297
1889	a135t	ti-05	02	1450.0	4.064490500148208	2.363106926654407	-10.81205297124364	33.81035435285489	-1.2493650605865814	-2.3083110110421314	11.175844087893841	-33.51237804190456	0.49018233762513425	-2.70363600295525	-2.3631996299080527	11.28341515007232	-33.7483899155601	25.361408308265652	-25.404027688014295	-23.467319898202867	-0.04261937974864338	1.8940884100627855
1890	a135t	ti-05	02	1455.0	4.082755156919588	2.3623604849017044	-10.813900885936768	33.81102422856067	-1.2523971864595833	-2.3092928954638245	11.17666279958905	-33.51118974171392	0.49308367636056916	-2.710117579194899	-2.3635521728590634	11.285372774105404	-33.74676754318638	25.359483827525604	-25.40313334768771	-23.45230936421535	-0.04364952016210566	1.9071744633102554
1891	a135t	ti-05	02	1460.0	4.0975817538916335	2.36257036327497	-10.817922036101658	33.809099338059966	-1.2547403835582873	-2.3092082722663867	11.175136378040532	-33.51395116414892	0.49695325331637563	-2.717576488308278	-2.3643364051305853	11.287402518727141	-33.74651613640352	25.35374766523328	-25.405810188616684	-23.44344475722361	-0.052062523383405335	1.910302908009669
1892	a135t	ti-05	02	1465.0	4.11348796258925	2.361936028637752	-10.816816312177002	33.81010898981548	-1.2559829715796205	-2.3106838568674215	11.174708836090895	-33.51337673596473	0.5006700616955596	-2.7241430829006124	-2.363851460610394	11.287948807316976	-33.746685636413275	25.355228706276232	-25.404664666625315	-23.433243410018054	-0.04943596034908282	1.9219852962581783
1893	a135t	ti-05	02	1470.0	4.1307808409721325	2.3604518036945747	-10.82144343622671	33.813298139586934	-1.2573361639143592	-2.3106543099902956	11.17279643709089	-33.51389669068972	0.5045370902715716	-2.7292033067511863	-2.362733739056883	11.290410479999833	-33.74476697964821	25.3523065070548	-25.404553637231913	-23.415512704484318	-0.0522471301771148	1.936793802570481
1894	a135t	ti-05	02	1475.0	4.150361091221956	2.3582043160619763	-10.820248729348465	33.812378335239984	-1.2584299409446857	-2.3090358413565744	11.172284652837375	-33.51570973113718	0.5078173966326552	-2.735530742904884	-2.362958287669775	11.290261730875278	-33.7432813359227	25.350333921953496	-25.403073463968408	-23.40114754440013	-0.05273954201491193	1.9491863775533673
1895	a135t	ti-05	02	1480.0	4.170550356560462	2.3566615709435172	-10.818347745054583	33.81344045203736	-1.2584250125581387	-2.3075389703546816	11.174374880125471	-33.517994044123476	0.5118412612745687	-2.743718218944706	-2.3637265079921637	11.292037426786273	-33.7432192840454	25.351754277926297	-25.397741885636258	-23.388076227635537	-0.0459876077099608	1.9636780502907598
1896	a135t	ti-05	02	1485.0	4.18856936914241	2.355791434164448	-10.817231884165546	33.81513163456961	-1.2613770653863012	-2.3073606643852886	11.17714364090416	-33.51741469771005	0.5157677143962546	-2.750012253402128	-2.363084755862841	11.294127981549671	-33.74332192686907	25.35369118456851	-25.393241072181226	-23.37372158544196	-0.03954988761271494	1.9799695991265516
1897	a135t	ti-05	02	1490.0	4.209967232788334	2.35466749976356	-10.815445954629569	33.814065792746206	-1.2638087461870489	-2.3064987255080163	11.176744844864578	-33.517090017702465	0.5208334510748045	-2.757863812766605	-2.361655869062442	11.295022159098945	-33.743327124247685	25.353287337880197	-25.38981919345815	-23.357857414189453	-0.03653185557795169	1.9954299236907431
1898	a135t	ti-05	02	1495.0	4.227020504213691	2.35521263364477	-10.816049166342271	33.815433468280716	-1.2650539308691697	-2.306886512539552	11.176116610973788	-33.51792558478655	0.5246809918108878	-2.7648436185928422	-2.361549979676101	11.29498473958859	-33.74118212656167	25.354596935583217	-25.3890684254106	-23.34557048102833	-0.03447148982738213	2.0090264545548884
1899	a135t	ti-05	02	1500.0	4.246791089103865	2.3549321367368052	-10.821638744452297	33.81562777500955	-1.266584235527325	-2.30621120472858	11.174937891017032	-33.52114528906521	0.5284423956128165	-2.771080554300152	-2.359659736564537	11.295655714819583	-33.74116779593903	25.34892116729406	-25.390560442691264	-23.329461282880267	-0.041639275397205466	2.0194598844137914
1900	a135t	ti-05	02	1505.0	4.264222202546647	2.35555896664696	-10.823916392886726	33.81825596877308	-1.266968163600016	-2.3056827661654933	11.173892710511563	-33.523860974065634	0.531836545103883	-2.7764131917282686	-2.3601447887601297	11.296595949561901	-33.7395798458315	25.349898542533314	-25.390782648215698	-23.31531967421135	-0.040884105682383876	2.034578868321965
1901	a135t	ti-05	02	1510.0	4.281265745076726	2.353716526579075	-10.826569621890506	33.81442654623416	-1.2687729104716488	-2.3053626181002427	11.172783838716947	-33.527267163134866	0.5367095862609705	-2.783475450654568	-2.3597970215984327	11.291899976255893	-33.73888359249469	25.341573450922727	-25.391909266728838	-23.30899034341507	-0.05033581580611113	2.0325831075076586
1902	a135t	ti-05	02	1515.0	4.2988581723097505	2.353206048520778	-10.82977522157947	33.813144398126234	-1.2726820435493895	-2.306691279264895	11.171715439477921	-33.53014813603922	0.5387799358882271	-2.788987264899367	-2.3592371415773123	11.290670923122027	-33.73593278929317	25.33657522506754	-25.39902608348736	-23.294628100338073	-0.0624508584198189	2.041947124729468
1903	a135t	ti-05	02	1520.0	4.3165829557122	2.3534908288777454	-10.836638472511732	33.81322337953901	-1.273607955253858	-2.307116726129869	11.171695712132337	-33.53247733646975	0.5417947735962533	-2.7931125115880864	-2.3585104045309686	11.287909023608096	-33.73205126262014	25.330075735905027	-25.399711532124886	-23.279182199418898	-0.06963579621985971	2.0508935364861287
1904	a135t	ti-05	02	1525.0	4.334802651715922	2.3535372676013395	-10.835480437090421	33.809084942962514	-1.273277654904815	-2.3077053791136053	11.168453993558277	-33.53200584002236	0.5458598090007801	-2.7979388423626625	-2.358508498964894	11.286106721940872	-33.72940002919372	25.327141773473432	-25.39867507148172	-23.264937996864482	-0.071533298008287	2.06220377660895
1905	a135t	ti-05	02	1530.0	4.352167475447631	2.3539584203402946	-10.836726821750501	33.807320613946885	-1.2746109148618177	-2.3091204159020156	11.174002966663641	-33.53717344271881	0.5498210408286778	-2.8055354180737315	-2.358463229509441	11.284567034476877	-33.731613853804504	25.32455221253668	-25.397080765990324	-23.258877991463166	-0.07252855345364395	2.0656742210735146
1906	a135t	ti-05	02	1535.0	4.36781680647982	2.354136459394469	-10.83874834699126	33.80733773165338	-1.2775958347277103	-2.310076348305784	11.172254254677608	-33.53645741604228	0.5536655280181999	-2.8138322784399237	-2.3588572234797995	11.285926998279049	-33.7321939261807	25.322725844056585	-25.398209816379968	-23.251139623341555	-0.07548397232338289	2.07158622071503
1907	a135t	ti-05	02	1540.0	4.386557821586111	2.354348113328725	-10.839496472840775	33.807055106301675	-1.2808031097926518	-2.310151497480839	11.173350569142292	-33.53656559998199	0.557688048095699	-2.8222986925122453	-2.3590525534521736	11.286739626297777	-33.730330217153785	25.321906746789626	-25.39648159001749	-23.238384015234317	-0.07457484322786456	2.083522731555309
1908	a135t	ti-05	02	1545.0	4.409776399004941	2.354161549707087	-10.841424545134453	33.80560075638223	-1.2847364204391685	-2.3109732791137567	11.177106350231483	-33.53656458039873	0.5619709220551017	-2.8292764581956025	-2.359456490277968	11.287211775374173	-33.72866104995864	25.31833776095487	-25.393197007665073	-23.220405824053096	-0.07485924671020427	2.097931936901773
1909	a135t	ti-05	02	1550.0	4.426751269233865	2.35295140170834	-10.844155522901229	33.80530516963445	-1.2872102259797147	-2.311785875821096	11.17462884410103	-33.5380340125239	0.5653870421402704	-2.838184248601634	-2.359764688394788	11.284876978772095	-33.72529180529718	25.314101048441565	-25.397014228083414	-23.211612494287646	-0.08291317964184941	2.1024885541539184
1910	a135t	ti-05	02	1555.0	4.442560481689864	2.3524570360892163	-10.846762916724755	33.806007904103616	-1.291002106906317	-2.3118997438026643	11.175055282308435	-33.542296049629165	0.5689160343805238	-2.844463629875601	-2.359818791258534	11.284319220912085	-33.72147283852434	25.31170202346808	-25.401226583649187	-23.198875557056528	-0.08952456018110766	2.1128264664115513
1911	a135t	ti-05	02	1560.0	4.459536439537918	2.352749290313735	-10.850383631526363	33.80593249697158	-1.2947542211474172	-2.3108941668187426	11.170681995880965	-33.55079875117562	0.5729576207727652	-2.846318634245962	-2.360991959776635	11.286202410078792	-33.719336710953215	25.30829815575895	-25.41280752248805	-23.180908455359102	-0.10450936672909705	2.127389700399849
1912	a135t	ti-05	02	1565.0	4.476524541319297	2.3533444054764274	-10.850960849494285	33.80687272192052	-1.2966153032039527	-2.3109305653924386	11.170945619149741	-33.5542907185169	0.5762485164283508	-2.849547409266855	-2.360539065824051	11.287872300017886	-33.71573230254002	25.309256277902662	-25.4146424515352	-23.161421936293742	-0.10538617363253877	2.1478343416089203
1913	a135t	ti-05	02	1570.0	4.490921800581052	2.351786595909654	-10.851204747404662	33.805790873745096	-1.299294497865121	-2.310526796913306	11.165790869856261	-33.55784422980984	0.5809737142076808	-2.852272763408936	-2.360329964029606	11.286791071815152	-33.7157583905516	25.30637272225009	-25.420900940524323	-23.15064824559394	-0.1145282182742342	2.1557244766561503
1914	a135t	ti-05	02	1575.0	4.507023220765276	2.351626331478329	-10.85143905893204	33.806773424846476	-1.304393302510699	-2.310148838715259	11.165397498971275	-33.55792063082238	0.5851285840366394	-2.8541279520078047	-2.360113402341221	11.283556504750633	-33.71332239551023	25.306960697392764	-25.421936689040425	-23.13698402434335	-0.11497599164766115	2.1699766730494154
1915	a135t	ti-05	02	1580.0	4.523023969379366	2.3527427075874914	-10.851738187606196	33.806532751398734	-1.3091305672439428	-2.3087480881402986	11.163801541497751	-33.560294933135864	0.5896340213351154	-2.8572179055265	-2.3594825107905177	11.283195775117909	-33.70892771361869	25.307537271380028	-25.42473802568724	-23.119408385438433	-0.11720075430721266	2.1881288859415946
1916	a135t	ti-05	02	1585.0	4.537310888473137	2.351676965490882	-10.851556317646354	33.806287837033764	-1.3136514602547387	-2.3083537948221675	11.164859597773088	-33.56263044458887	0.5922854981424868	-2.8585794289544175	-2.358992443157111	11.281978488641064	-33.70873209689811	25.30640848487829	-25.4274906037502	-23.10701459189544	-0.1210821188719109	2.199393892982851
1917	a135t	ti-05	02	1590.0	4.559875123515601	2.3513740055505825	-10.853155905248958	33.80409504617371	-1.3162454044245853	-2.3077134849278087	11.160587113467452	-33.563617978119694	0.5956732716346135	-2.8587437607676596	-2.3593786721558305	11.281353604191033	-33.70604992346305	25.30231314647533	-25.431316482370026	-23.082943628679907	-0.12900333589469426	2.2193695177954247
1918	a135t	ti-05	02	1595.0	4.583772184713106	2.351883918955197	-10.857698030149258	33.80242065998049	-1.318104308046145	-2.307367968672174	11.159907587763751	-33.5635996596798	0.6004237495212847	-2.8588581982839796	-2.3597159348427637	11.284274329355597	-33.70586890204412	25.29660654878643	-25.428740599113087	-23.056396521102158	-0.13213405032665904	2.2402100276842702
1919	a135t	ti-05	02	1600.0	4.604365428735151	2.3509444822026113	-10.860188975340039	33.79995678976059	-1.320503187035726	-2.3055990799401	11.159037630167305	-33.564238472439655	0.6055577546127757	-2.8614747701664225	-2.359266008952986	11.286530836796619	-33.70382209595582	25.290712296623166	-25.425745354635403	-23.03366660954346	-0.13503305801223675	2.2570456870797067
1920	a135t	ti-05	02	1605.0	4.625312077678931	2.350858455876125	-10.864605115708557	33.79900447895856	-1.3222936145824964	-2.305407863063277	11.156205863410886	-33.56317132565338	0.6095633414276055	-2.862434967852373	-2.358201999259721	11.284364546589412	-33.70437779314066	25.285257819126127	-25.425103598460662	-23.01533813598441	-0.1398457793345358	2.2699196831417154
1921	a135t	ti-05	02	1610.0	4.64449182017877	2.3505360551700787	-10.868751050358204	33.79936011543236	-1.325194971875678	-2.3058153919297273	11.153901433146054	-33.567119187209286	0.6139557165599548	-2.8632485884693235	-2.356981603609277	11.284023978955249	-33.703153210486356	25.281145120244233	-25.430272401308684	-22.99486760343094	-0.14912728106445172	2.2862775168132927
1922	a135t	ti-05	02	1615.0	4.660210953009648	2.3499859357903654	-10.873390598509532	33.79870159479327	-1.3287960179143596	-2.3057281006591253	11.149953645311879	-33.57085168473047	0.6175680164069985	-2.862948978076793	-2.3569928510973814	11.283900771387968	-33.70336642605277	25.275296932074106	-25.437854141585078	-22.979196530829324	-0.16255720951097175	2.2961004012447823
1923	a135t	ti-05	02	1620.0	4.675991495437738	2.350513627168881	-10.873256309474533	33.7979933071922	-1.3328579078632785	-2.3058549919727187	11.15015120427045	-33.57328398491115	0.6226252453606727	-2.8681600287824427	-2.355339776777396	11.28245626439411	-33.70500323521411	25.27525062488655	-25.439220435116024	-22.9700552809421	-0.16396981022947443	2.305195343944451
1924	a135t	ti-05	02	1625.0	4.690247524472554	2.3520071934112865	-10.87517312346994	33.79416969986664	-1.3367920776602857	-2.306615604480404	11.150602361253755	-33.57560302174831	0.6290332293485215	-2.873967110432784	-2.355142074918421	11.284092927098134	-33.704165870455455	25.27100376980799	-25.43937511328672	-22.95893460423597	-0.16837134347872862	2.3120691655720194
1925	a135t	ti-05	02	1630.0	4.70458385942303	2.3518199241991486	-10.879574748266208	33.79226607497058	-1.341155799759214	-2.3058118102034055	11.148443434939894	-33.57538655859698	0.6333344759093937	-2.87625914667182	-2.3542801943120972	11.285607126593552	-33.703854092387196	25.264511250903517	-25.440576257710312	-22.944202447354527	-0.1760650068067946	2.32030880354899
1926	a135t	ti-05	02	1635.0	4.718455121585367	2.3512501305584097	-10.88153313792249	33.7893827633322	-1.3466518202075874	-2.3042096835242303	11.148116271802307	-33.5754289520439	0.6386091555245151	-2.878009307061063	-2.354472367364797	11.284939431492788	-33.70176031313114	25.25909975596812	-25.439565028448893	-22.930847434478842	-0.18046527248077382	2.328252321489277
1927	a135t	ti-05	02	1640.0	4.731532215769034	2.3515636545892153	-10.8803124825848	33.78292154379343	-1.3521377975991578	-2.3029419675651566	11.148696501339183	-33.57809111622383	0.6441888573815163	-2.8816589033712354	-2.3542422027010876	11.285395912685745	-33.70427508864684	25.254172715797843	-25.44028552266745	-22.923248066264378	-0.1861128068696054	2.330924649533465
1928	a135t	ti-05	02	1645.0	4.744943652769584	2.351189609781615	-10.880991845227808	33.779843479950635	-1.3566542630623653	-2.3011044258530418	11.14941979103203	-33.57979889407904	0.6487711074513134	-2.8830893351852223	-2.355069150903407	11.286812892213778	-33.701919057776905	25.250041244504445	-25.439366684511104	-22.90832099888217	-0.18932544000665885	2.341720245622273
1929	a135t	ti-05	02	1650.0	4.757031708882231	2.350832336783006	-10.878928781848384	33.77645294933947	-1.3605137439789092	-2.2995825814451294	11.14637732952566	-33.580506759538004	0.6529004423999615	-2.884579958408056	-2.3547147646123623	11.287190386001503	-33.700558116269775	25.248356504274092	-25.441325313036423	-22.89563074440646	-0.19296880876233047	2.3527257598676314
1930	a135t	ti-05	02	1655.0	4.770322919895059	2.3514529221836646	-10.880668606816684	33.77374004461248	-1.3657467753339612	-2.2991978368813726	11.144656361452379	-33.58254294748997	0.6555387136262929	-2.888736777034602	-2.3549034662153088	11.287545688378307	-33.69778694720211	25.24452435997946	-25.447292484626633	-22.883558582178658	-0.20276812464717153	2.3609657778008035
1931	a135t	ti-05	02	1660.0	4.782828689485049	2.3501895677071962	-10.876743010095081	33.77236712919844	-1.371171193168576	-2.297424023734176	11.14195763554807	-33.58510072359418	0.6584664800016636	-2.8902347748155095	-2.3550640107758514	11.291561702842722	-33.69716975475324	25.245813686810557	-25.453271824947198	-22.868078148016828	-0.2074581381366407	2.377735538793729
1932	a135t	ti-05	02	1665.0	4.7987712966468665	2.349799964584277	-10.879018765395138	33.771750809601194	-1.3751732557410405	-2.296289667874104	11.140399663712179	-33.59086511316096	0.6611666405354978	-2.8904570576186477	-2.354760906709587	11.293395208316428	-33.696327651807636	25.242532008790334	-25.460761732528425	-22.849379111172578	-0.2182297237380908	2.3931528976177567
1933	a135t	ti-05	02	1670.0	4.814601089596939	2.349165540561404	-10.879107868829244	33.767575234459386	-1.3785348720147532	-2.2971699368316107	11.14057024615338	-33.592674484625384	0.6648997999152362	-2.8911281521646277	-2.3555955181990096	11.292052384260625	-33.695173324982925	25.237632906191546	-25.46290924740313	-22.835243521488998	-0.22527634121158258	2.4023893847025484
1934	a135t	ti-05	02	1675.0	4.829253310284085	2.349431652851534	-10.879332869151638	33.765486742917346	-1.383889883985657	-2.297554264828449	11.139809830195187	-33.59319940028919	0.6683105973922358	-2.8907471752427023	-2.3553563196782754	11.291157310253162	-33.69612391350132	25.235585526617243	-25.46652312151587	-22.821816787885048	-0.2309375948986272	2.4137687387321947
1935	a135t	ti-05	02	1680.0	4.844174614494144	2.350368742437698	-10.88022775717358	33.763833797305104	-1.3889558657658676	-2.296252690280385	11.143658037266938	-33.592868048956326	0.6717166871863487	-2.8890513704820098	-2.3543933710730127	11.287356533098249	-33.69657976540164	25.23397478256922	-25.46270188054929	-22.808493359364267	-0.22872709798006952	2.4254814232049533
1936	a135t	ti-05	02	1685.0	4.859975513250142	2.350476330361727	-10.879734059638777	33.763239037654635	-1.393788598356781	-2.2962884375781685	11.144017776234563	-33.592292402776906	0.6748969389301277	-2.88836067968	-2.3552703516642257	11.28678817206156	-33.69976407685725	25.233981308377587	-25.463454723547162	-22.796631422889774	-0.22947341516957565	2.437349885487812
1937	a135t	ti-05	02	1690.0	4.872582679477196	2.3504918419655936	-10.876563728793965	33.761597501990295	-1.3968629821680583	-2.2958358114299586	11.145994188376877	-33.592627338753616	0.6771337239141528	-2.8862341968636844	-2.354863090124545	11.282076253798806	-33.69632677141623	25.235525615161926	-25.462198220060603	-22.782765125128456	-0.22667260489867758	2.4527604900334694
1938	a135t	ti-05	02	1695.0	4.887220044659066	2.3508209127399797	-10.878287239064402	33.762326521724354	-1.4003471367574478	-2.2959492947568205	11.145883285278428	-33.59171135886769	0.6801338382474243	-2.8864250077654794	-2.3563265508270095	11.281774135572128	-33.695535274591975	25.234860195399932	-25.461990666856106	-22.76929265295327	-0.22713047145617438	2.4655675424466637
1939	a135t	ti-05	02	1700.0	4.900412305748556	2.351550553132534	-10.880803598987914	33.7628295511416	-1.4036948323398621	-2.2956477328224456	11.146249795050672	-33.59272112953361	0.6823488152706443	-2.888763580497829	-2.357140647128396	11.28147825034275	-33.694742950005626	25.23357650528622	-25.4634650843746	-22.758756621540545	-0.22988857908838156	2.474819883745674
1940	a135t	ti-05	02	1705.0	4.916102988960972	2.352038036624648	-10.883107607200685	33.762103514632855	-1.4075398161179113	-2.2960131574634968	11.149901783308312	-33.596696765062276	0.6837577136024812	-2.8900108986347375	-2.358046247620945	11.280657011665761	-33.695885004016596	25.23103394405682	-25.466590241732888	-22.747182149645546	-0.23555629767606945	2.4838517944112724
1941	a135t	ti-05	02	1710.0	4.932988866468628	2.3520484219332554	-10.882825216749938	33.759736837932685	-1.4099401626635406	-2.2962834719949234	11.15172818869501	-33.60090915090719	0.6847469310811324	-2.89043968469758	-2.3582783373242595	11.280880762072291	-33.695553233592925	25.228960043116004	-25.470657665789513	-22.730401627073846	-0.24169762267350947	2.498558416042158
1942	a135t	ti-05	02	1715.0	4.946630782363717	2.3524821639954134	-10.881360642701416	33.7579334922171	-1.4113829728343674	-2.295547450501629	11.150133323321127	-33.60314787603661	0.6865384110484084	-2.891299004037647	-2.357955577787361	11.279808218090336	-33.69470156518144	25.229055013511093	-25.473406565003067	-22.717517146552396	-0.24435155149197385	2.5115378669586974
1943	a135t	ti-05	02	1720.0	4.960091787058387	2.351842923379097	-10.87990756823574	33.75606575937032	-1.4129137824667903	-2.295176972487612	11.149595035356446	-33.60290936337487	0.6887497664893282	-2.8928974441990074	-2.358830067528234	11.27923085038703	-33.693742026993746	25.22800111451368	-25.4726553164835	-22.706146901275567	-0.24465420196981924	2.5218542132381145
1944	a135t	ti-05	02	1725.0	4.973017783664488	2.3527095561835702	-10.878794572913643	33.75347450274244	-1.4158834882290785	-2.2946586870436545	11.152451593605484	-33.60353781378151	0.6919613867755925	-2.8952512522764957	-2.357308298840658	11.280845371794223	-33.693805574025724	25.22738948601237	-25.469667008673166	-22.692501969684166	-0.24227752266079605	2.5348875163282045
1945	a135t	ti-05	02	1730.0	4.98402066293321	2.352534536875643	-10.878995716417949	33.74832507230869	-1.4188245361591185	-2.2947394892018345	11.15496421736407	-33.60163427800742	0.6947011267134816	-2.8974978549226393	-2.3578382446144848	11.279575521052633	-33.69493554043848	25.221863892766383	-25.46553295929082	-22.686675455989757	-0.24366906652443632	2.5351884367766253
1946	a135t	ti-05	02	1735.0	4.994045201313696	2.3523868894649698	-10.880218257708464	33.74774607313069	-1.4221321523380652	-2.294422143476659	11.157709206734967	-33.600995483684244	0.6973183413372084	-2.8988323540898735	-2.3574704323530242	11.276742180318045	-33.6981298729417	25.2199147048872	-25.462522231426792	-22.683645277752856	-0.24260752653959372	2.536269427134343
1947	a135t	ti-05	02	1740.0	5.000496399008843	2.3525198663277496	-10.879718043365573	33.750776835575046	-1.424368741407424	-2.294916422115883	11.158070163379705	-33.60150112173998	0.7003956563890172	-2.9011728580508604	-2.3588230370756658	11.275559994287946	-33.69942462152298	25.22357865853722	-25.462320465494564	-22.683364123352717	-0.23874180695734282	2.5402145351845036
1948	a135t	ti-05	02	1745.0	5.00894072414576	2.3515011247121675	-10.884559859027789	33.75195698582036	-1.426441036646692	-2.2954830071723547	11.159145716249057	-33.59981439121518	0.7035022821698295	-2.9044585160931193	-2.3597754570753104	11.270878741302937	-33.698399962698666	25.218898251504736	-25.459090436615345	-22.6828144704184	-0.24019218511060814	2.5360837810863366
1949	a135t	ti-05	02	1750.0	5.0160015625115015	2.350412656694837	-10.887521818513807	33.75378057887188	-1.4287832916501126	-2.295511828456601	11.15823143588688	-33.59912827507511	0.7045252539107708	-2.906833767258339	-2.360850134238235	11.268275376703523	-33.69946613747064	25.216671417052915	-25.460666705384174	-22.682873099752186	-0.24399528833125927	2.533798317300729
1950	a135t	ti-05	02	1755.0	5.028069687617304	2.3514558541668875	-10.890423962460078	33.75249525692957	-1.4302971507613254	-2.295928898769395	11.156412407155667	-33.59656924412633	0.7052896348923239	-2.91137319994242	-2.360528521942048	11.269297118409924	-33.700513160963204	25.21352714863638	-25.461093251609057	-22.675048076820445	-0.24756610297267656	2.538479071815935
1951	a135t	ti-05	02	1760.0	5.039311422150019	2.352497628460361	-10.892218250106366	33.75265776824501	-1.4324718350966552	-2.294718752974037	11.157386893516879	-33.590725011185285	0.7059526288573431	-2.9143191065259204	-2.3603495708865703	11.272186086309496	-33.700049417947696	25.212937146599003	-25.454576076881754	-22.663220586900675	-0.2416389302827504	2.5497165596983287
1952	a135t	ti-05	02	1765.0	5.050184121810045	2.3514654295999895	-10.891867385183762	33.75313357063826	-1.4336157915701544	-2.295796098703502	11.158698803022764	-33.584312962530944	0.7058387608560258	-2.916474542805	-2.3600644749742075	11.271374871902227	-33.69901515521064	25.21273161505449	-25.449187288925813	-22.653995179277576	-0.2364556738713226	2.5587364357769147
1953	a135t	ti-05	02	1770.0	5.0633924962638455	2.350942180452978	-10.89116832822022	33.7530036771316	-1.4356104365977433	-2.2952124369603966	11.158413592831666	-33.581280312194615	0.7066615647824682	-2.9198777210658777	-2.3607134351844707	11.271265900390786	-33.69981714137076	25.21277752936436	-25.44702802813862	-22.64574990096648	-0.23425049877426218	2.567027628397881
1954	a135t	ti-05	02	1775.0	5.074623670570471	2.3496116651048897	-10.89119675823089	33.75377920085458	-1.4368869574622118	-2.294571265713948	11.15942824815224	-33.57987333011786	0.7067231272722895	-2.9244901363539895	-2.360847847592923	11.27144296803701	-33.70020129890574	25.21219410772858	-25.445180177869492	-22.63947264424517	-0.23298607014091388	2.5727214634834077
1955	a135t	ti-05	02	1780.0	5.085468112892772	2.349953448524716	-10.88908932023043	33.75369366149717	-1.438748814738865	-2.2937232616358614	11.159526994529426	-33.57865617164371	0.7083533948707282	-2.9293307144760825	-2.3596181670805674	11.271090862738083	-33.697393011041704	25.214557789791453	-25.44324785861828	-22.629782916967496	-0.22869006882682896	2.5847748728239566
1956	a135t	ti-05	02	1785.0	5.097473313012593	2.3496762218233074	-10.890013303439998	33.750035304910625	-1.4424471698575465	-2.2924113130961716	11.161286013250523	-33.57743022714962	0.709677799882606	-2.933907025811603	-2.359133471046158	11.270862909482693	-33.69756571553273	25.209698223293934	-25.441324896970208	-22.62226998989521	-0.2316266736762742	2.5874282333987253
1957	a135t	ti-05	02	1790.0	5.1044282189760395	2.3492296840338227	-10.88995280428075	33.74805238117097	-1.4446525361698308	-2.2918460492164776	11.160289252715618	-33.575487392718905	0.7107098615345789	-2.93883571260098	-2.3584967127439582	11.270374188187537	-33.69651161700154	25.207329260924045	-25.440986863855017	-22.619041635182903	-0.23365760293097182	2.588287625741142
1958	a135t	ti-05	02	1795.0	5.109411761928396	2.34900078907829	-10.889487693415738	33.74554660821167	-1.4466798436138277	-2.291789526377722	11.157660205830211	-33.572912241427304	0.7114267069069439	-2.9441642187160846	-2.3585731916403483	11.272608953678732	-33.69782503014534	25.20505970387422	-25.442294698681696	-22.618541724894644	-0.23723499480747634	2.5865179789795754
1959	a135t	ti-05	02	1800.0	5.116929356047051	2.3496900666156195	-10.891485630805947	33.7428508214459	-1.4483215489105667	-2.2919462653449325	11.156804273060056	-33.57294674162683	0.7123155256391572	-2.9488415803907824	-2.3586068594382246	11.272993508441338	-33.69965619492245	25.20105525725557	-25.444094757183116	-22.617181770263063	-0.24303949992754426	2.583873486992509
1960	a135t	ti-05	02	1805.0	5.124441828388062	2.3501521437994044	-10.89261283668053	33.74031179213784	-1.4502483740105492	-2.291407048993011	11.154155224103517	-33.57385312564066	0.7130109900904977	-2.953974194748475	-2.3574242172970727	11.274191092477144	-33.69987580331439	25.19785109925671	-25.448342334450203	-22.612641294494733	-0.25049123519349337	2.585209804761977
1961	a135t	ti-05	02	1810.0	5.1315463942865165	2.3499187626595037	-10.89325993715163	33.73957832419653	-1.452790930162797	-2.2918898576472135	11.152211870972934	-33.57304091384172	0.7129781455142021	-2.958858322930085	-2.3571692783575555	11.274636302957369	-33.699919369552156	25.1962371497044	-25.452531685164598	-22.60976427359591	-0.25629453546019576	2.586472876108491
1962	a135t	ti-05	02	1815.0	5.138344465504605	2.350237584657483	-10.898914307057838	33.7395167850669	-1.4548887712410772	-2.291795176187346	11.150016852566585	-33.572005186564056	0.7125814848819205	-2.964854519890509	-2.3562958970328323	11.276333446219622	-33.697597871062435	25.190840062666542	-25.456090796543972	-22.60407037626155	-0.2652507338774299	2.586769686404992
1963	a135t	ti-05	02	1820.0	5.142206213459189	2.35018804823917	-10.90019078600007	33.73919267160348	-1.4572254213045195	-2.2924970854398676	11.14898412015202	-33.570311133787186	0.7132580442794121	-2.969819218963947	-2.3561640956610157	11.276202314249112	-33.69821966237244	25.189189933842584	-25.45779147610014	-22.6057944492891	-0.2686015422575565	2.5833954845534848
1964	a135t	ti-05	02	1825.0	5.148913739874803	2.350461920960235	-10.898435142566786	33.73739837801234	-1.4594202016035682	-2.2927287795319162	11.147853476422144	-33.569578875939655	0.7141993188096109	-2.974369636591222	-2.3553698697659096	11.273531890558466	-33.69826627618673	25.189425156405786	-25.459675061843384	-22.60556015211059	-0.2702499054375984	2.5838650042951947
1965	a135t	ti-05	02	1830.0	5.155234882883729	2.3503403721004226	-10.899879158547941	33.73557877293062	-1.461774397784052	-2.2926419534977565	11.145419350644277	-33.56752358181309	0.7161386473238672	-2.9766464008049325	-2.355366568889092	11.273293826638124	-33.69964171471509	25.186039986483102	-25.460381935126755	-22.603125974887263	-0.27434194864365224	2.5829140115958396
1966	a135t	ti-05	02	1835.0	5.160803626461056	2.350816135468845	-10.90231466659928	33.736370525885555	-1.4633992404198426	-2.292638094591513	11.147405214353011	-33.56457219081558	0.7184496490429989	-2.977278055347307	-2.3553989544088516	11.276835016872706	-33.69981884999122	25.18487199475512	-25.45475466243093	-22.59485721641361	-0.2698826676758088	2.5900147783415086
1967	a135t	ti-05	02	1840.0	5.168077797877063	2.351337180517303	-10.902483927928811	33.73486255921194	-1.4647744533857783	-2.292479142113345	11.146302013486679	-33.56217589846672	0.7183240563753757	-2.9788970182066774	-2.3546195794597105	11.275273877923604	-33.698486313695895	25.183715811800433	-25.454803424103787	-22.588651235561613	-0.2710876123033543	2.595064576238819
1968	a135t	ti-05	02	1845.0	5.176749005365474	2.350403763598579	-10.90264399668736	33.73418975790424	-1.465567522639083	-2.2923861477396743	11.147359671280704	-33.55843073331192	0.7180544657299712	-2.9811366093281864	-2.3551727583768547	11.275308247357774	-33.69950185965893	25.181949524815458	-25.450970266680006	-22.58375397464072	-0.26902074186454783	2.5981955501747365
1969	a135t	ti-05	02	1850.0	5.183589144751205	2.3498860696738113	-10.901788707029702	33.73325627184469	-1.4658018494672278	-2.292913631778968	11.145530969203808	-33.555641514930315	0.7176310503303447	-2.9862676649747675	-2.3550884678132054	11.274074557748966	-33.7004203407059	25.181353634488797	-25.45119497664236	-22.5841127709937	-0.2698413421535619	2.5972408634950988
1970	a135t	ti-05	02	1855.0	5.187302506464622	2.3501886969843366	-10.904303518245303	33.73471683504524	-1.4663185686019717	-2.2928919672275687	11.144521383274789	-33.555077557822635	0.7166094967666914	-2.9915110155157167	-2.3560111443262177	11.274629893809076	-33.69784871365007	25.180602013784274	-25.453157213610698	-22.583438473218305	-0.2725551998264244	2.597163540565969
1971	a135t	ti-05	02	1860.0	5.192630927982092	2.349632678890015	-10.905786765567582	33.73159519217861	-1.4676279459792223	-2.292828182874462	11.144703357679711	-33.55381391351162	0.7157812999257581	-2.99666774055908	-2.3563325920490352	11.275059597096622	-33.69957141759785	25.175441105501044	-25.453785384759833	-22.584881225127255	-0.27834427925878913	2.590559880373789
1972	a135t	ti-05	02	1865.0	5.19643690231271	2.3491656355504076	-10.909047761863377	33.72761093885041	-1.4707468962572627	-2.2929429239151635	11.142469852408952	-33.554525170030274	0.7150266136697624	-3.002448856119827	-2.3560642457917558	11.276461701699464	-33.700779441510875	25.16772881253744	-25.460718524123983	-22.586393939410286	-0.29298971158654297	2.5813348731271546
1973	a135t	ti-05	02	1870.0	5.201247060837565	2.3495800043886574	-10.908816833614376	33.7258981300975	-1.4725037653058035	-2.292630521784168	11.144508994622118	-33.55405351121665	0.7144216385950355	-3.006889778074357	-2.356320575566683	11.276727674335747	-33.70205342731072	25.16666130087178	-25.46025716508947	-22.587289045778448	-0.29359586421768924	2.5793722550933325
1974	a135t	ti-05	02	1875.0	5.20729861055909	2.349773063735725	-10.911235865396964	33.72321858310347	-1.4735379392618262	-2.293059734170603	11.14653515939266	-33.55488080287061	0.7142149979605504	-3.011904726724107	-2.355851254886523	11.274197172910743	-33.70338051712768	25.161755781442228	-25.460728318949833	-22.589640715268477	-0.29897253750760555	2.572115066173751
1975	a135t	ti-05	02	1880.0	5.21299266088731	2.349504347323775	-10.912512888506631	33.723869194715085	-1.4750611385649854	-2.293102187019548	11.149547979507792	-33.55827590433414	0.7134955712045287	-3.0149720149017822	-2.3551764086980973	11.274632174146031	-33.705191197325505	25.16086065353223	-25.46339567920635	-22.587714785892043	-0.30253502567412127	2.5731458676401857
1976	a135t	ti-05	02	1885.0	5.217100469736935	2.349332292681056	-10.91035340366941	33.72255692065094	-1.4760040332936402	-2.2926293120939953	11.150633104548048	-33.55903089526688	0.713087766582694	-3.01806314414685	-2.3547619821404875	11.277147370433559	-33.70525210427413	25.161535809662585	-25.463943369523776	-22.583829390390974	-0.30240755986119083	2.5777064192716104
1977	a135t	ti-05	02	1890.0	5.224958052294232	2.349961016514422	-10.909610027185792	33.72460171048859	-1.4784436631871134	-2.292786847510053	11.148516484018296	-33.56011613373192	0.7126557764713315	-3.0231617365727694	-2.3548148101597977	11.278548502178122	-33.70891052516262	25.16495269981722	-25.470174383939458	-22.58338051742283	-0.3052216841222375	2.581572182394389
1978	a135t	ti-05	02	1895.0	5.23058664794999	2.349478024710261	-10.910272179221648	33.72420535206197	-1.481759332048435	-2.2926664812871187	11.151459363742687	-33.559049423822536	0.71234381315072	-3.028795060748861	-2.3543088259112506	11.279577077215936	-33.71112751991337	25.163411197550584	-25.46967206026468	-22.584067681407554	-0.30626086271409747	2.5793435161430303
1979	a135t	ti-05	02	1900.0	5.235129318397684	2.3495737909217524	-10.909373266116836	33.724329164250605	-1.4865537609798662	-2.2932801312313114	11.153321090967875	-33.55921594605598	0.7127851874520802	-3.035086777398221	-2.3541371973980776	11.279018080867953	-33.7114500550166	25.16452968905552	-25.4729435598472	-22.58652663054726	-0.3084138707916786	2.5780030585082585
1980	a135t	ti-05	02	1905.0	5.239934269870386	2.3490977146138605	-10.912147286111908	33.72020298462836	-1.4881494486029565	-2.2928225502885042	11.15472191132858	-33.55818442803147	0.7128833233600506	-3.036904691082179	-2.3537634546909483	11.280226034911033	-33.71183275329758	25.15715341313031	-25.471551192234298	-22.58234059428929	-0.31439777910398803	2.5748128188410213
1981	a135t	ti-05	02	1910.0	5.242925387575698	2.349114807798654	-10.912606939532303	33.71720445751704	-1.489683781575199	-2.292488932584093	11.152251812098648	-33.555442836764506	0.7134396368634841	-3.0375868576198837	-2.3550939034574427	11.280018867731684	-33.71148541083127	25.153712325783392	-25.47192410196167	-22.581221916601216	-0.318211776178277	2.5724904091821763
1982	a135t	ti-05	02	1915.0	5.24878163809774	2.347907314013806	-10.911627034539872	33.71488413652241	-1.4908719807017372	-2.2925385489941217	11.15553489432773	-33.553589449622	0.7146031328557575	-3.0385721122085334	-2.355257043997303	11.282782525147994	-33.71176426560047	25.15116441599634	-25.466861952134373	-22.574029258560575	-0.31569753613803186	2.577135157435766
1983	a135t	ti-05	02	1920.0	5.25386009681042	2.347233230582988	-10.912664240723565	33.71338292636051	-1.4922962211628847	-2.2921232021784435	11.15655962171463	-33.55403079082765	0.7157820238274821	-3.0421187097755302	-2.3540174128436804	11.282946346795253	-33.71271467582108	25.14795191621993	-25.46610856862687	-22.57204435483462	-0.31815665240693747	2.5759075613853106
1984	a135t	ti-05	02	1925.0	5.261689523017894	2.3472646492524762	-10.912656090492101	33.70883562240073	-1.4938750603543258	-2.2923312837848124	11.158186211800835	-33.55632781730195	0.7172580126907498	-3.044905270118411	-2.35391635526687	11.286833281603535	-33.71322033329692	25.1434441811611	-25.467089936949503	-22.56351915406077	-0.3236457557884016	2.5799250271003302
1985	a135t	ti-05	02	1930.0	5.269705942786778	2.346634994990962	-10.913543013204583	33.7068841831172	-1.4973135103079571	-2.2919439509900217	11.156967391063313	-33.556495278622904	0.7187281908635079	-3.0475888433694824	-2.3529844642100155	11.287363644963278	-33.71278973627883	25.139976164903576	-25.470057157994063	-22.55629345610827	-0.3300809930904869	2.5836827087953047
1986	a135t	ti-05	02	1935.0	5.276174929928236	2.345879136462879	-10.91398593439017	33.70365510494266	-1.5019297278115065	-2.2921608530157744	11.159002020691293	-33.55616014238978	0.7195515186466603	-3.050690765690015	-2.353194241655045	11.285493331634614	-33.71404093799436	25.13554830701537	-25.471697183879105	-22.556257683776575	-0.33614887686373507	2.579290623238794
1987	a135t	ti-05	02	1940.0	5.282011644243659	2.3461357290343607	-10.9166092572386	33.70572573944597	-1.5038899757045578	-2.2925420801976726	11.161330486526902	-33.55670062382303	0.7208458895025035	-3.0520091963170883	-2.3528346161250835	11.284166958868225	-33.71264588368058	25.135252211241728	-25.47095630369586	-22.551311093010867	-0.335704092454133	2.583941118230861
1988	a135t	ti-05	02	1945.0	5.2891960867256005	2.346446957964593	-10.919570438088531	33.70523323028193	-1.5053521396096547	-2.292105751454978	11.16035121943489	-33.55616292591436	0.7215070005339073	-3.052958965820816	-2.352267694219475	11.284877504486147	-33.71320198006279	25.132109750157987	-25.471762597010194	-22.544355048891337	-0.3396528468522071	2.5877547012666504
1989	a135t	ti-05	02	1950.0	5.296067077818014	2.346988056142437	-10.923368981547826	33.70332692054223	-1.5061350992797455	-2.292304659017813	11.16013487904893	-33.55693243985389	0.7220327187397896	-3.0547302946763804	-2.3514465290213047	11.28455261453565	-33.71433165395972	25.126945995136843	-25.473204600362727	-22.539888785303738	-0.34625860522588425	2.5870572098331053
1990	a135t	ti-05	02	1955.0	5.300614771935589	2.3468894192325114	-10.923630774389316	33.70234025737799	-1.5078312074316436	-2.2928103591540263	11.16285934341795	-33.55761936375898	0.722243355783207	-3.056528500893294	-2.3504794823575326	11.28475236255316	-33.716381356746524	25.125598902221185	-25.473158231143493	-22.5380222055086	-0.34755932892230845	2.587576696712585
1991	a135t	ti-05	02	1960.0	5.306166146697361	2.3465634639049533	-10.924155489614916	33.703503756879144	-1.5098443760245122	-2.2928769114237233	11.16212331705636	-33.558800156628415	0.7220652228550517	-3.058210585827144	-2.350036023894854	11.286452944035283	-33.71792991218408	25.125911731169182	-25.47733290416524	-22.53355743117344	-0.3514211729960586	2.592354299995744
1992	a135t	ti-05	02	1965.0	5.3118667143050144	2.3478880794813572	-10.928315819645603	33.699927667620265	-1.512065368200682	-2.2932283295793403	11.16332267592796	-33.55810466532629	0.7227983597588853	-3.060415373276304	-2.349562574225557	11.28813966879026	-33.719727118992026	25.11949992745602	-25.477277327419465	-22.52969868339861	-0.35777739996344593	2.5898012440574085
1993	a135t	ti-05	02	1970.0	5.3151341057974495	2.347941916128067	-10.92853984801993	33.69717453980274	-1.5145936541837324	-2.294016884284381	11.16505424247815	-33.557481374145475	0.7241803141218692	-3.061532937072519	-2.3499117349688166	11.292062764328891	-33.72133176382108	25.116576607910872	-25.476857356013568	-22.525579565736074	-0.3602807481026957	2.5909970421747985
1994	a135t	ti-05	02	1975.0	5.3204043447638005	2.347209763827697	-10.925893797255961	33.69268840671878	-1.5164931962385237	-2.293511963199691	11.166033878090948	-33.559585896819705	0.7248234395304045	-3.0622046406157057	-2.3511047549714816	11.293802430927796	-33.720366889674146	25.114004373290516	-25.478733738636567	-22.51946950956974	-0.3647293653460508	2.594534863720778
1995	a135t	ti-05	02	1980.0	5.326611929180412	2.3471394310768923	-10.92521585191876	33.69075678588707	-1.5194007433029333	-2.2933594593059183	11.16616544864771	-33.56262691574605	0.7267455439852648	-3.0649287445095394	-2.35076313557833	11.29110257645147	-33.721620833557864	25.1126803650452	-25.482476125721927	-22.51959820801385	-0.3697957606767268	2.5930821570313505
1996	a135t	ti-05	02	1985.0	5.335371885822127	2.348018877196959	-10.929870807160272	33.687920600960354	-1.5202268461863568	-2.293423253320534	11.16906954044989	-33.564899227448365	0.7293453145889253	-3.067642309290778	-2.349867266074068	11.2892875075873	-33.72463891312314	25.10606867099704	-25.48013447191644	-22.517489095078556	-0.3740658009194	2.5885795759184838
1997	a135t	ti-05	02	1990.0	5.342035165902566	2.3480405791270065	-10.931387483883901	33.68485785281249	-1.5200478557058503	-2.2934899294701805	11.170514052213123	-33.5653326825075	0.731963077265996	-3.0684751766223215	-2.3497514827573887	11.28762482639122	-33.727927567860014	25.101510948055598	-25.476393338204417	-22.516494234945938	-0.3748823901488194	2.5850167131096597
1998	a135t	ti-05	02	1995.0	5.351570538226749	2.34829850048473	-10.931855590545345	33.68337004826119	-1.5221620993797778	-2.2922766817067153	11.175313722501155	-33.56654988811096	0.7341055445893462	-3.0669715210823307	-2.349285831414546	11.28720502374538	-33.72936579345911	25.099812958200573	-25.471569402106955	-22.50684758398386	-0.3717564439063814	2.592965374216714
1999	a135t	ti-05	02	2000.0	5.359338487093507	2.3491015733965	-10.933176280916214	33.682318861395	-1.523138243332005	-2.292618293939706	11.177715621972574	-33.570507105999845	0.7354459053845376	-3.066313251157987	-2.3492960024521947	11.28921239693861	-33.72977936024856	25.09824415387528	-25.473102115914443	-22.496837729826623	-0.37485796203916166	2.6014064240486583
2000	a135t	ti-05	02	2005.0	5.363952934374981	2.3493088927818873	-10.933157115712302	33.68283431713736	-1.5243996661110821	-2.293013544759375	11.17711841909002	-33.573647464403834	0.7372618466945203	-3.0674195974994496	-2.3492106093027405	11.288861664298926	-33.73289648040591	25.09898609420695	-25.476680409489752	-22.496712088534196	-0.3776943152828025	2.6022740056727542
2001	a135t	ti-05	02	2010.0	5.3713161110288175	2.349984735375357	-10.934539508185477	33.68187799706851	-1.527221580274401	-2.2938253677574396	11.177732661831364	-33.57653390191806	0.7379630088986509	-3.070253024531765	-2.348146214922875	11.288948814371903	-33.7353109936384	25.097323224258393	-25.48188517921989	-22.49344530769232	-0.38456195496149803	2.6038779165660735
2002	a135t	ti-05	02	2015.0	5.381991995617841	2.3507864257415703	-10.934375961152137	33.68033546206669	-1.5298386877926047	-2.294346861234533	11.178736770260862	-33.57755490229034	0.7381133339230904	-3.0732648706691665	-2.347715195077067	11.287365413446311	-33.73474568840847	25.09674592665612	-25.484890347133522	-22.486368345090554	-0.3881444204774027	2.610377581565565
2003	a135t	ti-05	02	2020.0	5.3915167530738115	2.3515043408527783	-10.934673533108285	33.67754834847984	-1.533194906832556	-2.2951093926104065	11.179476584167196	-33.581550908501036	0.7389309493550623	-3.0792064957866905	-2.3469054079108704	11.287008253427514	-33.73516437171544	25.09437915622433	-25.49144767442174	-22.482751268911677	-0.3970685181974076	2.611627887312654
2004	a135t	ti-05	02	2025.0	5.3966416038786855	2.3515408841437813	-10.935498924252443	33.670875194325234	-1.5362775758038252	-2.295160505505096	11.181564361586343	-33.58406456170166	0.7394411345908141	-3.082996613796783	-2.3468758317638363	11.28852400221891	-33.736116441742396	25.08691715421657	-25.494497146833424	-22.48082328120542	-0.40757999261685285	2.606093873011151
2005	a135t	ti-05	02	2030.0	5.40157448318666	2.352161148489797	-10.935975279980022	33.6695395854	-1.5375912668028486	-2.29451005629008	11.182263379635593	-33.58446896340426	0.7393328462476388	-3.087955258348247	-2.347070404770606	11.290675837187303	-33.735772187586136	25.085725453909777	-25.49497406061396	-22.478547530331024	-0.40924860670418184	2.607177923578753
2006	a135t	ti-05	02	2035.0	5.404967679920535	2.3522957498644175	-10.93411327578247	33.66579650772726	-1.5401250385874152	-2.2936442461148747	11.181681467059772	-33.58589092618266	0.7392585834859227	-3.093557368998712	-2.3466955397086484	11.292075616919188	-33.736041195619826	25.083978981809203	-25.49872016033925	-22.479250807487464	-0.414741178530047	2.604728174321739
2007	a135t	ti-05	02	2040.0	5.410982549265091	2.3531450109206298	-10.938191807851664	33.66068750309066	-1.5417477701727897	-2.292821995833899	11.180430463156943	-33.583761956328345	0.7387743234990787	-3.098105568532301	-2.3470399766593872	11.294156740757055	-33.73559735333248	25.07564070615962	-25.499126935679012	-22.47560360850202	-0.42348622951939063	2.6000370976576015
2008	a135t	ti-05	02	2045.0	5.414811084227728	2.354032929009364	-10.938653460938053	33.657062530702596	-1.543395079456541	-2.292430234065859	11.184278250281363	-33.58528073949972	0.7374941812127452	-3.101695737232577	-2.3456366563046123	11.294227054936073	-33.735857090838536	25.072441998773908	-25.499333621528013	-22.474151345211922	-0.4268916227541055	2.5982906535619854
2009	a135t	ti-05	02	2050.0	5.420345819148452	2.3543444647512057	-10.940866292574439	33.65660380588693	-1.545758622012763	-2.2926579483716503	11.183741782971918	-33.585752757097886	0.736375165001283	-3.1084951020852327	-2.34493126920142	11.296072629154539	-33.73535965736605	25.070081978063698	-25.504052379509098	-22.47236758034971	-0.4339704014454	2.597714397713986
2010	a135t	ti-05	02	2055.0	5.423984118116493	2.355009156678704	-10.942422123720213	33.65642401255004	-1.5483555962946791	-2.2915622102217474	11.185483915114066	-33.58791825150304	0.7358497953947648	-3.1167652384916105	-2.344637952232448	11.295414443474115	-33.7344880946827	25.06901104550853	-25.50650234751064	-22.476492723816154	-0.4374913020021083	2.5925183216923777
2011	a135t	ti-05	02	2060.0	5.430238492955748	2.3560316689103913	-10.945916201142568	33.65704310185899	-1.5500262247336525	-2.291508379048748	11.183540920021033	-33.58649967626479	0.736148373610998	-3.124146896255323	-2.3449920648652642	11.296370860689064	-33.73632100209149	25.067158569626812	-25.508344986415164	-22.478850609567267	-0.44118641678835147	2.588307960059545
2012	a135t	ti-05	02	2065.0	5.437565862275745	2.356267675151225	-10.950648433670539	33.65529383120215	-1.5521160484622027	-2.2920402369454616	11.183317963926442	-33.58532894892723	0.7353175935409741	-3.1297663120086208	-2.344448887746317	11.297399870109015	-33.739254395291965	25.060913072682837	-25.510849676867476	-22.478503862662144	-0.4499366041846393	2.5824092100206926
2013	a135t	ti-05	02	2070.0	5.4453315881604665	2.356825598699989	-10.949345223951598	33.65544893293984	-1.5559159583334454	-2.292723218397349	11.182112504726444	-33.58636403667526	0.7345976674532773	-3.1352329160855352	-2.3441752301758223	11.296047707843675	-33.73908216708541	25.062929307688233	-25.51829304122634	-22.477111017342622	-0.4553637335381069	2.5858182903456104
2014	a135t	ti-05	02	2075.0	5.4537202268958795	2.356860035122895	-10.948809331896031	33.655992892829445	-1.5590699387632385	-2.2930013185830074	11.183181719034984	-33.588451123228666	0.7341308736893669	-3.140619819793002	-2.3436088181315533	11.29568652130726	-33.74082704659401	25.064043596056308	-25.52320978785056	-22.47564893631543	-0.4591661917942531	2.588394659740878
2015	a135t	ti-05	02	2080.0	5.465400707718059	2.3561730446287825	-10.950672081078856	33.65285608707238	-1.5611542688924642	-2.292154913701623	11.184925709259366	-33.5901726913777	0.7338661413352603	-3.1453539923848464	-2.343845151779533	11.29642341644797	-33.74287835810566	25.058357050622305	-25.524690023377165	-22.47025337810401	-0.4663329727548593	2.5881036725182938
2016	a135t	ti-05	02	2085.0	5.473574454076118	2.3565955765009	-10.951310374360508	33.6507067809523	-1.563318427198937	-2.293876967238311	11.184878994892662	-33.58934050618014	0.733634194296545	-3.149512268771048	-2.342743770394967	11.298947123723341	-33.74160716649854	25.05599198309269	-25.528022711428182	-22.461341627865096	-0.4720307283354934	2.594650355227593
2017	a135t	ti-05	02	2090.0	5.480753557711804	2.3571110144146883	-10.953448947290243	33.65019305722566	-1.5665875996111915	-2.2944049123439925	11.184155920191394	-33.590897879442	0.7337935830899164	-3.154094445680622	-2.3425483368255344	11.299207476439628	-33.74459055703964	25.0538551243501	-25.53394088811587	-22.461272305394367	-0.48008576376576784	2.5925828189557336
2018	a135t	ti-05	02	2095.0	5.487521007568041	2.3581102394421403	-10.954544525073208	33.64978376487159	-1.5683970795919848	-2.2945124683367193	11.185215415922077	-33.592193220127136	0.7343124210363462	-3.159896520074632	-2.3426628213147147	11.299210738305488	-33.746588835067406	25.053349479240524	-25.53557493109742	-22.462416430583225	-0.4822254518568947	2.5909330486572983
2019	a135t	ti-05	02	2100.0	5.495000004245072	2.357805253823468	-10.957229932212304	33.65027795029515	-1.568776716420211	-2.294196479895369	11.185873495096775	-33.59354136430469	0.7340367893792576	-3.165319246945997	-2.343566989635581	11.298553480310456	-33.744790872510556	25.050853271906313	-25.53660427614424	-22.460123624536607	-0.48575100423792605	2.590729647369706
2020	a135t	ti-05	02	2105.0	5.503325251087904	2.3580690200789536	-10.958219969826164	33.647923799994395	-1.5686426478484239	-2.294400630420274	11.18564543239124	-33.59506286251436	0.7339333847838021	-3.1706099570385	-2.3438945746622886	11.298320930744017	-33.743229508791934	25.047772850247185	-25.538527323608015	-22.4560878586608	-0.49075447336083045	2.5916849915863835
2021	a135t	ti-05	02	2110.0	5.5126175656309435	2.3587188379013013	-10.958119001383277	33.64656311298289	-1.5699929122046505	-2.294273772187243	11.184894995119302	-33.59662093603482	0.7334397881271014	-3.1764473698963536	-2.344439249023098	11.298830429805717	-33.74334170808752	25.047162949500915	-25.54255283718031	-22.452780331570313	-0.4953898876793943	2.594382617930602
2022	a135t	ti-05	02	2115.0	5.5201749491497605	2.3587009823502703	-10.957109795990574	33.64420328882139	-1.5711716881630335	-2.2937518836805837	11.183911379628105	-33.59813352024297	0.7338485835691735	-3.183763698410806	-2.3446800651320894	11.29916640832616	-33.74494555615598	25.045794475181083	-25.545297128889306	-22.45404796222296	-0.4995026537082232	2.5917465129581245
2023	a135t	ti-05	02	2120.0	5.52531474721307	2.3597293674322244	-10.959450295802823	33.644371088847	-1.5709123754482277	-2.293675474084514	11.184634961406342	-33.602891837899996	0.7342522594795147	-3.1898617420392754	-2.3443676425047184	11.300081167489838	-33.74579652912262	25.044650160476404	-25.548592466546882	-22.454629998963707	-0.5039423060704777	2.5900201615126974
2024	a135t	ti-05	02	2125.0	5.53007283106865	2.360115258703768	-10.960232293886987	33.64565485144677	-1.5704230863597737	-2.293635143579029	11.186008811302303	-33.60449032426649	0.7346334930174153	-3.197604863876052	-2.3449477653683526	11.299405902770427	-33.74605325030706	25.045537816263554	-25.54790624988558	-22.459127145712383	-0.5023684336220242	2.586410670551171
2025	a135t	ti-05	02	2130.0	5.530164196409774	2.3606195768663496	-10.963608026819845	33.643525804117026	-1.5691015404366193	-2.293153138304884	11.187663096536173	-33.60703414037828	0.736742407031447	-3.204373217094493	-2.3448902559728744	11.300027681170915	-33.748278236307485	25.040537354163533	-25.544883315552166	-22.467349831794163	-0.5043459613886334	2.57318752236937
2026	a135t	ti-05	02	2135.0	5.530856152335633	2.3606390512440516	-10.964449170723922	33.64469839305826	-1.568011671766179	-2.2931168273442974	11.188710613615582	-33.610611878014154	0.7386226004552074	-3.2146140155007035	-2.344843513932813	11.300522724425687	-33.748394480189944	25.040888273578393	-25.54440716305384	-22.47647313286214	-0.5035188894754477	2.564415140716253
2027	a135t	ti-05	02	2140.0	5.536320421426357	2.3618306700396072	-10.963641580988254	33.643595527378444	-1.565285706668059	-2.2929019886759825	11.188488611658627	-33.61397298746374	0.739418553877469	-3.2226611356090884	-2.3440831720091575	11.297356061718862	-33.74735794457525	25.041784616429798	-25.544253517271684	-22.480425769048278	-0.5024689008418868	2.56135884738152
2028	a135t	ti-05	02	2145.0	5.540438937422674	2.3612627302900613	-10.961842025222843	33.642435549084766	-1.563372352707275	-2.2926992461546356	11.188514281958598	-33.615802895308434	0.7411702545994197	-3.23020029404732	-2.343895767184803	11.297025426268997	-33.750501358740365	25.041856254151984	-25.542189957612326	-22.487133056280815	-0.5003337034603419	2.5547231978711693
2029	a135t	ti-05	02	2150.0	5.546095838364944	2.3611860966660623	-10.960994958816816	33.64435556933019	-1.5598685698009294	-2.293625088625239	11.19026987180002	-33.61685839477967	0.7418741517725717	-3.2376072968687963	-2.3436405731682304	11.295744576916729	-33.749248560138284	25.044546707179435	-25.538208029633246	-22.48865601489364	-0.49366132245381067	2.5558906922857965
2030	a135t	ti-05	02	2155.0	5.549138238997155	2.3611629582837685	-10.96199575402009	33.64966039234501	-1.5559029386617507	-2.294306457287075	11.192337550703936	-33.62177052108132	0.7437419193479918	-3.2485996904307357	-2.34447430711239	11.291899246457303	-33.74803502866294	25.04882759660869	-25.535900446978214	-22.50007154075161	-0.4870728503695254	2.54875605585708
2031	a135t	ti-05	02	2160.0	5.551986028418464	2.3610311758438085	-10.96044542876884	33.651343393421875	-1.5516071734975994	-2.29428670525999	11.192169278030631	-33.622637760865906	0.7443869640677065	-3.2566985180308907	-2.3440987451306916	11.292163834017813	-33.745973108768275	25.051929140496842	-25.53197539752516	-22.50262050949358	-0.4800462570283166	2.5493086310032638
2032	a135t	ti-05	02	2165.0	5.555002903640808	2.3618198862234467	-10.961775308145086	33.65357251279408	-1.5482936773003908	-2.29447994849584	11.193278690693417	-33.623698979019	0.7448559606566385	-3.2669496252025194	-2.344630559466623	11.293523248200088	-33.74618564781557	25.05361709087244	-25.528337953465172	-22.50923968064382	-0.47472086259273283	2.54437741022862
2033	a135t	ti-05	02	2170.0	5.557797569566429	2.362818414055025	-10.965532032553156	33.65397531236031	-1.5445873475843641	-2.2951500069810047	11.194625132381697	-33.62714009426739	0.7451468428499246	-3.2778503561615304	-2.3447027252793102	11.295369008348386	-33.745013385498254	25.051261693862177	-25.527105473601136	-22.51439988902428	-0.47584377973895897	2.5368618048378977
2034	a135t	ti-05	02	2175.0	5.556977904416338	2.3634631645937643	-10.966795001166703	33.65655451570221	-1.5414159203063353	-2.2952611782128995	11.197213136018943	-33.62735352820817	0.7462449325006326	-3.2870576125926285	-2.3446322107782867	11.295821122219435	-33.74614099439939	25.05322267912927	-25.520572558207828	-22.52503179113453	-0.46734987907855796	2.5281908879947395
2035	a135t	ti-05	02	2180.0	5.557098497771809	2.363035887922339	-10.965912393594465	33.65507493262961	-1.537227056497022	-2.29564123416705	11.198280911804721	-33.62709780045798	0.7464814621798859	-3.297694491858998	-2.344122219301614	11.293967898618392	-33.74389161405252	25.052198426957485	-25.515203717137446	-22.53464192882293	-0.46300529017996084	2.5175564981345566
2036	a135t	ti-05	02	2185.0	5.555221459038092	2.3622966182475347	-10.965814806221415	33.65596321460856	-1.5323914220063446	-2.2958697285753438	11.197677173766952	-33.62816991156167	0.7465598307359489	-3.306998930970644	-2.3441223384166325	11.29472841058859	-33.743431923522536	25.052445026634683	-25.512194057640457	-22.544603323283127	-0.45974903100577436	2.5078417033515557
2037	a135t	ti-05	02	2190.0	5.556161869903352	2.3619855010033253	-10.964639496641547	33.65633541801777	-1.5277255141533232	-2.295495118906671	11.199955328142574	-33.62988736466017	0.7473823903214358	-3.318679273507012	-2.342771584219236	11.295543758729659	-33.74269505384578	25.053681422379547	-25.505770279256154	-22.552440282939013	-0.4520888568766068	2.501241139440534
2038	a135t	ti-05	02	2195.0	5.557457541817998	2.36220526812219	-10.963340760984895	33.65813908745685	-1.5250042434914262	-2.2953703311827525	11.200672031311443	-33.63009420689659	0.7499154681432747	-3.329988922946225	-2.343019273913594	11.294145583425273	-33.74186184986593	25.05700359459415	-25.499881282116046	-22.563266921482473	-0.4428776875218965	2.493736673111677
2039	a135t	ti-05	02	2200.0	5.556442257944819	2.3628445384288317	-10.960896326585923	33.66057913423287	-1.522416908502998	-2.2966123407694137	11.200692385798963	-33.629484999169264	0.7525844838356363	-3.34195928807777	-2.3437894072579253	11.295244208424323	-33.73939817664985	25.062527346075775	-25.495237378807076	-22.5734604056164	-0.4327100327313005	2.4890669404593737
2040	a135t	ti-05	02	2205.0	5.557405033076696	2.363332326157913	-10.96093741447533	33.66318272006087	-1.521704301022165	-2.296809317185942	11.202940990148397	-33.63274181403799	0.7535063523101505	-3.351115907775263	-2.343816698151152	11.295052812998232	-33.73495449450377	25.06557763174345	-25.49480808978755	-22.577429254355252	-0.4292304580440991	2.4881483773881996
2041	a135t	ti-05	02	2210.0	5.558651187221686	2.3636591081729703	-10.95954308371303	33.664111283496126	-1.5204297603704615	-2.298045616112967	11.204632869266506	-33.63286500702959	0.7539545478426719	-3.36082377272814	-2.3441381193123596	11.295331710548306	-33.73089096418519	25.068227307956068	-25.492752966403838	-22.581869958455698	-0.4245256584477701	2.48635734950037
2042	a135t	ti-05	02	2215.0	5.557929072344411	2.3642693217624497	-10.960485365513842	33.66579580808397	-1.5177642601200931	-2.2990457299178764	11.20530269418048	-33.634001521186455	0.7542199398864348	-3.3723553968612188	-2.344698897688549	11.295905673221112	-33.72637479313146	25.06957976433258	-25.49128887715751	-22.589594342115706	-0.42170911282492796	2.479985422216874
2043	a135t	ti-05	02	2220.0	5.55953067821748	2.3635179905120074	-10.962066101836697	33.66653922272177	-1.5161271148659452	-2.2988352795808185	11.20792584097988	-33.63417500825394	0.7540155688980719	-3.3833936657076302	-2.3457830706705654	11.296909248019157	-33.7238302784058	25.067991111397077	-25.487195992822752	-22.596567088547356	-0.41920488142567436	2.471424022849721
2044	a135t	ti-05	02	2225.0	5.560705570336691	2.363783857021085	-10.962821282337808	33.668768513346365	-1.5151477997320622	-2.298841408261758	11.209288900784271	-33.6338304541331	0.7540001026264357	-3.3963555892376807	-2.3460257547058734	11.294661910923256	-33.72045268896169	25.06973108802964	-25.48453065871621	-22.6074665516453	-0.4147995706865686	2.4622645363843425
2045	a135t	ti-05	02	2230.0	5.5627128472880205	2.363908755456842	-10.962475395455208	33.66945546787177	-1.5133040827266255	-2.2987523155127843	11.207789558630127	-33.63363035097974	0.7545569189642638	-3.407118860567321	-2.3461471164217427	11.297382746870769	-33.71734474299632	25.070888827873404	-25.483340271624762	-22.610515125826595	-0.4124514437513582	2.460373702046809
2046	a135t	ti-05	02	2235.0	5.558767110173502	2.3638470606672537	-10.963758047875906	33.670504201941846	-1.5133611570505676	-2.2983067752142152	11.208213769456947	-33.63163986230703	0.7553681818271637	-3.4164562249960637	-2.3456219468058626	11.29668950372994	-33.716495299500394	25.070593214733194	-25.479725843287707	-22.62311685739888	-0.40913262855451293	2.4474763573343132
2047	a135t	ti-05	02	2240.0	5.556047155423043	2.363741538260953	-10.963857907559003	33.672031419738175	-1.5130354754950734	-2.298563370266299	11.210436586303471	-33.632218082496806	0.7562012633249308	-3.424505442251008	-2.345687082886439	11.296913143082499	-33.7162263387138	25.071915050440126	-25.477179078629774	-22.633458565345705	-0.4052640281896487	2.43845648509442
2048	a135t	ti-05	02	2245.0	5.550228188739645	2.3634803189350166	-10.964851197802707	33.67233821769785	-1.5136375362386738	-2.298335628847073	11.21118055562194	-33.63219873611139	0.7582678649856324	-3.4345146474939607	-2.3460347023379726	11.297327524978103	-33.715813254055114	25.070967338830158	-25.474723480589564	-22.648806890169297	-0.40375614175940555	2.422160448660861
2049	a135t	ti-05	02	2250.0	5.5454355394031865	2.363744256453608	-10.964631200064984	33.67033243700446	-1.5129575136731002	-2.2996063760880006	11.210624251038157	-33.63288446246371	0.7605245329101951	-3.441556074303261	-2.3460095454149963	11.300439336483693	-33.71337239775229	25.069445493393086	-25.474299568276457	-22.655063141583668	-0.4048540748833709	2.4143823518094187
2050	a135t	ti-05	02	2255.0	5.538407982041309	2.3629563227158488	-10.964384298774204	33.66992148655774	-1.510883859865013	-2.299203615672129	11.213963937745195	-33.63297421314366	0.7615943728175053	-3.446434371007498	-2.345208835162656	11.299995953316095	-33.71188419423093	25.068493510499387	-25.467503378118103	-22.66512346504368	-0.39900986761871593	2.4033700454557057
2051	a135t	ti-05	02	2260.0	5.532713140641761	2.3635125644982136	-10.963534803501362	33.66843278208176	-1.5106726884720794	-2.29892834839143	11.214879623342746	-33.63281231788749	0.7618714692163715	-3.451910547889662	-2.3456143596035726	11.30128793217271	-33.71231979088196	25.06841054307861	-25.465662262191884	-22.675843625560727	-0.3972517191132745	2.3925669175178825
2052	a135t	ti-05	02	2265.0	5.526554809061874	2.3647454484518913	-10.963245155726517	33.66795737977958	-1.5133227696898461	-2.298529566459215	11.213702864153444	-33.63364035232857	0.7614964775467835	-3.4570447965446407	-2.345542086407425	11.30261520595294	-33.70955424301764	25.069457672504953	-25.470293346777407	-22.68297111095489	-0.4008356742724537	2.3864865615500612
2053	a135t	ti-05	02	2270.0	5.521033544372522	2.36453744405668	-10.963326790554142	33.66779436389025	-1.5148293827804327	-2.298999892310742	11.21347249177659	-33.63426916340271	0.7622791205693638	-3.4647765987822945	-2.346523682934488	11.301980297157735	-33.71037783394823	25.06900501739279	-25.472346826147934	-22.698664274134757	-0.4033418087551439	2.3703407432580335
2054	a135t	ti-05	02	2275.0	5.514974890238773	2.3653173407230352	-10.964779121857777	33.66497737408302	-1.515130146745168	-2.2987614933763427	11.214140335534148	-33.63244527881761	0.76294632885115	-3.4727056075212124	-2.347767520671976	11.30301920492272	-33.70937681281911	25.06551559294828	-25.469250254553828	-22.711855845850806	-0.4037346616055473	2.353659747097474
2055	a135t	ti-05	02	2280.0	5.509536509386474	2.3655194654542173	-10.963639463655962	33.66233603162773	-1.5167515707374013	-2.298110101639497	11.213661614770126	-33.63319007609677	0.7636743210756465	-3.481746526469849	-2.3472130435304903	11.302331001950993	-33.71010427541287	25.064216033425986	-25.47071581262789	-22.72719633407574	-0.40649977920190494	2.337019699350247
2056	a135t	ti-05	02	2285.0	5.507423117000995	2.365241570264309	-10.964844633648884	33.66098088641805	-1.5188326458104444	-2.2984353114983858	11.214501500695194	-33.633819488918924	0.7652547230624995	-3.4902306971169135	-2.3470492961976452	11.303027554317966	-33.711034500324956	25.061377823033478	-25.47133122247006	-22.737863822320556	-0.4099533994365814	2.3235140007129225
2057	a135t	ti-05	02	2290.0	5.504125542560688	2.3653620098886936	-10.967631277114393	33.661216567409355	-1.5198817571366687	-2.299314335890004	11.214852664578759	-33.633335458598786	0.765445019727323	-3.4975484286493885	-2.3481533902191853	11.303209388727032	-33.71049403053081	25.058947300183654	-25.472233867319375	-22.748860918111667	-0.4132865671357209	2.3100863820719866
2058	a135t	ti-05	02	2295.0	5.4983913407312	2.364091563678969	-10.970785638236176	33.66282125610029	-1.522832189193271	-2.298974408552757	11.21713178131191	-33.63254332285318	0.7659107760105933	-3.504256785323794	-2.348441332682524	11.305118121500682	-33.70852306504149	25.05612718154308	-25.471307363276708	-22.757711720815927	-0.4151801817336285	2.2984154607271527
2059	a135t	ti-05	02	2300.0	5.49593683607228	2.3641806453634504	-10.971295987673324	33.662815529597914	-1.5252456281546143	-2.298487006650731	11.219840517355898	-33.63217508920386	0.766226537287638	-3.5106899828671314	-2.347759825438023	11.305610354897123	-33.70682188110954	25.05570018728804	-25.469840669365674	-22.763724498445292	-0.41414048207763443	2.291975688842747
2060	a135t	ti-05	02	2305.0	5.492822535187792	2.3650343263174807	-10.971367923149895	33.66355126939454	-1.527430833862338	-2.2978429258993747	11.22068571896713	-33.63355566019572	0.7662363625104506	-3.517381754479978	-2.3479275564603355	11.306254054188342	-33.70275821656097	25.057217672562125	-25.47190733847985	-22.768990938125153	-0.4146896659177237	2.2882267344369716
2061	a135t	ti-05	02	2310.0	5.490949321020341	2.3655474593453247	-10.970600530009005	33.661690173589214	-1.5286214484839633	-2.297916416771451	11.22097761187946	-33.63483271502515	0.7661631660916994	-3.5230360029878685	-2.3478207957453856	11.30808443531404	-33.702178146652955	25.056637102925535	-25.474229802309402	-22.774001189051827	-0.4175926993838672	2.2826359138737082
2062	a135t	ti-05	02	2315.0	5.491401615330233	2.365384088051158	-10.97018160347733	33.66303616107644	-1.5302403301050136	-2.2976426605071962	11.220992620149634	-33.634744587797194	0.7661853418914999	-3.527781466957753	-2.347151042150077	11.30953190573155	-33.70078658220076	25.05823864565027	-25.47544961636827	-22.77478557024681	-0.4172109707179992	2.283453075403461
2063	a135t	ti-05	02	2320.0	5.492283353544634	2.36544512904505	-10.974874384725716	33.66393132863975	-1.531689362861474	-2.2980576571645366	11.22224882843713	-33.63467739325853	0.766672722817684	-3.534544930038709	-2.3479800024850164	11.306823948220682	-33.69941744720721	25.05450207295908	-25.475502862029725	-22.782835077965622	-0.42100078907064287	2.27166699499346
2064	a135t	ti-05	02	2325.0	5.4926273736381575	2.365806198717804	-10.974981164474228	33.663144677951166	-1.5325715076507893	-2.2977208539449365	11.223391783575586	-33.63569542807486	0.7662645422268619	-3.5409889011945763	-2.348101878636822	11.307486816796134	-33.69738998279433	25.053969712194743	-25.47633146386814	-22.786366572191433	-0.42236175167339596	2.2676031400033096
2065	a135t	ti-05	02	2330.0	5.489890225344792	2.365392890252405	-10.973874366803834	33.66342819156703	-1.534897004337624	-2.298286465157308	11.224974679368733	-33.63738207172565	0.7660170572166712	-3.5469213962985404	-2.3477927668731424	11.309505590062049	-33.697443258807326	25.0549467150156	-25.47957380463518	-22.792761606572167	-0.4246270896195803	2.2621851084434326
2066	a135t	ti-05	02	2335.0	5.488836875655813	2.365645367693138	-10.972085891250572	33.662494738437985	-1.5382757305155674	-2.298129915149075	11.225117696503819	-33.63917435624717	0.7658482246691809	-3.5544830010977115	-2.347946610182991	11.309905770377902	-33.69617608002752	25.05605421488055	-25.48461408073881	-22.799863045274506	-0.42855986585826145	2.256191169606044
2067	a135t	ti-05	02	2340.0	5.4872584439364145	2.3658753294838073	-10.971075363124278	33.66118049370481	-1.5400810719552855	-2.2978671352072815	11.226194172110318	-33.64053429794823	0.766308136565861	-3.560479020874465	-2.348748879477056	11.312230236118431	-33.69458031405829	25.05598046006434	-25.485980196434618	-22.804319534354967	-0.4299997363702772	2.2516609257093734
2068	a135t	ti-05	02	2345.0	5.485636096877035	2.3655780561574993	-10.970330836722932	33.65992583763441	-1.5420798225628656	-2.297405826682903	11.225913393532522	-33.64278719162246	0.7673916918871834	-3.569165428909981	-2.349172230367162	11.310813990471132	-33.69412767023596	25.055173057068977	-25.48896775544852	-22.816015242164934	-0.4337946983795433	2.2391578149040434
2069	a135t	ti-05	02	2350.0	5.485006807648258	2.365512480681204	-10.969622621176022	33.659439467041615	-1.5435573023338944	-2.297223078838296	11.227997502252787	-33.64149500015459	0.7680226795129996	-3.5748911150818556	-2.3490914089737283	11.308024014368852	-33.69364123406221	25.055329326546797	-25.486255199560997	-22.824592936100686	-0.4309258730141998	2.2307363904461113
2070	a135t	ti-05	02	2355.0	5.483677126484823	2.36543527420536	-10.968833613511277	33.6592903637258	-1.5444309003388133	-2.2968247296484443	11.229164550160398	-33.64087267056112	0.7691939829225818	-3.5819372543738406	-2.3481767003524596	11.307021562467888	-33.69298388933002	25.055892024419883	-25.483769767465404	-22.832399155103616	-0.42787774304552073	2.223492869316267
2071	a135t	ti-05	02	2360.0	5.481163473482572	2.3651228536447264	-10.968313929579871	33.65803900619187	-1.5444122517287044	-2.296859232062904	11.228885266444214	-33.644023273951206	0.7701740219351172	-3.588898643383874	-2.3472814778654607	11.306674169864245	-33.6917013138125	25.054847930256727	-25.486235469363482	-22.840043791715022	-0.43138753910675476	2.214804138541705
2072	a135t	ti-05	02	2365.0	5.480731174987064	2.365195807305263	-10.967753379168355	33.65852314209438	-1.545876882319345	-2.2971491127269164	11.229673100314262	-33.64364626816813	0.7715622427482406	-3.5959531704595507	-2.347088522417528	11.308019775635653	-33.6904594832423	25.055965570231287	-25.48543692015189	-22.84475022549666	-0.429471349920604	2.211215344734626
2073	a135t	ti-05	02	2370.0	5.479402723138291	2.3648975744455965	-10.968071021046143	33.65763950595262	-1.5455932102332037	-2.2974663179203776	11.230763526536537	-33.64464463186528	0.7733824061701894	-3.6027618836594253	-2.347978679331086	11.308530789240418	-33.69004785902897	25.054466059352077	-25.48355822731214	-22.852854909640776	-0.42909216796006433	2.201611149711301
2074	a135t	ti-05	02	2375.0	5.476983923075143	2.365149398383346	-10.968486799630753	33.65602871256651	-1.5455927350403633	-2.2978342251284642	11.231688367730358	-33.64536692648484	0.7749832694079581	-3.610054368312916	-2.348334867567999	11.30853473236612	-33.69159066827346	25.0526913113191	-25.482122249515353	-22.864461248713116	-0.42943093819625133	2.188230062605985
2075	a135t	ti-05	02	2380.0	5.47586005095303	2.365845888156484	-10.968475194024016	33.65346849454437	-1.5439663351254744	-2.297805472943555	11.23334290320256	-33.64621600718423	0.7765847954575087	-3.615468769860367	-2.3483617827358585	11.308852371227838	-33.69157420613675	25.05083918867684	-25.478060116593188	-22.870692336552107	-0.42722092791634836	2.1801468521247322
2076	a135t	ti-05	02	2385.0	5.472533720526433	2.3664043739956315	-10.970758966165135	33.65241672882953	-1.543912987621698	-2.296747704763926	11.233889606395993	-33.64698301214436	0.7778864893587738	-3.6214533568888623	-2.3483868471058424	11.30870896690146	-33.69261024084497	25.048062136660025	-25.475867608775218	-22.881207757411783	-0.4278054721151925	2.1668543792482424
2077	a135t	ti-05	02	2390.0	5.47126056668886	2.366870232465946	-10.970179992951737	33.651229811346795	-1.544277315555048	-2.296735701213236	11.233241190639173	-33.648212473562694	0.7790812827134426	-3.6283013652578657	-2.3479822210984462	11.311138262902157	-33.69083977378789	25.047920050861002	-25.476903016978362	-22.884724530553186	-0.42898296611735987	2.1631955203078164
2078	a135t	ti-05	02	2395.0	5.469119556445414	2.3672811361458272	-10.967804442813454	33.6493081004496	-1.5454802593203352	-2.2966970304916217	11.230608052983357	-33.64757612797135	0.7808230640748963	-3.635849555670862	-2.3478324319919768	11.313640233078868	-33.69116739380362	25.048784793781977	-25.478322300725054	-22.892089591942174	-0.4295375069430776	2.1566952018398027
2079	a135t	ti-05	02	2400.0	5.467510582935605	2.367169222152705	-10.965937050071634	33.64749292880683	-1.5464680207904224	-2.2969186072494945	11.229722663660942	-33.64834233151622	0.7825782403212221	-3.6406404357791278	-2.3482356229981107	11.318060400177028	-33.6899995781084	25.0487251008879	-25.479428055573973	-22.893304653773004	-0.43070295468607256	2.1554204471148957
2080	a135t	ti-05	02	2405.0	5.466437945760853	2.3672691659752876	-10.963838992741183	33.64646761174006	-1.5461984797480472	-2.2970244268285844	11.22994859972246	-33.650292998592136	0.7846797361818112	-3.648964684920203	-2.3480698128514295	11.318291601454957	-33.69055504282028	25.049897784974164	-25.478887569264497	-22.902859993376104	-0.42898978429033363	2.147037791598059
2081	a135t	ti-05	02	2410.0	5.4661804465232935	2.3678877629149517	-10.964902627079294	33.64540285556714	-1.5454713583448567	-2.2957727446252534	11.228831016245591	-33.651667752342455	0.7866573852957492	-3.655503273809464	-2.347868324830905	11.320019321840677	-33.69004585304617	25.048387991402798	-25.477423453771223	-22.90721768332257	-0.42903546236842516	2.141170308080227
2082	a135t	ti-05	02	2415.0	5.46747192432307	2.3681777926870655	-10.964704252941125	33.64405480204783	-1.5459320443571416	-2.2956894054270376	11.228684661570208	-33.65046858698555	0.7891215058700526	-3.659541334747124	-2.3484237415361155	11.319018108721915	-33.68793072723523	25.04752834179377	-25.474283869329472	-22.909405770473487	-0.42675552753570045	2.1381225713202845
2083	a135t	ti-05	02	2420.0	5.4687289586707495	2.368001340862055	-10.966734114691004	33.643489026394	-1.5451004373085813	-2.2959758078027046	11.229997803394564	-33.64968016846481	0.7924149927833415	-3.6631260138265804	-2.347910917211898	11.320935723463533	-33.68934120400359	25.04475625256505	-25.46834361739819	-22.91071345290779	-0.4235873648331392	2.134042799657262
2084	a135t	ti-05	02	2425.0	5.472589667264369	2.367872859358286	-10.966507008356304	33.64247645393744	-1.5439797122394758	-2.296246015930335	11.231560973073693	-33.65018593529794	0.7953178575881539	-3.666124149244629	-2.347588045854497	11.319914756333036	-33.69168431468399	25.043842304939425	-25.463532832805907	-22.91289208618571	-0.4196905278664822	2.130950218753714
2085	a135t	ti-05	02	2430.0	5.47821196017523	2.36770837545991	-10.966104458127012	33.64314675109963	-1.5434587483347333	-2.2972509474892493	11.233555292201391	-33.651663028809864	0.7974804114367174	-3.6697560892510994	-2.3480410733625003	11.32129520292936	-33.69189526273188	25.044750668432528	-25.46133702099574	-22.910185262240894	-0.4165863525632112	2.1345654061916335
2086	a135t	ti-05	02	2435.0	5.479576059395439	2.3677393984616084	-10.967207835957334	33.64378973508349	-1.5435808245416909	-2.297436666466672	11.236024346902296	-33.6522241704659	0.7989589196498154	-3.6739009947142396	-2.3481197371129574	11.321723361682023	-33.6929053188379	25.044321297587764	-25.45825839492215	-22.913626629587636	-0.41393709733438655	2.130694668000128
2087	a135t	ti-05	02	2440.0	5.477165981734402	2.3677766051683284	-10.969087111886541	33.64211513120043	-1.5429081113309104	-2.2974598363153276	11.235170397929705	-33.65042828865167	0.8009527548143504	-3.677545231205879	-2.3470941762438846	11.319437965857395	-33.69500154832617	25.040804624482213	-25.45467308355385	-22.923037008184135	-0.4138684590716366	2.117767616298078
2088	a135t	ti-05	02	2445.0	5.47795048842456	2.367399495584376	-10.96916219082371	33.64086437763558	-1.5443730481571911	-2.297146280123167	11.233805070759196	-33.647927555254476	0.8034087187102996	-3.6813740915621844	-2.3466263257199684	11.318595109278986	-33.696042985400275	25.039101682396247	-25.45223309406534	-22.92749780497888	-0.4131314116690916	2.111603877417366
2089	a135t	ti-05	02	2450.0	5.479116393659998	2.3676761894039067	-10.969905286812935	33.64165799315434	-1.5457568903984908	-2.2977260057768065	11.235888818649611	-33.648585100085185	0.8066742233759877	-3.6843703015940896	-2.347541245066522	11.318226438771708	-33.696677879512485	25.03942889574531	-25.449504954234882	-22.931246593741392	-0.4100760584895724	2.108182302003918
2090	a135t	ti-05	02	2455.0	5.481708692988906	2.367694225434904	-10.97121026420247	33.64214301141515	-1.545670060746308	-2.2983191517571426	11.236972602447265	-33.64881823270105	0.8094280347095166	-3.6877576344739182	-2.347587936276865	11.320137092576964	-33.69772729988356	25.038626972647585	-25.446406808047723	-22.931227085068475	-0.40777983540013807	2.10739988757911
2091	a135t	ti-05	02	2460.0	5.483520574957225	2.3679941982062984	-10.970868763075128	33.642802076039445	-1.5463045564284021	-2.297712198945164	11.238243187066193	-33.649784964180235	0.8123070200150136	-3.6927790342695777	-2.3476047275628797	11.320748449002194	-33.69904582525377	25.039927511170617	-25.443251512472596	-22.935160563126807	-0.40332400130197854	2.1047669480438103
2092	a135t	ti-05	02	2465.0	5.487326437366478	2.368056418360295	-10.972873079239234	33.64260478468346	-1.5466209315314845	-2.2974697863547715	11.238412481534516	-33.65138241840062	0.8149143984635475	-3.6983441965105395	-2.348296907360903	11.321206462299127	-33.70016988559593	25.037788123804525	-25.442146256288815	-22.93827808980177	-0.4043581324842904	2.099510034002755
2093	a135t	ti-05	02	2470.0	5.489093325859298	2.368149549146832	-10.974613519627074	33.643663814941824	-1.5466180282728064	-2.297780733857975	11.2393903143087	-33.65354961265847	0.8172980424071425	-3.701272941919682	-2.348141094271899	11.322775389832486	-33.700462216554016	25.037199844461583	-25.44126001807341	-22.938007537053814	-0.40406017361182833	2.099192307407769
2094	a135t	ti-05	02	2475.0	5.494263193519515	2.368358780645978	-10.97409887059578	33.64497207359059	-1.547354078887671	-2.298891100421733	11.238544594880473	-33.654676203333516	0.8192288935904352	-3.701073664464	-2.3477125930255993	11.323037673683636	-33.70080371337594	25.039231983640786	-25.443147894172014	-22.932289103662388	-0.40391591053122866	2.106942879978398
2095	a135t	ti-05	02	2480.0	5.498245688941694	2.368903116134096	-10.974499038435283	33.64617148507434	-1.5473721847637816	-2.2992977313845357	11.23890603719938	-33.65468332275539	0.822124453850435	-3.7025968794128	-2.3479586397365297	11.323583938932998	-33.701442669942715	25.040575562773153	-25.44032274785389	-22.930168561217354	-0.3997471850807379	2.1104070015557994
2096	a135t	ti-05	02	2485.0	5.502576749630947	2.368661862205783	-10.974499566775384	33.64610236734235	-1.5474395535731915	-2.299135936198089	11.2398092146512	-33.65389106333796	0.8236953495574586	-3.70632439991949	-2.3475161078567544	11.323922701825618	-33.70249427029674	25.04026466277275	-25.43696198890058	-22.92983532661642	-0.39669732612783193	2.1104293361563293
2097	a135t	ti-05	02	2490.0	5.505801820792885	2.3688207752317747	-10.977826539568955	33.646091731230214	-1.5482613668979517	-2.2990212765515508	11.240023848336255	-33.652083238260246	0.8256834830097736	-3.712119609039734	-2.3477118385189506	11.32479087412299	-33.70361622912682	25.037085966893034	-25.43365855036372	-22.932854981769633	-0.3965725834706859	2.104230985123401
2098	a135t	ti-05	02	2495.0	5.509748152509507	2.3685024715689753	-10.978148154241786	33.64813339661222	-1.550178756553408	-2.299381169123524	11.239671769430501	-33.65370030511054	0.827434771490937	-3.7176712013032502	-2.3482081988806227	11.325949736377845	-33.70235192652736	25.038487713939404	-25.436153689866035	-22.932533437823885	-0.3976659759266319	2.1059542761155186
2099	a135t	ti-05	02	2500.0	5.512415510020658	2.368305534327991	-10.977521499323595	33.64701476552772	-1.5522559000837146	-2.299661328326626	11.238000306257039	-33.6534650506042	0.8291790613444556	-3.723413462078046	-2.34791140096907	11.324541272305208	-33.70117603362205	25.037798800532116	-25.438202911413043	-22.935544114343294	-0.40040411088092753	2.1022546861888216
2100	a135t	ti-05	03	5.0	0.3326447577506053	2.1560348091164436	-11.088305465426386	32.14818208986616	-0.08272889775216696	-2.166991732094327	11.60279583790312	-32.91111903919694	0.0814213535982473	-0.35471201438486294	-2.345164737510516	10.682607879652581	-32.769534641172726	23.21591143355622	-23.476622477542065	-24.45415875566492	-0.26071104398584666	-1.2382473221087018
2101	a135t	ti-05	03	10.0	0.3374043494474505	2.133476881981836	-10.881174608453154	32.67895470012747	-0.07340830611649138	-2.277076692279159	11.239622959780272	-33.50710757217973	0.07779451816405354	-0.4620142019174474	-2.2603357999007327	11.024820575115038	-33.21258366746335	23.93125697365615	-24.540175092631053	-24.57270874471904	-0.608918118974902	-0.64145177106289
2102	a135t	ti-05	03	15.0	0.4126402106572339	2.1639956954081154	-10.561403881261096	32.665114836838754	-0.08303430759550667	-2.307598877234012	11.070863824020186	-33.63785231878054	0.0761339066404079	-0.558905725154865	-2.2473545661030165	11.209405132989167	-33.59334778840026	24.267706650985772	-24.881487772949463	-24.777562736011742	-0.6137811219636902	-0.5098560850259695
2103	a135t	ti-05	03	20.0	0.4482757447097434	2.2600331999905037	-10.654795180440406	32.78478526330465	-0.0836093635987412	-2.1384898834452675	11.188344582928616	-33.5630084819949	0.08137865251795733	-0.5970189607342414	-2.2308543118732307	11.314000795105162	-33.54312607010834	24.39002328285475	-24.515384493592332	-24.60872280290091	-0.12536121073758366	-0.21869952004616167
2104	a135t	ti-05	03	25.0	0.4614694593819056	2.2683843139245883	-10.99940831749917	32.68711071102613	-0.08242272068532185	-2.1371203879604073	11.404609176852517	-33.56700884875717	0.08461727530189292	-0.6671058960578523	-2.177584620952708	11.214761631128361	-33.55466931752708	23.956086707451547	-24.29732550524849	-24.723128744027374	-0.34123879779694377	-0.7670420365758268
2105	a135t	ti-05	03	30.0	0.4574612925320587	2.2761242210029318	-11.101822774737201	32.62757002767155	-0.08545228083546844	-2.1947774110422884	11.487257315501378	-33.70853350031867	0.09793755339360528	-0.708596355223311	-2.2069630822904713	11.36809047578213	-33.45296100754196	23.801871473937283	-24.403568323301446	-24.542968676741552	-0.6016968493641635	-0.7410972028042693
2106	a135t	ti-05	03	35.0	0.44794602525553107	2.2597323565648817	-11.0715984695534	32.61705907024492	-0.07806996658324225	-2.3118562832572063	11.323917230458434	-33.78249059623964	0.10492320806975783	-0.7182974678283435	-2.277052906411499	11.367678313510973	-33.50440784821998	23.805192957256402	-24.7435764075519	-24.684133883693313	-0.9383834502954969	-0.8789409264369112
2107	a135t	ti-05	03	40.0	0.4660960004640535	2.251888399708867	-10.933390957367589	32.56998389260676	-0.08374549840889499	-2.321028049181954	11.247308295911727	-33.91685739977693	0.10946091980234224	-0.7059038148071662	-2.2913042641360666	11.194550493058633	-33.55585395319471	23.888481334948036	-24.96486173165371	-24.89241553861526	-1.076380396705673	-1.0039342036672245
2108	a135t	ti-05	03	45.0	0.46829520877857095	2.25390724003043	-10.833967964264994	32.53720096172368	-0.08902432888571275	-2.30241873181524	11.193646574967284	-33.94008652641456	0.11532746183980949	-0.6777401705347813	-2.2985490597152687	11.291135533033849	-33.54998215639827	23.957140237489114	-25.02255555030842	-24.766840644835902	-1.065415312819308	-0.8097004073467886
2109	a135t	ti-05	03	50.0	0.46022861456783926	2.2615473144484186	-10.787287891018368	32.58461942342255	-0.09220719904411724	-2.255918452699541	11.03097483679012	-33.80303151679413	0.11800275119328556	-0.6348927581760708	-2.3068701586511344	11.261131712726833	-33.510156564435945	24.058878846852604	-25.00217958055438	-24.73055915396848	-0.9433007337017756	-0.6716803071158743
2110	a135t	ti-05	03	55.0	0.4726430277607568	2.2985557098111244	-10.624305928768887	32.70724486079726	-0.09067210199935977	-2.266296244306176	10.939388723694874	-33.81936461240512	0.12480968918078103	-0.5913360232234226	-2.308616884025337	11.295761257032318	-33.63913642511154	24.381494641839495	-25.112134545834994	-24.770685047567223	-0.7306399039954989	-0.389190405727728
2111	a135t	ti-05	03	60.0	0.4980191724487758	2.3103969099991244	-10.661314164429745	32.7090581078978	-0.09531016543222062	-2.303267034076121	10.90306169056723	-33.77170583543128	0.12603340965846613	-0.584507733154225	-2.316635917710632	11.24845329321276	-33.759123148396	24.358140853467184	-25.141187934713923	-24.913794333599323	-0.7830470812467389	-0.5556534801321398
2112	a135t	ti-05	03	65.0	0.5375436030970634	2.3184007787186345	-10.732098685983926	32.771499593347066	-0.09695203410128207	-2.3187789210350735	10.87797243615511	-33.68958433580919	0.12384816673632149	-0.5673179934055474	-2.3129557974601194	11.225895001272432	-33.86337688052164	24.357801686081775	-25.10349468805411	-24.980212067017813	-0.7456930019723345	-0.6224103809360386
2113	a135t	ti-05	03	70.0	0.5895209138898001	2.336806524935764	-10.741688943810761	32.79741988423017	-0.10106925701040018	-2.3001700072582607	10.945526200845539	-33.730840606801415	0.1347350819701789	-0.5475705438803126	-2.311285806873769	11.227898543762404	-33.89002852906765	24.392537465355176	-25.05181858825436	-24.931465422169527	-0.6592811228991842	-0.5389279568143515
2114	a135t	ti-05	03	75.0	0.6213826769203886	2.3340534088193112	-10.776560268064081	32.82878987909496	-0.10782549278532182	-2.303393347390097	10.878346578733124	-33.818309594497556	0.13926926769541959	-0.5449522796139683	-2.309501953316775	11.221215617689563	-33.88355124618653	24.386283019850193	-25.21191258824443	-24.895407184507324	-0.8256295683942376	-0.5091241646571305
2115	a135t	ti-05	03	80.0	0.6540195682426743	2.348387002651753	-10.80533258569145	32.846771008006684	-0.11397452670050189	-2.313937404397385	10.854918730446585	-33.836932981536805	0.14354443007141493	-0.5332138158274836	-2.2953923995707175	11.236061518652164	-33.87095640196782	24.389825424966986	-25.266381752116693	-24.80948153047118	-0.8765563271497072	-0.4196561055041954
2116	a135t	ti-05	03	85.0	0.6879664158455724	2.3486296776108646	-10.837713342121535	32.83672725724515	-0.12364675178032841	-2.3078729502706454	10.894919673475092	-33.807303699471376	0.1481879960936584	-0.5298724358941364	-2.3065525579802832	11.169079177388893	-33.93156771420537	24.347643592734478	-25.1957157319536	-24.910947114845328	-0.8480721392191235	-0.56330352211085
2117	a135t	ti-05	03	90.0	0.7051071149779281	2.34799040308162	-10.854787154587484	32.815042011366046	-0.12128877580862545	-2.3120405197469713	10.9422569592451	-33.791799968132565	0.1503774083977073	-0.5326130450683007	-2.3184195691275797	11.166995872645844	-33.985496903140714	24.308245259860183	-25.132494896045355	-24.964426529712824	-0.8242496361851721	-0.6561812698526417
2118	a135t	ti-05	03	95.0	0.706623975452499	2.3523093188218676	-10.90214002088157	32.78700417082621	-0.12093031139635871	-2.324662358029257	10.927818089426221	-33.81671256973935	0.1581507298295814	-0.5389608645925581	-2.330561542524407	11.20426078252202	-33.963588903240414	24.237173468766507	-25.176336419909163	-24.92222655238286	-0.9391629511426558	-0.6850530836163529
2119	a135t	ti-05	03	100.0	0.7099425138596416	2.3402128241155737	-10.89008157928061	32.78077225094009	-0.11907258637319468	-2.353169517635154	10.942096558578111	-33.86826051328872	0.1604773876008668	-0.5462350847058985	-2.3233461093118004	11.302577113117971	-33.97637431367114	24.230903495775053	-25.237928671118087	-24.833435880711225	-1.0070251753430348	-0.6025323849361719
2120	a135t	ti-05	03	105.0	0.7052931641022171	2.3122519644240582	-10.904053163747989	32.75410409755986	-0.12226903764109232	-2.3405360296359117	10.967496678897092	-33.83065739960241	0.156708713457586	-0.5666821919425127	-2.310264164596233	11.328283286125469	-33.97129028820298	24.16230289823593	-25.169257074524733	-24.81466019451404	-1.0069541762888043	-0.6523572962781117
2121	a135t	ti-05	03	110.0	0.7021429502631711	2.2823223993610378	-10.871986168518353	32.76241970935453	-0.12376952128697058	-2.3246560242900407	11.013672512558413	-33.81395372782317	0.1585496288484312	-0.5848775440940682	-2.31132862471339	11.312599737909439	-33.95144594657859	24.172755940197217	-25.090157131993337	-24.832909427213437	-0.9174011917961202	-0.6601534870162205
2122	a135t	ti-05	03	115.0	0.7027733143544641	2.277215654968223	-10.904019446692422	32.76091587395737	-0.1242269721620639	-2.3143940559405674	11.01897803848281	-33.7921298973453	0.16601951862564354	-0.5893803238332239	-2.3045738808091034	11.333582132747464	-33.906641198340125	24.134112082233173	-25.045753368339476	-24.764239955880523	-0.9116412861063026	-0.6301278736473499
2123	a135t	ti-05	03	120.0	0.7169735563925694	2.2708137935255497	-10.915510194229935	32.77227593384852	-0.12799632195963853	-2.3115392504690258	11.045763698164194	-33.81234321409604	0.17207902920647433	-0.5898381969946024	-2.30209134918263	11.299625551252754	-33.850539217481945	24.127579533144136	-25.034036059154033	-24.725869656013852	-0.9064565260098973	-0.5982901228697166
2124	a135t	ti-05	03	125.0	0.7215208851133792	2.2617958270394083	-10.927902947628821	32.79772587646909	-0.1370245932862371	-2.2958305731075495	11.09443039393427	-33.793785752441046	0.18205636067509115	-0.5945583799430415	-2.3000708743904807	11.349117949245173	-33.84518693054176	24.131618755879675	-24.950154164225474	-24.66917735051673	-0.8185354083457987	-0.5375585946370549
2125	a135t	ti-05	03	130.0	0.7294289864903797	2.2550685337409684	-10.91134351851896	32.8112194799848	-0.15234722311402407	-2.284329899938475	11.1078038921544	-33.7849935381061	0.1883556781032713	-0.592570813968471	-2.308009392991952	11.340335844252044	-33.87733552523655	24.15494449520681	-24.925511090900926	-24.708150901454555	-0.7705665956941168	-0.553206406247746
2126	a135t	ti-05	03	135.0	0.7356578892045678	2.234248485229683	-10.942226667850038	32.83033975708755	-0.16627012933952856	-2.293073651361886	11.110092635602896	-33.73709994162358	0.19099885297195904	-0.5984037560931472	-2.301388152699919	11.347224095277292	-33.89477372092391	24.122361574467195	-24.895352233750142	-24.711683645235112	-0.7729906592829465	-0.589322070767917
2127	a135t	ti-05	03	140.0	0.7295630811094941	2.2368674049974984	-10.939856125555432	32.853695489938985	-0.18695099583138153	-2.2771601253706133	11.101753198332295	-33.748693389363105	0.1949421280392789	-0.61284246914639	-2.3081198853130194	11.352811675288308	-33.90042110677865	24.150706769381053	-24.916109184193523	-24.73900870484026	-0.7654024148124705	-0.5883019354592065
2128	a135t	ti-05	03	145.0	0.7316735561962407	2.233087901533463	-10.938898512968553	32.86729381024592	-0.20647554730582077	-2.2888538075229095	11.16250507750336	-33.691889521856666	0.19823950530594162	-0.6265009045328463	-2.281964340850946	11.315710660042159	-33.91564378541131	24.161483198810828	-24.826474293876096	-24.776724814556705	-0.6649910950652682	-0.6152416157458767
2129	a135t	ti-05	03	150.0	0.7448427192955345	2.221941324279522	-10.946490925369837	32.86746536078181	-0.21986831879203317	-2.295880725323898	11.194755294876192	-33.648236527374124	0.20184983948944013	-0.6385464850619171	-2.292069073236841	11.293621005107864	-33.91208438655194	24.14291575969149	-24.767380437124423	-24.8042362204473	-0.6244646774329325	-0.6613204607558103
2130	a135t	ti-05	03	155.0	0.7469370814164736	2.2341223835146775	-10.955151495360806	32.8844460818479	-0.2407899461712884	-2.2926238662282854	11.239835021929943	-33.57992353108617	0.205239957677003	-0.6485878281399493	-2.3052323532536767	11.301752219962795	-33.946514888412594	24.16341697000177	-24.668262363878803	-24.851645768426952	-0.5048453938770336	-0.6882287984251825
2131	a135t	ti-05	03	160.0	0.7560856695910052	2.2429986095366807	-10.94475609524098	32.90679958505616	-0.2582063501572876	-2.2908854622218935	11.272089587565434	-33.5461691366814	0.2138250227352484	-0.6544891956918998	-2.3188767302983146	11.277233650947622	-33.970198927322336	24.205042099351864	-24.6093463387599	-24.910245532773924	-0.4043042394080345	-0.70520343342206
2132	a135t	ti-05	03	165.0	0.75657721408256	2.2367798219274713	-10.943012504328996	32.94051461853719	-0.2834264167787184	-2.3034869829297957	11.261038043291467	-33.523163107866424	0.22653417445477136	-0.6489099934879862	-2.314108204217245	11.270562720770561	-33.95127703747802	24.23428193613567	-24.6225042898287	-24.88715530033013	-0.38822235369303115	-0.6528733641944591
2133	a135t	ti-05	03	170.0	0.7704758742117459	2.2355547484910057	-10.939164644668054	32.94317931569377	-0.29669458305849356	-2.313862524636543	11.22805834734145	-33.5125850702302	0.23603282274770176	-0.6390948260016319	-2.3241824508160023	11.280871716917991	-33.9320245092603	24.23956941951672	-24.659051007836084	-24.843954194948196	-0.4194815883193641	-0.6043847754314768
2134	a135t	ti-05	03	175.0	0.7849490691943858	2.2274387807700395	-10.952589350045267	32.972371616143135	-0.2983330225046081	-2.3279620135814048	11.217115925769024	-33.507502459774194	0.2584031116099445	-0.6421553487345989	-2.3213672346758343	11.26199287786864	-33.91241596078485	24.247221046867907	-24.65827845848124	-24.828996597132257	-0.411057411613335	-0.58177555026435
2135	a135t	ti-05	03	180.0	0.8018694904947153	2.223848090923318	-10.957137727332446	32.97597839996283	-0.30690526210467295	-2.327503324866401	11.20932787066553	-33.503820595991776	0.27135423278750087	-0.6510990766362581	-2.3251411456670934	11.251997515570475	-33.881193699198	24.242688763553698	-24.65754707950982	-24.80356691543616	-0.41485831595612055	-0.5608781518824628
2136	a135t	ti-05	03	185.0	0.8198691504742615	2.2255754127976366	-10.949083613179438	33.00364948775256	-0.3112939111468218	-2.326053110399491	11.236645775654951	-33.48217798507399	0.2755063950839061	-0.659625270563528	-2.3285685121434914	11.23966644450604	-33.86662450216181	24.28014128737076	-24.607372835881446	-24.79528268988853	-0.32723154851068514	-0.5151414025177701
2137	a135t	ti-05	03	190.0	0.8362927895541075	2.2350622872344967	-10.923546650901812	33.0245942370853	-0.31635669297657315	-2.322955413307401	11.223315184508952	-33.47997647126061	0.2737602901022039	-0.6602493048616995	-2.3245035269727863	11.237276362955123	-33.87928444736842	24.33610987341799	-24.622213102933433	-24.790468126693675	-0.28610322951544376	-0.4543582532756858
2138	a135t	ti-05	03	195.0	0.8568708993464267	2.24083329584935	-10.922322185690476	33.04313140965176	-0.32596422326006347	-2.3294299920883685	11.212245909552939	-33.45663963994705	0.2764556167250331	-0.659639701441251	-2.325874084869192	11.215662521829683	-33.862613396488044	24.36164251981063	-24.623332329017508	-24.77559376162238	-0.261689809206878	-0.41395124181174836
2139	a135t	ti-05	03	200.0	0.8745708383699873	2.2403681984299486	-10.949365099375587	33.05754082700765	-0.33239895408352854	-2.3248154792202773	11.224065997382409	-33.460902131381445	0.27854429692820426	-0.6632525171404559	-2.330224368421299	11.194513558566506	-33.854273332114396	24.34854392606201	-24.615506270374638	-24.778665820739658	-0.26696234431262766	-0.4301218946776473
2140	a135t	ti-05	03	205.0	0.8887261203666884	2.251550762394773	-10.974512388813256	33.07259808278537	-0.33800291156051615	-2.330537175505583	11.198382891270159	-33.46695647501904	0.28151072638296565	-0.6671347123228722	-2.3301154487915525	11.175321802873137	-33.84309130577966	24.349636456366888	-24.655602944432015	-24.77629354365426	-0.3059664880651276	-0.42665708728737073
2141	a135t	ti-05	03	210.0	0.8969051446888535	2.256116206724321	-10.976290429144555	33.06698761429027	-0.34213214475128145	-2.3289205214632105	11.215690117701373	-33.45493377038757	0.28633189334678055	-0.6676846225782057	-2.334382130678717	11.187037138448046	-33.84627536313697	24.346813391870036	-24.623964425553908	-24.76439983325699	-0.2771510336838716	-0.41758644138695544
2142	a135t	ti-05	03	215.0	0.9055417648504314	2.2733089793353534	-11.019376011653973	33.06975938103814	-0.3435946454511154	-2.327417300714122	11.182654011664205	-33.45380264816873	0.2888245822383698	-0.6634511115872914	-2.329752719851485	11.187847092942405	-33.838532481613235	24.32369234871952	-24.653336000431395	-24.738347455259174	-0.3296436517118764	-0.4146551065396551
2143	a135t	ti-05	03	220.0	0.917216214270286	2.2792816808250227	-11.046937641973534	33.0749178390912	-0.346654884355421	-2.321913822078871	11.183741178490397	-33.44608418472246	0.28914666136449674	-0.6696791864410335	-2.3301105725646716	11.205123304782092	-33.83762272634568	24.307261877942686	-24.641765051301856	-24.715072966299005	-0.33450317335917035	-0.4078110883563184
2144	a135t	ti-05	03	225.0	0.929637004695244	2.2788204088324666	-11.037500354867124	33.079209584561994	-0.3441608265510536	-2.317449440924017	11.19111130190933	-33.441106955017354	0.29624113457931944	-0.6805714454731309	-2.3383452534200644	11.209247894642695	-33.82448618706891	24.320529638527336	-24.615364786003774	-24.704517986624168	-0.29483514747643724	-0.3839883480968318
2145	a135t	ti-05	03	230.0	0.9269112613879678	2.2704191481030267	-11.026709418145673	33.09116954185718	-0.3414180303369046	-2.3210586739595565	11.213943142335713	-33.43565702741984	0.2967984811373896	-0.687610156229821	-2.3395328399491038	11.207424534013562	-33.823801425561825	24.33487927181453	-24.5873921082432	-24.71660862633922	-0.2525128364286715	-0.3817293545246905
2146	a135t	ti-05	03	235.0	0.9271250225435511	2.2649195406575684	-11.024921703351177	33.08248057481388	-0.34009539565517266	-2.3101315357296976	11.210711978459239	-33.425636387772414	0.30108984425790986	-0.6933816708665994	-2.337665135549674	11.23784484361243	-33.8369392148136	24.32247841212027	-24.564061496440136	-24.70301615507389	-0.24158308431986697	-0.38053774295362075
2147	a135t	ti-05	03	240.0	0.9261538446305814	2.2702413215211545	-11.021040566347157	33.085078596000635	-0.3416458320544177	-2.3115423373853443	11.232048665484681	-33.42763913655193	0.30656501280279763	-0.7013947540917077	-2.3345434547739092	11.228786770682422	-33.838974166978694	24.334279351174633	-24.542213627704218	-24.71997176053131	-0.20793427652958485	-0.38569240935667537
2148	a135t	ti-05	03	245.0	0.9240248924786608	2.2752411745005845	-11.008656744952614	33.082440979988554	-0.34119670674173663	-2.3233611582183644	11.245223415426622	-33.43778822972516	0.31108487970942045	-0.7142240934812162	-2.3395745788955877	11.20532515485602	-33.82228231204718	24.349025409536523	-24.546037799549218	-24.746730937089303	-0.197012390012695	-0.3977055275527803
2149	a135t	ti-05	03	250.0	0.9194889872834817	2.2804700364250277	-11.005532429188369	33.0901932190822	-0.33738826953114537	-2.327766612015055	11.235810048342476	-33.42020736047164	0.31761205980712554	-0.7258259481918657	-2.335989610905489	11.220457546706724	-33.79502148873166	24.36513082631886	-24.531940133868243	-24.71689051383881	-0.16680930754938217	-0.351759687519948
2150	a135t	ti-05	03	255.0	0.9194495644064858	2.2791443656431274	-11.036393840176798	33.105833355609285	-0.3310347078729895	-2.3298955474558483	11.243771539800298	-33.40425440527249	0.32627765062216085	-0.7385932005557337	-2.3317641940105576	11.239263740310996	-33.77339146947599	24.348583881075612	-24.49513547017887	-24.6850355593248	-0.14655158910325738	-0.33645167824918687
2151	a135t	ti-05	03	260.0	0.9214805311796138	2.2819399654647383	-11.033036733201332	33.11476496919277	-0.32635625349717057	-2.3290498493470797	11.24610391143597	-33.418661402736916	0.33251087858440204	-0.7449557489839399	-2.329290758247236	11.2339717627862	-33.76170108788058	24.36366820145618	-24.495452715560795	-24.680495301145942	-0.13178451410461633	-0.31682709968976397
2152	a135t	ti-05	03	265.0	0.9188652794544229	2.292974643816342	-11.027612029723208	33.1355511537874	-0.3211835950593046	-2.3328822661123185	11.25493377715419	-33.43405626497469	0.3382408188635813	-0.7478943622855375	-2.3325423775632768	11.22786722355432	-33.76797667032841	24.40091376788053	-24.494947530128545	-24.70168090716848	-0.09403376224801363	-0.30076713928794874
2153	a135t	ti-05	03	270.0	0.9273775368138023	2.2984126032850676	-11.012501509045743	33.139391284269294	-0.31758836071314595	-2.3306097735148192	11.230965362351562	-33.427466457043884	0.33887936853099226	-0.7471681764151629	-2.3300994846581857	11.217140597357558	-33.77193154016476	24.42530237850862	-24.505819860389295	-24.704681067066744	-0.0805174818806762	-0.27937868855812553
2154	a135t	ti-05	03	275.0	0.9316870023695563	2.2898643299905044	-11.002838789338687	33.144709865003755	-0.3118346987338321	-2.330438913030823	11.244083409851548	-33.409404984384956	0.3407660319348936	-0.7534564467199952	-2.327715033586321	11.212956034302051	-33.776047504050055	24.431735405655573	-24.466829154363168	-24.712575947684762	-0.035093748707595296	-0.28084054202918907
2155	a135t	ti-05	03	280.0	0.9303565801471574	2.287756927597942	-10.99834073295433	33.154917097986655	-0.30457469939508164	-2.3190333434652146	11.240250991504023	-33.39497760480971	0.3483331744935071	-0.7600622269672852	-2.326087294402139	11.190000910024807	-33.785811396698314	24.444333292630265	-24.430001481672473	-24.751603427895773	0.014331810957791902	-0.30727013526550806
2156	a135t	ti-05	03	285.0	0.9267004475674097	2.2906590167368317	-10.988824044110121	33.172227969586174	-0.3009999125532063	-2.317803103431223	11.236211861855352	-33.39628732553979	0.3565589436028307	-0.7597867086230796	-2.3337936982220575	11.21130842737755	-33.798734358234654	24.474062942212885	-24.422319536066034	-24.754305890134834	0.051743406146851356	-0.28024294792194837
2157	a135t	ti-05	03	290.0	0.9368580889195214	2.297970667098142	-10.965094262839582	33.173254802119736	-0.29797527744735275	-2.3168529227321546	11.228384742029432	-33.402819189281544	0.37168191895752284	-0.7602377739819687	-2.3384895763629796	11.232742887787646	-33.795515715973266	24.506131206378296	-24.417580728474096	-24.724642089611045	0.08855047790419945	-0.21851088323274936
2158	a135t	ti-05	03	295.0	0.9435643169532959	2.300888726021331	-10.967838034788622	33.17864997383089	-0.2940975233872011	-2.306627055429127	11.231033919441902	-33.40785537741842	0.3833322559558517	-0.7568124516373118	-2.3362888014502032	11.235104282058934	-33.813697976812385	24.5117006650636	-24.394213780836996	-24.72813063088767	0.11748688422660436	-0.21642996582406937
2159	a135t	ti-05	03	300.0	0.9465321326065627	2.2972400794452414	-10.965113712900727	33.19059112738476	-0.28889197870725675	-2.299067200829293	11.220040353381098	-33.40311392856383	0.3953496884050313	-0.7585016470229446	-2.337140027086199	11.245312855349363	-33.81998662606225	24.52271749392927	-24.375683066314256	-24.72378331221547	0.14703442761501506	-0.20106581828619952
2160	a135t	ti-05	03	305.0	0.95026421512087	2.2947947844883907	-10.948501815429706	33.201475174879064	-0.2845415144098031	-2.3038455715776216	11.208903317533581	-33.406458606014056	0.41471452214121546	-0.756156135533422	-2.3322278568803148	11.25006075287814	-33.82083771021012	24.54776814393775	-24.371227852326687	-24.708896734624847	0.17654029161106166	-0.16112859068709895
2161	a135t	ti-05	03	310.0	0.9522431130759368	2.288005682781531	-10.94855036697857	33.20330455141451	-0.2797293576696854	-2.300264681424716	11.203674871922312	-33.43746220327823	0.4377687263627696	-0.752224908035456	-2.3236359150088832	11.250621294522418	-33.81862228810214	24.542759867217473	-24.376012644087552	-24.691618703548123	0.16674722312992074	-0.14885883633064978
[truncated: 46,438 more rows]
